# Supplementary material for: In silico identification and characterization of a diverse subset of conserved microRNAs in bioenergy crop Arundo donax L
Source: Sci Rep. 2018 Nov 12;8:16667. doi: 10.1038/s41598-018-34982-8 (PMC6232160; doi:10.1038/s41598-018-34982-8)
Supplement: Supplementary file 3 — Supplementary Table 1 [file 41598_2018_34982_MOESM3_ESM.xlsx]

## Sheet: SupplTable1
In silico identification and characterization of a diverse subset of conserved microRNAs in
bioenergy crop Arundo donax L.
Wuhe Jike, Gaurav Sablok, Giorgio Bertorelle, Mingai Li, Claudio Varotto
Supplementary Table 1
Primer name	Primer sequence (5'-3')
comp88323_c0_seq2_GSP1	CCAAGCCTCAAGGTCCAGA
comp88323_c0_seq2_GSP2	CGGACTAAATAGCCACTAGGAAGCATC
comp88323_c0_seq2_GSP3	GTACTTTGACCACCTCCTGAACCACT
Locus_8503_Transcript_56/83_GSP1	CAAACTTTTCCATGATCCG
Locus_8503_Transcript_56/83_GSP2	GCTCTAATTGCTTCATCAAACTCCATGCT
Locus_8503_Transcript_56/83_GSP3	CCCTTTCCCCTAAATAATCACCAATCATAGTCT
Locus_10795_Transcript_53/70_GSP1	CAAGTACCACATCAAAAGC
Locus_10795_Transcript_53/70_GSP2	CTGTTGAATGTTTATTTGAATGAAACTTTTGAATGC
Locus_10795_Transcript_53/70_GSP3	CTAGGCAGACATCACATCCCATCTTC
comp64193_c0_seq1_GSP1	GTTAGCAACCCTATACTGG
comp64193_c0_seq1_GSP2	GCACCGCTCCTCACTGTTCCATCA
comp64193_c0_seq1_GSP3	GCCTCCTCCATGCAACCAGATTCAG
