# Supplementary material for: In silico identification and characterization of a diverse subset of conserved microRNAs in bioenergy crop Arundo donax L
Source: Sci Rep. 2018 Nov 12;8:16667. doi: 10.1038/s41598-018-34982-8 (PMC6232160; doi:10.1038/s41598-018-34982-8)
Supplement: Supplementary file 4 — Supplementary Table 2 [file 41598_2018_34982_MOESM4_ESM.xlsx]

## Sheet: Summary
In silico identification and characterization of a diverse subset of conserved microRNAs in bioenergy crop Arundo donax L.
Wuhe Jike, Gaurav Sablok, Giorgio Bertorelle, Mingai Li, Claudio Varotto
Supplementary Table 2
Features of putative miRNA identified from A. donax
Putative locus	Primary miRNA	Predicted Precursor miRNA	Predicted mature miRNA	Primary miRNA MFE(kcal/mol)	Precursor miRNA MFE(kcal/mol)	Precursor miRNA MFEI(kcal/mol)	Number of homolog mismatches	miRNA sequence (5'-3')	Precursor start	Precursor stop	Length of miRNA	Length of pre-miRNA	Strand
Locus_1	culm_36	Ado-MIR1430-1_c	Ado-MIR1430-1_c	-144.2	-44.7	-0.931	1	UAGCCAAGAAUGGCUUGCCUA	53	154	21	102	plus
Locus_1	leaf_17	Ado-MIR1430-1_l	Ado-MIR1430-1_l	-302.5	-44.7	-0.931	1	UAGCCAAGAAUGGCUUGCCUA	2	103	21	102	plus
Locus_2	culm_52	Ado-MIR1430-2_c	Ado-MIR1430-2_c	-312.8	-45.3	-1.006	1	UAGCCAAGAAUGGCUUGCCUA	60	161	21	102	minus
Locus_3	leaf_24	Ado-MIR1430-3_l	Ado-MIR1430-3_l	-266.7	-42.9	-0.997	1	UAGCCAAGAAUGGCUUGCCUA	54	153	21	100	minus
Locus_4	root_35	Ado-MIR1430-4_r	Ado-MIR1430-4_r	-147.4	-42.8	-0.995	1	UAGCCAAGAAUGGCUUGCCUA	51	151	21	101	plus
Locus_5	root_86	Ado-MIR156a_r	Ado-MIR156a-a_r	-171.1	-48.6	-0.952	1	UGACAGAAGAGAGUGAGCACA	202	294	21	93	minus
Locus_5	root_86	Ado-MIR156a_r	Ado-MIR156a-b_r	-171.1	-48.6	-0.952	0	UGACAGAAGAGAGUGAGCAC	202	294	20	93	minus
Locus_6	root_55	Ado-MIR156b_r	Ado-MIR156b-a_r	-313.8	-49.8	-1.037	1	UGACAGAAGAGAGUGAGCACA	263	349	21	87	minus
Locus_6	root_55	Ado-MIR156b_r	Ado-MIR156b-b_r	-313.8	-49.8	-1.037	0	UGACAGAAGAGAGUGAGCAC	263	349	20	87	minus
Locus_7	root_29	Ado-MIR156c_r	Ado-MIR156c_r	-367.1	-42.6	-0.926	1	UAACAGAAGAGAGUGAGCAC	28	124	20	97	plus
Locus_8	root_38	Ado-MIR156g-1_r	Ado-MIR156g-1a_r	-167.2	-53.6	-0.864	1	UGACAGAAGAGAGUGAGCACA	23	141	21	119	plus
Locus_8	root_38	Ado-MIR156g-1_r	Ado-MIR156g-1b_r	-167.2	-53.6	-0.864	0	UGACAGAAGAGAGUGAGCAC	23	141	20	119	plus
Locus_9	root_67	Ado-MIR156g-2_r	Ado-MIR156g-2_r	-433.9	-55.4	-0.879	0	UGACAGAAGAGAGUGAGCAC	89	211	20	123	minus
Locus_10	root_99_part1	Ado-MIR156g-3_r	Ado-MIR156g-3_r	-791.7	-55.4	-0.879	0	UGACAGAAGAGAGUGAGCAC	236	358	20	123	plus
Locus_11	root_68	Ado-MIR156j_r	Ado-MIR156j-a_r	-292.2	-52.4	-0.888	1	UGACAGAAGAGAGUGAGCACA	224	309	21	86	plus
Locus_11	root_68	Ado-MIR156j_r	Ado-MIR156j-b_r	-292.2	-52.4	-0.888	0	UGACAGAAGAGAGUGAGCAC	224	309	20	86	plus
Locus_12	leaf_58	Ado-MIR156k_l	Ado-MIR156k-a_l	-151.2	-43.5	-0.852	1	UGACAGAAGAGAGAGAGCAC	200	285	20	86	minus
Locus_12	leaf_58	Ado-MIR156k_l	Ado-MIR156k-b_l	-151.2	-43.5	-0.852	0	UGACAGAAGAGAGAGAGCACA	200	285	21	86	minus
Locus_13	culm_61	Ado-MIR160b-1_c	Ado-MIR160b-1_c	-576.3	-43.4	-0.85	0	UGCCUGGCUCCCUGUAUGCCA	218	301	21	84	minus
Locus_14	root_15	Ado-MIR160b-2_r	Ado-MIR160b-2_r	-551.9	-43.4	-0.85	0	UGCCUGGCUCCCUGUAUGCCA	231	314	21	84	plus
Locus_15	root_72	Ado-MIR160b-3_r	Ado-MIR160b-3_r	-610.1	-43.4	-0.85	0	UGCCUGGCUCCCUGUAUGCCA	338	421	21	84	plus
Locus_16	Bud_67	Ado-MIR160c_b	Ado-MIR160c_b	-160.7	-44	-0.977	0	UGCCUGGCUCCCUGUAUGCCA	67	152	21	86	plus
Locus_17	root_12	Ado-MIR166a-1_r	Ado-MIR166a-1_r	-318	-40.5	-0.88	0	UCGGACCAGGCUUCAUUCCCC	122	224	21	103	plus
Locus_18	root_13	Ado-MIR166a-2_r	Ado-MIR166a-2_r	-306.3	-40.5	-0.88	0	UCGGACCAGGCUUCAUUCCCC	122	224	21	103	plus
Locus_19	Bud_57	Ado-MIR167d-1_b	Ado-MIR167d-1_b	-274.7	-41.7	-1.017	0	UGAAGCUGCCAGCAUGAUCUG	206	304	21	99	plus
Locus_20	leaf_49	Ado-MIR167d-2_l	Ado-MIR167d-2_l	-150.3	-41.7	-1.017	0	UGAAGCUGCCAGCAUGAUCUG	30	128	21	99	minus
Locus_21	Bud_58	Ado-MIR167g-1_b	Ado-MIR167g-1_b	-185.7	-33.1	-0.945	0	UGAAGCUGCCAGCAUGAUCUG	41	120	21	80	plus
Locus_22	culm_89	Ado-MIR167g-2_c	Ado-MIR167g-2_c	-92	-33.1	-0.945	0	UGAAGCUGCCAGCAUGAUCUG	36	115	21	80	minus
Locus_23	root_37	Ado-MIR167g-3_r	Ado-MIR167g-3_r	-182.8	-33.1	-0.945	0	UGAAGCUGCCAGCAUGAUCUG	53	132	21	80	minus
Locus_24	root_47	Ado-MIR169a_r	Ado-MIR169a_r	-147.5	-40.8	-0.906	0	CAGCCAAGGAUGACUUGCCGA	111	199	21	89	minus
Locus_25	Bud_32	Ado-MIR169c-1-1_b	Ado-MIR169c-1a_b	-171	-50.5	-0.971	0	CAGCCAAGGAUGACUUGCCGG	179	269	21	91	plus
Locus_25	Bud_32	Ado-MIR169c-1-2_b	Ado-MIR169c-1b_b	-153.6	-45.2	-0.869	1	UAGCCAAGGACAGACUUGCCGG	259	350	22	92	minus
Locus_25	culm_80	Ado-MIR169c-1-1_c	Ado-MIR169c-1a_c	-146.5	-50.5	-0.971	0	CAGCCAAGGAUGACUUGCCGG	125	215	21	91	minus
Locus_25	culm_80	Ado-MIR169c-1-2_c	Ado-MIR169c-1b_c	-130.4	-45.2	-0.869	1	UAGCCAAGGACAGACUUGCCGG	213	304	22	92	plus
Locus_26	leaf_41	Ado-MIR169c-2_l	Ado-MIR169c-2_l	-405.3	-48.1	-0.874	0	CAGCCAAGGAUGACUUGCCGG	108	191	21	84	plus
Locus_27	root_90	Ado-MIR169c-3-1_r	Ado-MIR169c-3a_r	-76.7	-40.9	-0.951	0	CAGCCAAGGAUGACUUGCCGG	22	103	21	82	minus
Locus_27	root_90	Ado-MIR169c-3-2_r	Ado-MIR169c-3b_r	-78.5	-39.3	-0.913	1	UAGCCAAGGACAGACUUGCCGG	118	200	22	83	plus
Locus_28	root_18	Ado-MIR169i_r	Ado-MIR169i_r	-328.2	-61.1	-0.872	1	UGGCGAUAAGGGUGUAGCUCUG	55	190	22	136	minus
Locus_29	leaf_36	Ado-MIR169n-1_l	Ado-MIR169n-1_l	-444.212	-52.5	-0.86	1	GAGCCAAGAAUGACUUGCCUA	106	227	21	122	plus
Locus_30	root_39	Ado-MIR169n-2_r	Ado-MIR169n-2_r	-176.7	-81.8	-0.87	0	UAGCCAAGAAUGACUUGCCUA	13	205	21	193	minus
Locus_31	root_51	Ado-MIR169n-3_r	Ado-MIR169n-3_r	-251.9	-52.6	-0.862	1	GAGCCAAGAAUGACUUGCCUA	84	205	21	122	minus
Locus_32	leaf_41	Ado-MIR169p_l	Ado-MIR169p_l	-442.8	-50.6	-0.92	1	UAGCCAAGGACAGACUUGCCGG	1444	1528	22	85	minus
Locus_33 *	Bud_48	Ado-MIR169q-1_b	Ado-MIR169q-1_b	-307.7	-40.9	-0.951	0	UAGCCAAGGAUGACUUGCCUA	637	727	21	91	plus
Locus_33 *	culm_60	Ado-MIR169q-1_c	Ado-MIR169q-1_c	-493.2	-40.9	-0.951	0	UAGCCAAGGAUGACUUGCCUA	49	139	21	91	minus
Locus_34 *	Bud_49	Ado-MIR169q-2_b	Ado-MIR169q-2_b	-229.7	-40.9	-0.951	0	UAGCCAAGGAUGACUUGCCUA	255	345	21	91	plus
Locus_35 *	leaf_07	Ado-MIR169q-3_l	Ado-MIR169q-3_l	-248.2	-39.5	-0.858	0	UAGCCAAGGAUGACUUGCCUG	37	126	21	90	plus
Locus_36 *	leaf_18	Ado-MIR169q-4_l	Ado-MIR169q-4_l	-198.6	-47.6	-0.915	0	UAGCCAAGGAUGACUUGCCUG	48	139	21	92	plus
Locus_37 *	leaf_47	Ado-MIR169q-5_l	Ado-MIR169q-5_l	-359.2	-40.9	-0.951	0	UAGCCAAGGAUGACUUGCCUA	94	184	21	91	plus
Locus_38 *	root_18	Ado-MIR169q-6_r	Ado-MIR169q-6_r	-328.2	-39.5	-0.858	0	UAGCCAAGGAUGACUUGCCUG	78	167	21	90	minus
Locus_39 *	root_57	Ado-MIR169q-7_r	Ado-MIR169q-7_r	-278.7	-40.9	-0.951	0	UAGCCAAGGAUGACUUGCCUA	400	490	21	91	minus
Locus_40	culm_45	Ado-MIR171a_c	Ado-MIR171a_c	-98.9	-33.4	-0.927	0	UGAUUGAGCCGCGCCAAUAUC	81	156	21	76	minus
Locus_41	Bud_59	Ado-MIR171c-1_b	Ado-MIR171c-1_b	-270	-40.9	-1.022	0	UGAUUGAGCCGUGCCAAUAUC	179	255	21	77	minus
Locus_42	culm_79	Ado-MIR171c-2_c	Ado-MIR171c-2_c	-144.1	-40.6	-0.966	0	UGAUUGAGCCGUGCCAAUAUC	106	182	21	77	minus
Locus_43	root_58	Ado-MIR171f_r	Ado-MIR171f_r	-251.7	-41.3	-0.938	0	UGAUUGAGCCGUGCCAAUAUC	139	231	21	93	minus
Locus_44	Bud_81	Ado-MIR171i-1_b	Ado-MIR171i_b	-162.3	-38.3	-0.957	0	GGAUUGAGCCGCGUCAAUAUC	187	262	21	76	minus
Locus_44	culm_44	Ado-MIR171i-2_c	Ado-MIR171i_c	-86.7	-36.3	-0.93	0	GGAUUGAGCCGCGUCAAUAUC	128	203	21	76	minus
Locus_45	Bud_82	Ado-MIR172b_b	Ado-MIR172b_b	-121.8	-47.9	-1.019	0	GGAAUCUUGAUGAUGCUGCAU	139	245	21	107	plus
Locus_46	Bud_45	Ado-MIR172d-1-1_b	Ado-MIR172d-1a_b	-427	-40.5	-1.012	0	AGAAUCUUGAUGAUGCUGCAU	388	488	21	101	plus
Locus_46	Bud_45	Ado-MIR172d-1-2_b	Ado-MIR172d-1b_b	-381.163	-37.9	-0.924	1	UGAAUCUUGAUGGUGCUGCAC	1137	1237	21	101	minus
Locus_46	leaf_51	Ado-MIR172d-1-1_l	Ado-MIR172d-1a_l	-509.5	-40.5	-1.012	0	AGAAUCUUGAUGAUGCUGCAU	858	958	21	101	minus
Locus_46	leaf_51	Ado-MIR172d-1-2_l	Ado-MIR172d-1b_l	-515.363	-37.9	-0.924	1	UGAAUCUUGAUGGUGCUGCAC	1135	1235	21	101	plus
Locus_46	root_88	Ado-MIR172d-1-1_r	Ado-MIR172d-1a_r	-211.4	-40.5	-1.012	0	AGAAUCUUGAUGAUGCUGCAU	210	310	21	101	minus
Locus_46	root_88	Ado-MIR172d-1-2_r	Ado-MIR172d-1b_r	-194.6	-37.9	-0.924	1	UGAAUCUUGAUGGUGCUGCAC	532	632	21	101	plus
Locus_47	culm_69	Ado-MIR172d-2-1_c	Ado-MIR172d-2a_c	-349.2	-40.3	-1.007	0	AGAAUCUUGAUGAUGCUGCAU	828	927	21	100	minus
Locus_47	culm_69	Ado-MIR172d-2-2_c	Ado-MIR172d-2b_c	-366.7	-38.1	-0.929	0	UGAAUCUUGAUGAUGCUGCAC	587	686	21	100	plus
Locus_48	culm_55	Ado-MIR319a-1-1_c	Ado-MIR319a-1a_c	-397.8	-79.3	-0.911	0	UUGGACUGAAGGGUGCUCCC	301	470	20	170	plus
Locus_48	culm_55	Ado-MIR319a-1-2_c	Ado-MIR319a-1b_c	-397.8	-36.7	-0.853	1	AGCUGCCGAUUCAUCCAUUCA	344	426	21	83	plus
Locus_49	root_32	Ado-MIR319a-2-1_r	Ado-MIR319a-2a_r	-368.6	-79.3	-0.911	0	UUGGACUGAAGGGUGCUCCC	295	464	20	170	plus
Locus_49	root_32	Ado-MIR319a-2-2_r	Ado-MIR319a-2b_r	-368.6	-36.7	-0.853	1	AGCUGCCGAUUCAUCCAUUCA	338	420	21	83	plus
Locus_50	root_16	Ado-MIR393a_r	Ado-MIR393a-a_r	-307.1	-39.1	-0.85	0	UCCAAAGGGAUCGCAUUGAUC	47	134	21	88	plus
Locus_50	root_16	Ado-MIR393a_r	Ado-MIR393a-b_r	-307.1	-39.1	-0.85	1	UCCAAAGGGAUCGCAUUGAUCC	47	134	22	88	plus
Locus_51	Bud_52	Ado-MIR393b-1_b	Ado-MIR393b-1a_b	-132.4	-62.4	-0.866	0	UCAGUGCAAUCCCUUUGGAAU	22	148	21	127	plus
Locus_51	Bud_52	Ado-MIR393b-1_b	Ado-MIR393b-1b_b	-132.4	-62.4	-0.866	0	UCCAAAGGGAUCGCAUUGAUCU	22	148	22	127	plus
Locus_51	Bud_52	Ado-MIR393b-1_b	Ado-MIR393b-1c_b	-132.4	-62.4	-0.866	0	UCCAAAGGGAUCGCAUUGAUC	22	148	21	127	plus
Locus_52	culm_53	Ado-MIR393b-2_c	Ado-MIR393b-2a_c	-337	-62.4	-0.866	0	UCCAAAGGGAUCGCAUUGAUC	42	168	21	127	minus
Locus_52	culm_53	Ado-MIR393b-2_c	Ado-MIR393b-2b_c	-337	-62.4	-0.866	0	UCCAAAGGGAUCGCAUUGAUCU	42	168	22	127	minus
Locus_52	culm_53	Ado-MIR393b-2_c	Ado-MIR393b-2c_c	-337	-62.4	-0.866	0	UCAGUGCAAUCCCUUUGGAAU	42	168	21	127	minus
Locus_53	leaf_37	Ado-MIR393b-3_l	Ado-MIR393b-3a_l	-308.5	-62.4	-0.866	0	UCCAAAGGGAUCGCAUUGAUC	315	441	21	127	minus
Locus_53	leaf_37	Ado-MIR393b-3_l	Ado-MIR393b-3b_l	-308.5	-62.4	-0.866	0	UCCAAAGGGAUCGCAUUGAUCU	315	441	22	127	minus
Locus_53	leaf_37	Ado-MIR393b-3_l	Ado-MIR393b-3c_l	-308.5	-62.4	-0.866	0	UCAGUGCAAUCCCUUUGGAAU	315	441	21	127	minus
Locus_54	culm_40	Ado-MIR396a_c	Ado-MIR396a_c	-257.1	-40.8	-0.948	0	UUCCACAGCUUUCUUGAACUG	190	292	21	103	minus
Locus_55	culm_41	Ado-MIR396b_c	Ado-MIR396b_c	-258.4	-42.1	-1.079	0	UUCCACAGCUUUCUUGAACUG	190	273	21	84	minus
Locus_56	Bud_18	Ado-MIR444a-1-1_b	Ado-MIR444a-1a_b	-325.8	-57.9	-1.158	1	UUGCUGCCUCAAGCUUCCUGC	117	221	21	105	plus
Locus_56	Bud_18	Ado-MIR444a-1-2_b	Ado-MIR444a-1b_b	-325.8	-54.9	-1.247	0	UGCAGUUGCUGCCUCAAGCUU	122	216	21	95	plus
Locus_57	culm_71	Ado-MIR444a-2-1_c	Ado-MIR444a-2a_c	-205.9	-67.5	-1.298	1	UUGCUGCCUCAAGCUUCCUGC	221	325	21	105	minus
Locus_57	culm_71	Ado-MIR444a-2-2_c	Ado-MIR444a-2b_c	-205.9	-64.5	-1.402	0	UGCAGUUGCUGCCUCAAGCUU	226	320	21	95	minus
Locus_57	culm_71	Ado-MIR444a-2-2_c	Ado-MIR444a-2c_c	-205.9	-64.5	-1.402	1	GCUAGAGGCGGCAACUGCAUA	226	320	21	95	minus
Locus_57	leaf_35	Ado-MIR444a-2-1_l	Ado-MIR444a-2a_l	-188.2	-67.5	-1.298	1	UUGCUGCCUCAAGCUUCCUGC	175	279	21	105	minus
Locus_57	leaf_35	Ado-MIR444a-2-2_l	Ado-MIR444a-2b_l	-188.2	-64.5	-1.402	0	UGCAGUUGCUGCCUCAAGCUU	180	274	21	95	minus
Locus_57	leaf_35	Ado-MIR444a-2-2_l	Ado-MIR444a-2c_l	-188.2	-64.5	-1.402	1	GCUAGAGGCGGCAACUGCAUA	180	274	21	95	minus
Locus_58	Bud_03	Ado-MIR444c-1-1_b	Ado-MIR444c-1a_b	-338.2	-36.1	-0.902	1	UGCAGUUGCUGCCUCUAGCUU	1193	1286	21	94	minus
Locus_58	Bud_03	Ado-MIR444c-1-2_b	Ado-MIR444c-1b_b	-374.5	-54.8	-1.165	0	UGUUGUCUCAAGCUUGCUGCC	193	298	21	106	plus
Locus_58	Bud_03	Ado-MIR444c-1-3_b	Ado-MIR444c-1c_b	-374.5	-50.7	-1.267	0	UGCAGUUGUUGUCUCAAGCUU	199	292	21	94	plus
Locus_58	culm_34	Ado-MIR444c-1-1_c	Ado-MIR444c-1a_c	-317.9	-36.1	-0.902	1	UGCAGUUGCUGCCUCUAGCUU	1131	1224	21	94	minus
Locus_58	culm_34	Ado-MIR444c-1-2_c	Ado-MIR444c-1b_c	-346.5	-54.8	-1.165	0	UGUUGUCUCAAGCUUGCUGCC	139	244	21	106	plus
Locus_58	culm_34	Ado-MIR444c-1-3_c	Ado-MIR444c-1c_c	-346.5	-50.7	-1.267	0	UGCAGUUGUUGUCUCAAGCUU	145	238	21	94	plus
Locus_58	root_66	Ado-MIR444c-1-1_r	Ado-MIR444c-1a_r	-270.4	-54.8	-1.165	0	UGUUGUCUCAAGCUUGCUGCC	450	555	21	106	plus
Locus_58	root_66	Ado-MIR444c-1-2_r	Ado-MIR444c-1b_r	-291.3	-36.1	-0.902	1	UGCAGUUGCUGCCUCUAGCUU	471	564	21	94	minus
Locus_58	root_66	Ado-MIR444c-1-3_r	Ado-MIR444c-1c_r	-270.4	-50.7	-1.267	0	UGCAGUUGUUGUCUCAAGCUU	456	549	21	94	plus
Locus_59	Bud_70	Ado-MIR444c-2-1_b	Ado-MIR444c-2a_b	-557.7	-63.2	-1.289	1	UGUUGUCUCAAGCUUGCAGCC	466	571	21	106	minus
Locus_59	Bud_70	Ado-MIR444c-2-2_b	Ado-MIR444c-2b_b	-557.7	-54.9	-1.372	0	UGCAGUUGUUGUCUCAAGCUU	472	565	21	94	minus
Locus_59	Bud_70	Ado-MIR444c-2-3_b	Ado-MIR444c-2c_b	-547.2	-49.6	-1.24	1	UGCAGUUGUUGUCUCUAGCUU	1656	1749	21	94	plus
Locus_60	root_04	Ado-MIR444c-3-1_r	Ado-MIR444c-3a_r	-578.2	-54.8	-1.336	0	UGCAGUUGUUGUCUCAAGCUU	550	642	21	93	minus
Locus_60	root_04	Ado-MIR444c-3-2_r	Ado-MIR444c-3b_r	-578.2	-64.9	-1.298	0	UGUUGUCUCAAGCUUGCUGCC	544	648	21	105	minus
Locus_61	culm_17	Ado-MIR444c-4-1_c	Ado-MIR444c-4a_c	-391.8	-64.9	-1.298	0	UGUUGUCUCAAGCUUGCUGCC	404	508	21	105	minus
Locus_61	culm_17	Ado-MIR444c-4-2_c	Ado-MIR444c-4b_c	-391.8	-54.8	-1.336	0	UGCAGUUGUUGUCUCAAGCUU	410	502	21	93	minus
Locus_62	Bud_13	Ado-MIR444d-1-1_b	Ado-MIR444d-1a_b	-219.9	-59.5	-1.19	1	UUGUUGCCUCAAGCUUGCUGC	633	744	21	112	minus
Locus_62	Bud_13	Ado-MIR444d-1-2_b	Ado-MIR444d-1b_b	-219.9	-60.2	-1.157	1	UGUUGCCUCAAGCUUGCUGCC	632	745	21	114	minus
Locus_62	Bud_13	Ado-MIR444d-1-3_b	Ado-MIR444d-1c_b	-219.9	-26.4	-1.147	0	UUGUGGCUUUCUUGCAAGUUG	659	718	21	60	minus
Locus_62	Bud_13	Ado-MIR444d-1-4_b	Ado-MIR444d-1d_b	-219.9	-55.6	-1.263	0	UGCAGUUGUUGCCUCAAGCUU	638	739	21	102	minus
Locus_63	Bud_62	Ado-MIR444d-2-1_b	Ado-MIR444d-2a_b	-451	-55.2	-1.082	1	UUGUUGCCUCAAGCUUGCUGC	1124	1235	21	112	plus
Locus_63	Bud_62	Ado-MIR444d-2-2_b	Ado-MIR444d-2b_b	-451	-55.9	-1.054	1	UGUUGCCUCAAGCUUGCUGCC	1123	1236	21	114	plus
Locus_63	Bud_62	Ado-MIR444d-2-3_b	Ado-MIR444d-2c_b	-451	-26.4	-1.147	0	UUGUGGCUUUCUUGCAAGUUG	1150	1209	21	60	plus
Locus_63	Bud_62	Ado-MIR444d-2-4_b	Ado-MIR444d-2d_b	-451	-51.3	-1.14	0	UGCAGUUGUUGCCUCAAGCUU	1129	1230	21	102	plus
Locus_63	culm_64	Ado-MIR444d-2-1_c	Ado-MIR444d-2a_c	-755.7	-55.2	-1.082	1	UUGUUGCCUCAAGCUUGCUGC	422	533	21	112	plus
Locus_63	culm_64	Ado-MIR444d-2-2_c	Ado-MIR444d-2b_c	-755.7	-55.9	-1.054	1	UGUUGCCUCAAGCUUGCUGCC	421	534	21	114	plus
Locus_63	culm_64	Ado-MIR444d-2-3_c	Ado-MIR444d-2c_c	-755.7	-26.4	-1.147	0	UUGUGGCUUUCUUGCAAGUUG	448	507	21	60	plus
Locus_63	culm_64	Ado-MIR444d-2-4_c	Ado-MIR444d-2d_c	-755.7	-51.3	-1.14	0	UGCAGUUGUUGCCUCAAGCUU	427	528	21	102	plus
Locus_63	leaf_09	Ado-MIR444d-2-1_l	Ado-MIR444d-2a_l	-481.5	-55.2	-1.082	1	UUGUUGCCUCAAGCUUGCUGC	5	116	21	112	plus
Locus_63	leaf_09	Ado-MIR444d-2-2_l	Ado-MIR444d-2b_l	-481.5	-55.9	-1.054	1	UGUUGCCUCAAGCUUGCUGCC	4	117	21	114	plus
Locus_63	leaf_09	Ado-MIR444d-2-3_l	Ado-MIR444d-2c_l	-481.5	-26.4	-1.147	0	UUGUGGCUUUCUUGCAAGUUG	31	90	21	60	plus
Locus_63	leaf_09	Ado-MIR444d-2-4_l	Ado-MIR444d-2d_l	-481.5	-51.3	-1.14	0	UGCAGUUGUUGCCUCAAGCUU	10	111	21	102	plus
Locus_64	culm_63	Ado-MIR444d-3-1_c	Ado-MIR444d-3a_c	-677.4	-59.5	-1.19	1	UUGUUGCCUCAAGCUUGCUGC	269	380	21	112	plus
Locus_64	culm_63	Ado-MIR444d-3-2_c	Ado-MIR444d-3b_c	-677.4	-60.2	-1.157	1	UGUUGCCUCAAGCUUGCUGCC	268	381	21	114	plus
Locus_64	culm_63	Ado-MIR444d-3-3_c	Ado-MIR444d-3c_c	-677.4	-26.4	-1.147	0	UUGUGGCUUUCUUGCAAGUUG	295	354	21	60	plus
Locus_64	culm_63	Ado-MIR444d-3-4_c	Ado-MIR444d-3d_c	-677.4	-55.6	-1.263	0	UGCAGUUGUUGCCUCAAGCUU	274	375	21	102	plus
Locus_65	leaf_45	Ado-MIR444d-4-1_l	Ado-MIR444d-4a_l	-154	-59.5	-1.19	1	UUGUUGCCUCAAGCUUGCUGC	306	417	21	112	minus
Locus_65	leaf_45	Ado-MIR444d-4-2_l	Ado-MIR444d-4b_l	-154	-60.2	-1.157	1	UGUUGCCUCAAGCUUGCUGCC	305	418	21	114	minus
Locus_65	leaf_45	Ado-MIR444d-4-3_l	Ado-MIR444d-4c_l	-154	-26.4	-1.147	0	UUGUGGCUUUCUUGCAAGUUG	332	391	21	60	minus
Locus_65	leaf_45	Ado-MIR444d-4-4_l	Ado-MIR444d-4d_l	-154	-55.6	-1.263	0	UGCAGUUGUUGCCUCAAGCUU	311	412	21	102	minus
Locus_66	root_23	Ado-MIR444d-5-1_r	Ado-MIR444d-5a_r	-432.4	-55.2	-1.082	1	UUGUUGCCUCAAGCUUGCUGC	566	677	21	112	plus
Locus_66	root_23	Ado-MIR444d-5-2_r	Ado-MIR444d-5b_r	-432.4	-55.9	-1.054	1	UGUUGCCUCAAGCUUGCUGCC	565	678	21	114	plus
Locus_66	root_23	Ado-MIR444d-5-3_r	Ado-MIR444d-5c_r	-432.4	-26.4	-1.147	0	UUGUGGCUUUCUUGCAAGUUG	592	651	21	60	plus
Locus_66	root_23	Ado-MIR444d-5-4_r	Ado-MIR444d-5d_r	-432.4	-51.3	-1.14	0	UGCAGUUGUUGCCUCAAGCUU	571	672	21	102	plus
Locus_67	root_33	Ado-MIR444e-1_r	Ado-MIR444e-a_r	-252.6	-63	-1.235	1	UUGCUGCCUCAAGCUUACUGC	149	254	21	106	minus
Locus_67	root_33	Ado-MIR444e-2_r	Ado-MIR444e-b_r	-252.6	-56	-1.191	0	UGCAGUUGCUGCCUCAAGCUU	154	249	21	96	minus
Locus_67	root_33	Ado-MIR444e-2_r	Ado-MIR444e-c_r	-252.6	-56	-1.191	1	GCUAGAGGCGGCAACUGCAUA	154	249	21	96	minus
Locus_68	culm_73	Ado-MIR529a_c	Ado-MIR529a-a_c	-81.7	-37.9	-0.924	1	AGAAGAGAGAGAGUACAGCCU	18	113	21	96	plus
Locus_68	culm_73	Ado-MIR529a_c	Ado-MIR529a-b_c	-81.7	-37.9	-0.924	0	CUGUACCCUCUCUCUUCUUC	18	113	20	96	plus
Locus_69	Bud_22	Ado-MIR827-1_b	Ado-MIR827-a_b	-233	-34.4	-1.042	0	UUAGAUGACCAUCAGCAAACA	85	166	21	82	minus
Locus_69	root_59	Ado-MIR827-2_r	Ado-MIR827-b_r	-405.8	-34.4	-1.042	0	UUAGAUGACCAUCAGCAAACA	130	211	21	82	plus
* : microRNAs corresponding to the highest number of single O. sativa microRNA loci

## Sheet: Expression in tissues
BUD	CULM	LEAF	ROOT
Locus_58	Locus_61	Locus_35 *	Locus_60
Locus_62	Locus_58	Locus_63	Locus_17
Locus_56	Locus_1	Locus_1	Locus_18
Locus_69	Locus_54	Locus_36 *	Locus_14
Locus_25	Locus_55	Locus_3	Locus_50
Locus_46	Locus_44	Locus_57	Locus_28
Locus_33 *	Locus_40	Locus_29	Locus_38 *
Locus_34 *	Locus_2	Locus_53	Locus_66
Locus_51	Locus_52	Locus_26	Locus_7
Locus_19	Locus_48	Locus_32	Locus_49
Locus_21	Locus_33 *	Locus_65	Locus_67
Locus_41	Locus_13	Locus_37 *	Locus_4
Locus_63	Locus_64	Locus_20	Locus_23
Locus_16	Locus_63	Locus_46	Locus_8
Locus_59	Locus_47	Locus_12	Locus_30
Locus_44	Locus_57		Locus_24
Locus_45	Locus_68		Locus_31
	Locus_42		Locus_6
	Locus_25		Locus_39 *
	Locus_22		Locus_43
			Locus_69
			Locus_58
			Locus_9
			Locus_11
			Locus_15
			Locus_5
			Locus_46
			Locus_27
			Locus_10
