# Supplementary material for: In silico identification and characterization of a diverse subset of conserved microRNAs in bioenergy crop Arundo donax L
Source: Sci Rep. 2018 Nov 12;8:16667. doi: 10.1038/s41598-018-34982-8 (PMC6232160; doi:10.1038/s41598-018-34982-8)
Supplement: Supplementary file 5 — Supplementary Table 3 [file 41598_2018_34982_MOESM5_ESM.xlsx]

## Sheet: Sheet1
In silico identification and characterization of a diverse subset of conserved microRNAs in bioenergy crop Arundo donax L.
Wuhe Jike, Gaurav Sablok, Giorgio Bertorelle, Mingai Li, Claudio Varotto
Supplementary Table 3
Distribution in different tissues of mature miRNA by family
miRNA families	Number of miRNA	Bud	Culm	Leaf	Root
MIR156	13	0	0	2	11
MIR160	4	1	1	0	2
MIR166	2	0	0	0	2
MIR167	5	2	1	1	1
MIR169	21	4	3	6	8
MIR171	6	2	3	0	1
MIR172	9	3	2	2	2
MIR319	4	0	2	0	2
MIR393	11	3	3	3	2
MIR396	2	0	2	0	0
MIR444	55	16	16	11	12
MIR827	2	1	0	0	1
MIR529	2	0	2	0	0
MIR1430	5	0	2	2	1
