# Supplementary material for: In silico identification and characterization of a diverse subset of conserved microRNAs in bioenergy crop Arundo donax L
Source: Sci Rep. 2018 Nov 12;8:16667. doi: 10.1038/s41598-018-34982-8 (PMC6232160; doi:10.1038/s41598-018-34982-8)
Supplement: Supplementary file 6 — Supplementary Table 4 [file 41598_2018_34982_MOESM6_ESM.xlsx]

## Sheet: Arundo donax
Supplementary Table 3
Base composition of A. donax miRNAs
Position	Adenine		Cytosine		Guanine		Uracil
	No.	Percentage (%)	No.	Percentage (%)	No.	Percentage (%)	No.	Percentage (%)
1	7	4.96	6	4.26	8	5.67	120	85.11
2	26	18.44	16	11.35	74	52.48	25	17.73
3	39	27.66	37	26.24	49	34.75	16	11.35
4	47	33.33	49	34.75	9	6.38	36	25.53
5	30	21.28	25	17.73	53	37.59	33	23.4
6	38	26.95	30	21.28	44	31.21	29	20.57
7	46	32.62	39	27.66	18	12.77	38	26.95
8	22	15.6	16	11.35	74	52.48	29	20.57
9	16	11.35	38	26.95	50	35.46	37	26.24
10	71	50.35	29	20.57	6	4.26	35	24.82
11	31	21.99	20	14.18	47	33.33	43	30.5
12	29	20.57	38	26.95	51	36.17	23	16.31
13	27	19.15	46	32.62	53	37.59	15	10.64
14	16	11.35	47	33.33	12	8.51	66	46.81
15	11	7.8	43	30.5	26	18.44	61	43.26
16	48	34.04	16	11.35	20	14.18	57	40.43
17	47	33.33	17	12.06	48	34.04	29	20.57
18	5	3.55	53	37.59	57	40.43	26	18.44
19	35	24.82	71	50.35	13	9.22	22	15.6
20	12	8.51	45	31.91	16	11.35	68	48.23
21	30	23.08	44	33.85	25	19.23	31	23.85
22	0	0	1	11.11	5	55.56	3	33.33
Overall	633	450.73	726	527.94	758	591.1	842	630.24

## Sheet: Oryza sativa
Base composition of O. sativa miRNAs
Position	Adenine		Cytosine		Guanine		Uracil
	No.	Percentage (%)	No.	Percentage (%)	No.	Percentage (%)	No.	Percentage (%)
1	4	6.78	3	5.08	15	25.42	37	62.71
2	7	11.86	13	22.03	29	49.15	10	16.95
3	20	33.9	11	18.64	17	28.81	11	18.64
4	12	20.34	25	42.37	7	11.86	15	25.42
5	22	37.29	7	11.86	17	28.81	13	22.03
6	15	25.42	17	28.81	18	30.51	9	15.25
7	20	33.9	10	16.95	9	15.25	20	33.9
8	14	23.73	12	20.34	26	44.07	7	11.86
9	9	15.25	17	28.81	21	35.59	12	20.34
10	21	35.59	16	27.12	7	11.86	15	25.42
11	8	13.56	11	18.64	24	40.68	16	27.12
12	12	20.34	18	30.51	14	23.73	15	25.42
13	11	18.64	18	30.51	19	32.2	11	18.64
14	7	11.86	18	30.51	10	16.95	24	40.68
15	7	11.86	17	28.81	14	23.73	21	35.59
16	23	38.98	6	10.17	9	15.25	21	35.59
17	15	25.42	8	13.56	23	38.98	13	22.03
18	6	10.17	23	38.98	15	25.42	15	25.42
19	27	45.76	24	40.68	1	1.69	7	11.86
20	13	22.03	17	28.81	6	10.17	23	38.98
21	11	22.45	13	26.53	15	30.61	10	20.41
22	0	0	4	50	3	37.5	1	12.5
Overall	284	485.13	308	569.72	319	578.24	326	566.76

## Sheet: Overall percentage
Specific position	Arundo donax	Oryza sativa
Uracil(5')	0.8511	0.6271
Cytosine(19th)	0.5035	0.4068
Adenine(10th)	0.5035	0.3559
Adenine	0.213924	0.229588
Uracil	0.284556	0.263541
Guanine	0.256168	0.257882
Cytosine	0.245353	0.248989
G+C	0.501521	0.506871
A+U	0.498479	0.493129

## Sheet: All
In silico identification and characterization of a diverse subset of conserved microRNAs in bioenergy crop Arundo donax L.
Wuhe Jike, Gaurav Sablok, Giorgio Bertorelle, Mingai Li, Claudio Varotto
Supplementary Table 4
Base composition of A. donax miRNAs
Position	Adenine		Cytosine		Guanine		Uracil
	No.	Percentage (%)	No.	Percentage (%)	No.	Percentage (%)	No.	Percentage (%)
1	7	4.96	6	4.26	8	5.67	120	85.11
2	26	18.44	16	11.35	74	52.48	25	17.73
3	39	27.66	37	26.24	49	34.75	16	11.35
4	47	33.33	49	34.75	9	6.38	36	25.53
5	30	21.28	25	17.73	53	37.59	33	23.4
6	38	26.95	30	21.28	44	31.21	29	20.57
7	46	32.62	39	27.66	18	12.77	38	26.95
8	22	15.6	16	11.35	74	52.48	29	20.57
9	16	11.35	38	26.95	50	35.46	37	26.24
10	71	50.35	29	20.57	6	4.26	35	24.82
11	31	21.99	20	14.18	47	33.33	43	30.5
12	29	20.57	38	26.95	51	36.17	23	16.31
13	27	19.15	46	32.62	53	37.59	15	10.64
14	16	11.35	47	33.33	12	8.51	66	46.81
15	11	7.8	43	30.5	26	18.44	61	43.26
16	48	34.04	16	11.35	20	14.18	57	40.43
17	47	33.33	17	12.06	48	34.04	29	20.57
18	5	3.55	53	37.59	57	40.43	26	18.44
19	35	24.82	71	50.35	13	9.22	22	15.6
20	12	8.51	45	31.91	16	11.35	68	48.23
21	30	23.08	44	33.85	25	19.23	31	23.85
22	0	0	1	11.11	5	55.56	3	33.33
Overall	633	450.73	726	527.94	758	591.1	842	630.24
Base composition of O. sativa miRNAs
Position	Adenine		Cytosine		Guanine		Uracil
	No.	Percentage (%)	No.	Percentage (%)	No.	Percentage (%)	No.	Percentage (%)
1	4	6.78	3	5.08	15	25.42	37	62.71
2	7	11.86	13	22.03	29	49.15	10	16.95
3	20	33.9	11	18.64	17	28.81	11	18.64
4	12	20.34	25	42.37	7	11.86	15	25.42
5	22	37.29	7	11.86	17	28.81	13	22.03
6	15	25.42	17	28.81	18	30.51	9	15.25
7	20	33.9	10	16.95	9	15.25	20	33.9
8	14	23.73	12	20.34	26	44.07	7	11.86
9	9	15.25	17	28.81	21	35.59	12	20.34
10	21	35.59	16	27.12	7	11.86	15	25.42
11	8	13.56	11	18.64	24	40.68	16	27.12
12	12	20.34	18	30.51	14	23.73	15	25.42
13	11	18.64	18	30.51	19	32.2	11	18.64
14	7	11.86	18	30.51	10	16.95	24	40.68
15	7	11.86	17	28.81	14	23.73	21	35.59
16	23	38.98	6	10.17	9	15.25	21	35.59
17	15	25.42	8	13.56	23	38.98	13	22.03
18	6	10.17	23	38.98	15	25.42	15	25.42
19	27	45.76	24	40.68	1	1.69	7	11.86
20	13	22.03	17	28.81	6	10.17	23	38.98
21	11	22.45	13	26.53	15	30.61	10	20.41
22	0	0	4	50	3	37.5	1	12.5
Overall	284	485.13	308	569.72	319	578.24	326	566.76
NOTE: in bold red the interspecific differences at specific positions highlighted in the text
Summary of composition
Specific position	Arundo donax	Oryza sativa
Adenine	0.213924	0.229588
Uracil	0.284556	0.263541
Guanine	0.256168	0.257882
Cytosine	0.245353	0.248989
G+C	0.501521	0.506871
A+U	0.498479	0.493129
