# Supplementary material for: In silico identification and characterization of a diverse subset of conserved microRNAs in bioenergy crop Arundo donax L
Source: Sci Rep. 2018 Nov 12;8:16667. doi: 10.1038/s41598-018-34982-8 (PMC6232160; doi:10.1038/s41598-018-34982-8)
Supplement: Supplementary file 7 — Supplementary Table 5 [file 41598_2018_34982_MOESM7_ESM.xlsx]

## Sheet: 462-targets
In silico identification and characterization of a diverse subset of conserved microRNAs in bioenergy crop Arundo donax L.
Wuhe Jike, Gaurav Sablok, Giorgio Bertorelle, Mingai Li, Claudio Varotto
Supplementary Table 5
Putative targets of A. donax miRNAs
miRNA name	Target name	Expectation	Unpaired Energy (kcal/mol)	miRNA_start	miRNA_end	Target_start	Target_end	miRNA_aligned_fragment	Target_aligned_fragment	Inhibition
Ado-MIR393a-b_r	Locus_15085_Transcript_23/40_Confidence_0.434_Length_1898	3	21.446	1	22	1202	1224	UCCAAAGGGAUCGCAUUG-AUCC	GGAGACAAUGCGAUCCCUUUGGA	Cleavage
Ado-MIR393b-2a_c	Locus_11912_Transcript_47/63_Confidence_0.314_Length_3761	1	22.123	1	21	2275	2295	UCCAAAGGGAUCGCAUUGAUC	AAACAAUGCGAUCCCUUUGGA	Cleavage
Ado-MIR529a-b_c	comp81836_c0_seq4	2.5	24.385	1	20	42	61	CUGUACCCUCUCUCUUCUUC	GGAGAAGAGAGAGAGUACAG	Cleavage
Ado-MIR172d-1b_r	Locus_4567_Transcript_44/65_Confidence_0.379_Length_2535	3	15.78	1	21	1421	1441	UGAAUCUUGAUGGUGCUGCAC	ACUCAGUACCAUCAAGAUUCA	Cleavage
Ado-MIR156c_r	Locus_35233_Transcript_13/21_Confidence_0.400_Length_984	2.5	21.05	1	20	495	514	UAACAGAAGAGAGUGAGCAC	GUGCUCUCUCUCUUCUGUCA	Cleavage
Ado-MIR156g-1b_r	Locus_35233_Transcript_13/21_Confidence_0.400_Length_984	1	21.05	1	20	495	514	UGACAGAAGAGAGUGAGCAC	GUGCUCUCUCUCUUCUGUCA	Cleavage
Ado-MIR156g-1a_r	Locus_35233_Transcript_13/21_Confidence_0.400_Length_984	1	21.05	1	21	494	514	UGACAGAAGAGAGUGAGCACA	UGUGCUCUCUCUCUUCUGUCA	Cleavage
Ado-MIR156b-b_r	Locus_35233_Transcript_13/21_Confidence_0.400_Length_984	1	21.05	1	20	495	514	UGACAGAAGAGAGUGAGCAC	GUGCUCUCUCUCUUCUGUCA	Cleavage
Ado-MIR156b-a_r	Locus_35233_Transcript_13/21_Confidence_0.400_Length_984	1	21.05	1	21	494	514	UGACAGAAGAGAGUGAGCACA	UGUGCUCUCUCUCUUCUGUCA	Cleavage
Ado-MIR156g-2_r	Locus_35233_Transcript_13/21_Confidence_0.400_Length_984	1	21.05	1	20	495	514	UGACAGAAGAGAGUGAGCAC	GUGCUCUCUCUCUUCUGUCA	Cleavage
Ado-MIR156j-b_r	Locus_35233_Transcript_13/21_Confidence_0.400_Length_984	1	21.05	1	20	495	514	UGACAGAAGAGAGUGAGCAC	GUGCUCUCUCUCUUCUGUCA	Cleavage
Ado-MIR156j-a_r	Locus_35233_Transcript_13/21_Confidence_0.400_Length_984	1	21.05	1	21	494	514	UGACAGAAGAGAGUGAGCACA	UGUGCUCUCUCUCUUCUGUCA	Cleavage
Ado-MIR156a-b_r	Locus_35233_Transcript_13/21_Confidence_0.400_Length_984	1	21.05	1	20	495	514	UGACAGAAGAGAGUGAGCAC	GUGCUCUCUCUCUUCUGUCA	Cleavage
Ado-MIR156a-a_r	Locus_35233_Transcript_13/21_Confidence_0.400_Length_984	1	21.05	1	21	494	514	UGACAGAAGAGAGUGAGCACA	UGUGCUCUCUCUCUUCUGUCA	Cleavage
Ado-MIR156g-3_r	Locus_35233_Transcript_13/21_Confidence_0.400_Length_984	1	21.05	1	20	495	514	UGACAGAAGAGAGUGAGCAC	GUGCUCUCUCUCUUCUGUCA	Cleavage
Ado-MIR172d-1a_r	comp82180_c0_seq27	1.5	15.541	1	21	883	903	AGAAUCUUGAUGAUGCUGCAU	CUGCAGCAUCAUCAGGAUUCU	Cleavage
Ado-MIR156c_r	Locus_14087_Transcript_49/66_Confidence_0.358_Length_2484	2.5	19.678	1	20	1890	1909	UAACAGAAGAGAGUGAGCAC	GUGCUCUCUCUCUUCUGUCA	Cleavage
Ado-MIR156g-1b_r	Locus_14087_Transcript_49/66_Confidence_0.358_Length_2484	1	19.678	1	20	1890	1909	UGACAGAAGAGAGUGAGCAC	GUGCUCUCUCUCUUCUGUCA	Cleavage
Ado-MIR156g-1a_r	Locus_14087_Transcript_49/66_Confidence_0.358_Length_2484	1	19.678	1	21	1889	1909	UGACAGAAGAGAGUGAGCACA	UGUGCUCUCUCUCUUCUGUCA	Cleavage
Ado-MIR156b-b_r	Locus_14087_Transcript_49/66_Confidence_0.358_Length_2484	1	19.678	1	20	1890	1909	UGACAGAAGAGAGUGAGCAC	GUGCUCUCUCUCUUCUGUCA	Cleavage
Ado-MIR156b-a_r	Locus_14087_Transcript_49/66_Confidence_0.358_Length_2484	1	19.678	1	21	1889	1909	UGACAGAAGAGAGUGAGCACA	UGUGCUCUCUCUCUUCUGUCA	Cleavage
Ado-MIR156g-2_r	Locus_14087_Transcript_49/66_Confidence_0.358_Length_2484	1	19.678	1	20	1890	1909	UGACAGAAGAGAGUGAGCAC	GUGCUCUCUCUCUUCUGUCA	Cleavage
Ado-MIR156j-b_r	Locus_14087_Transcript_49/66_Confidence_0.358_Length_2484	1	19.678	1	20	1890	1909	UGACAGAAGAGAGUGAGCAC	GUGCUCUCUCUCUUCUGUCA	Cleavage
Ado-MIR156j-a_r	Locus_14087_Transcript_49/66_Confidence_0.358_Length_2484	1	19.678	1	21	1889	1909	UGACAGAAGAGAGUGAGCACA	UGUGCUCUCUCUCUUCUGUCA	Cleavage
Ado-MIR156a-b_r	Locus_14087_Transcript_49/66_Confidence_0.358_Length_2484	1	19.678	1	20	1890	1909	UGACAGAAGAGAGUGAGCAC	GUGCUCUCUCUCUUCUGUCA	Cleavage
Ado-MIR156a-a_r	Locus_14087_Transcript_49/66_Confidence_0.358_Length_2484	1	19.678	1	21	1889	1909	UGACAGAAGAGAGUGAGCACA	UGUGCUCUCUCUCUUCUGUCA	Cleavage
Ado-MIR156g-3_r	Locus_14087_Transcript_49/66_Confidence_0.358_Length_2484	1	19.678	1	20	1890	1909	UGACAGAAGAGAGUGAGCAC	GUGCUCUCUCUCUUCUGUCA	Cleavage
Ado-MIR156c_r	Locus_17579_Transcript_12/92_Confidence_0.088_Length_452	2.5	16.992	1	20	410	429	UAACAGAAGAGAGUGAGCAC	GUGCUCUCUCUCUUCUGUCA	Cleavage
Ado-MIR156g-1b_r	Locus_17579_Transcript_12/92_Confidence_0.088_Length_452	1	16.992	1	20	410	429	UGACAGAAGAGAGUGAGCAC	GUGCUCUCUCUCUUCUGUCA	Cleavage
Ado-MIR156g-1a_r	Locus_17579_Transcript_12/92_Confidence_0.088_Length_452	1	16.992	1	21	409	429	UGACAGAAGAGAGUGAGCACA	CGUGCUCUCUCUCUUCUGUCA	Cleavage
Ado-MIR156b-b_r	Locus_17579_Transcript_12/92_Confidence_0.088_Length_452	1	16.992	1	20	410	429	UGACAGAAGAGAGUGAGCAC	GUGCUCUCUCUCUUCUGUCA	Cleavage
Ado-MIR156b-a_r	Locus_17579_Transcript_12/92_Confidence_0.088_Length_452	1	16.992	1	21	409	429	UGACAGAAGAGAGUGAGCACA	CGUGCUCUCUCUCUUCUGUCA	Cleavage
Ado-MIR156g-2_r	Locus_17579_Transcript_12/92_Confidence_0.088_Length_452	1	16.992	1	20	410	429	UGACAGAAGAGAGUGAGCAC	GUGCUCUCUCUCUUCUGUCA	Cleavage
Ado-MIR156j-b_r	Locus_17579_Transcript_12/92_Confidence_0.088_Length_452	1	16.992	1	20	410	429	UGACAGAAGAGAGUGAGCAC	GUGCUCUCUCUCUUCUGUCA	Cleavage
Ado-MIR156j-a_r	Locus_17579_Transcript_12/92_Confidence_0.088_Length_452	1	16.992	1	21	409	429	UGACAGAAGAGAGUGAGCACA	CGUGCUCUCUCUCUUCUGUCA	Cleavage
Ado-MIR156a-b_r	Locus_17579_Transcript_12/92_Confidence_0.088_Length_452	1	16.992	1	20	410	429	UGACAGAAGAGAGUGAGCAC	GUGCUCUCUCUCUUCUGUCA	Cleavage
Ado-MIR156a-a_r	Locus_17579_Transcript_12/92_Confidence_0.088_Length_452	1	16.992	1	21	409	429	UGACAGAAGAGAGUGAGCACA	CGUGCUCUCUCUCUUCUGUCA	Cleavage
Ado-MIR156g-3_r	Locus_17579_Transcript_12/92_Confidence_0.088_Length_452	1	16.992	1	20	410	429	UGACAGAAGAGAGUGAGCAC	GUGCUCUCUCUCUUCUGUCA	Cleavage
Ado-MIR444d-5b_r	Locus_5523_Transcript_81/107_Confidence_0.174_Length_1782	2.5	19.203	1	21	1732	1752	UGUUGCCUCAAGCUUGCUGCC	GGCAGGAAGCUUGAGGCAGCA	Cleavage
Ado-MIR444d-5a_r	Locus_5523_Transcript_81/107_Confidence_0.174_Length_1782	2.5	18.959	1	21	1733	1753	UUGUUGCCUCAAGCUUGCUGC	GCAGGAAGCUUGAGGCAGCAA	Cleavage
Ado-MIR444d-5d_r	Locus_5523_Transcript_81/107_Confidence_0.174_Length_1782	1.5	18.986	1	21	1738	1758	UGCAGUUGUUGCCUCAAGCUU	AAGCUUGAGGCAGCAACUGCA	Cleavage
Ado-MIR444e-a_r	Locus_5523_Transcript_81/107_Confidence_0.174_Length_1782	1	18.959	1	21	1733	1753	UUGCUGCCUCAAGCUUACUGC	GCAGGAAGCUUGAGGCAGCAA	Cleavage
Ado-MIR444e-b_r	Locus_5523_Transcript_81/107_Confidence_0.174_Length_1782	0	18.986	1	21	1738	1758	UGCAGUUGCUGCCUCAAGCUU	AAGCUUGAGGCAGCAACUGCA	Cleavage
Ado-MIR444c-1b_r	Locus_5523_Transcript_81/107_Confidence_0.174_Length_1782	1	18.986	1	21	1738	1758	UGCAGUUGCUGCCUCUAGCUU	AAGCUUGAGGCAGCAACUGCA	Cleavage
Ado-MIR169c-1a_b	comp73418_c0_seq1	3	10.685	1	21	1202	1222	CAGCCAAGGAUGACUUGCCGG	CAGGCAAUUCAUCCUUGGCUU	Cleavage
Ado-MIR169q-1_b	comp73418_c0_seq1	2	10.685	1	21	1202	1222	UAGCCAAGGAUGACUUGCCUA	CAGGCAAUUCAUCCUUGGCUU	Cleavage
Ado-MIR169q-2_b	comp73418_c0_seq1	2	10.685	1	21	1202	1222	UAGCCAAGGAUGACUUGCCUA	CAGGCAAUUCAUCCUUGGCUU	Cleavage
Ado-MIR444d-5b_r	Locus_5523_Transcript_44/107_Confidence_0.093_Length_1396	2.5	23.386	1	21	1199	1219	UGUUGCCUCAAGCUUGCUGCC	GGCAGGAAGCUUGAGGCAGCA	Cleavage
Ado-MIR444d-5a_r	Locus_5523_Transcript_44/107_Confidence_0.093_Length_1396	2.5	23.431	1	21	1200	1220	UUGUUGCCUCAAGCUUGCUGC	GCAGGAAGCUUGAGGCAGCAA	Cleavage
Ado-MIR444d-5d_r	Locus_5523_Transcript_44/107_Confidence_0.093_Length_1396	1.5	22.644	1	21	1205	1225	UGCAGUUGUUGCCUCAAGCUU	AAGCUUGAGGCAGCAACUGCA	Cleavage
Ado-MIR444e-a_r	Locus_5523_Transcript_44/107_Confidence_0.093_Length_1396	1	23.431	1	21	1200	1220	UUGCUGCCUCAAGCUUACUGC	GCAGGAAGCUUGAGGCAGCAA	Cleavage
Ado-MIR444e-b_r	Locus_5523_Transcript_44/107_Confidence_0.093_Length_1396	0	22.644	1	21	1205	1225	UGCAGUUGCUGCCUCAAGCUU	AAGCUUGAGGCAGCAACUGCA	Cleavage
Ado-MIR444c-1b_r	Locus_5523_Transcript_44/107_Confidence_0.093_Length_1396	1	22.644	1	21	1205	1225	UGCAGUUGCUGCCUCUAGCUU	AAGCUUGAGGCAGCAACUGCA	Cleavage
Ado-MIR156k-b_l	Locus_12535_Transcript_40/73_Confidence_0.311_Length_3011	0	14.916	1	21	2516	2536	UGACAGAAGAGAGAGAGCACA	CGUGCUCUCUCUCUUCUGUCA	Cleavage
Ado-MIR156k-a_l	Locus_12535_Transcript_40/73_Confidence_0.311_Length_3011	0	14.916	1	20	2517	2536	UGACAGAAGAGAGAGAGCAC	GUGCUCUCUCUCUUCUGUCA	Cleavage
Ado-MIR169c-2_l	comp64705_c0_seq3	3	15.644	1	21	973	993	CAGCCAAGGAUGACUUGCCGG	AUGGCAACUCAUCCUUGGCUU	Cleavage
Ado-MIR169q-5_l	comp64705_c0_seq3	3	15.644	1	21	973	993	UAGCCAAGGAUGACUUGCCUA	AUGGCAACUCAUCCUUGGCUU	Cleavage
Ado-MIR169q-1_c	Locus_9469_Transcript_42/63_Confidence_0.204_Length_1155	3	15.644	1	21	881	901	UAGCCAAGGAUGACUUGCCUA	AUGGCAACUCAUCCUUGGCUU	Cleavage
Ado-MIR169c-1a_c	Locus_9469_Transcript_42/63_Confidence_0.204_Length_1155	3	15.644	1	21	881	901	CAGCCAAGGAUGACUUGCCGG	AUGGCAACUCAUCCUUGGCUU	Cleavage
Ado-MIR172d-1a_r	Locus_20324_Transcript_6/30_Confidence_0.230_Length_1151	1.5	19.685	1	21	727	747	AGAAUCUUGAUGAUGCUGCAU	CUGCAGCAUCAUCAGGAUUCU	Cleavage
Ado-MIR169q-1_c	Locus_16244_Transcript_14/14_Confidence_0.133_Length_1455	2	10.685	1	21	1205	1225	UAGCCAAGGAUGACUUGCCUA	CAGGCAAUUCAUCCUUGGCUU	Cleavage
Ado-MIR169c-1a_c	Locus_16244_Transcript_14/14_Confidence_0.133_Length_1455	3	10.685	1	21	1205	1225	CAGCCAAGGAUGACUUGCCGG	CAGGCAAUUCAUCCUUGGCUU	Cleavage
Ado-MIR444c-3b_r	Locus_3441_Transcript_373/417_Confidence_0.012_Length_249	0	20.594	1	21	153	173	UGUUGUCUCAAGCUUGCUGCC	GGCAGCAAGCUUGAGACAACA	Cleavage
Ado-MIR444c-3a_r	Locus_3441_Transcript_373/417_Confidence_0.012_Length_249	0	20.009	1	21	159	179	UGCAGUUGUUGUCUCAAGCUU	AAGCUUGAGACAACAACUGCA	Cleavage
Ado-MIR444d-5b_r	Locus_3441_Transcript_373/417_Confidence_0.012_Length_249	1.5	20.594	1	21	153	173	UGUUGCCUCAAGCUUGCUGCC	GGCAGCAAGCUUGAGACAACA	Cleavage
Ado-MIR444d-5a_r	Locus_3441_Transcript_373/417_Confidence_0.012_Length_249	1.5	20.684	1	21	154	174	UUGUUGCCUCAAGCUUGCUGC	GCAGCAAGCUUGAGACAACAA	Cleavage
Ado-MIR444d-5d_r	Locus_3441_Transcript_373/417_Confidence_0.012_Length_249	1.5	20.009	1	21	159	179	UGCAGUUGUUGCCUCAAGCUU	AAGCUUGAGACAACAACUGCA	Cleavage
Ado-MIR444c-1a_r	Locus_3441_Transcript_373/417_Confidence_0.012_Length_249	0	20.594	1	21	153	173	UGUUGUCUCAAGCUUGCUGCC	GGCAGCAAGCUUGAGACAACA	Cleavage
Ado-MIR444c-1c_r	Locus_3441_Transcript_373/417_Confidence_0.012_Length_249	0	20.009	1	21	159	179	UGCAGUUGUUGUCUCAAGCUU	AAGCUUGAGACAACAACUGCA	Cleavage
Ado-MIR156k-b_l	Locus_12535_Transcript_44/73_Confidence_0.330_Length_2439	0	17.136	1	21	1867	1887	UGACAGAAGAGAGAGAGCACA	CGUGCUCUCUCUCUUCUGUCA	Cleavage
Ado-MIR156k-a_l	Locus_12535_Transcript_44/73_Confidence_0.330_Length_2439	0	17.136	1	20	1868	1887	UGACAGAAGAGAGAGAGCAC	GUGCUCUCUCUCUUCUGUCA	Cleavage
Ado-MIR444c-1b_b	comp76332_c0_seq36	1	14.503	1	21	1208	1228	UGUUGUCUCAAGCUUGCUGCC	GGCUGCAAGCUUGAGACAACA	Cleavage
Ado-MIR444c-1c_b	comp76332_c0_seq36	0	16.397	1	21	1214	1234	UGCAGUUGUUGUCUCAAGCUU	AAGCUUGAGACAACAACUGCA	Cleavage
Ado-MIR444d-1b_b	comp76332_c0_seq36	2.5	14.503	1	21	1208	1228	UGUUGCCUCAAGCUUGCUGCC	GGCUGCAAGCUUGAGACAACA	Cleavage
Ado-MIR444d-1a_b	comp76332_c0_seq36	2.5	14.511	1	21	1209	1229	UUGUUGCCUCAAGCUUGCUGC	GCUGCAAGCUUGAGACAACAA	Cleavage
Ado-MIR444d-1d_b	comp76332_c0_seq36	1.5	16.397	1	21	1214	1234	UGCAGUUGUUGCCUCAAGCUU	AAGCUUGAGACAACAACUGCA	Cleavage
Ado-MIR444d-2b_b	comp76332_c0_seq36	2.5	14.503	1	21	1208	1228	UGUUGCCUCAAGCUUGCUGCC	GGCUGCAAGCUUGAGACAACA	Cleavage
Ado-MIR444d-2a_b	comp76332_c0_seq36	2.5	14.511	1	21	1209	1229	UUGUUGCCUCAAGCUUGCUGC	GCUGCAAGCUUGAGACAACAA	Cleavage
Ado-MIR444d-2d_b	comp76332_c0_seq36	1.5	16.397	1	21	1214	1234	UGCAGUUGUUGCCUCAAGCUU	AAGCUUGAGACAACAACUGCA	Cleavage
Ado-MIR444c-2a_b	comp76332_c0_seq36	0	14.503	1	21	1208	1228	UGUUGUCUCAAGCUUGCAGCC	GGCUGCAAGCUUGAGACAACA	Cleavage
Ado-MIR444c-2b_b	comp76332_c0_seq36	0	16.397	1	21	1214	1234	UGCAGUUGUUGUCUCAAGCUU	AAGCUUGAGACAACAACUGCA	Cleavage
Ado-MIR444c-2c_b	comp76332_c0_seq36	1	16.397	1	21	1214	1234	UGCAGUUGUUGUCUCUAGCUU	AAGCUUGAGACAACAACUGCA	Cleavage
Ado-MIR156c_r	comp82045_c1_seq2	2.5	24.413	1	20	604	623	UAACAGAAGAGAGUGAGCAC	GUGCUCUCUCUCUUCUGUCA	Cleavage
Ado-MIR156g-1b_r	comp82045_c1_seq2	1	24.413	1	20	604	623	UGACAGAAGAGAGUGAGCAC	GUGCUCUCUCUCUUCUGUCA	Cleavage
Ado-MIR156g-1a_r	comp82045_c1_seq2	1	24.413	1	21	603	623	UGACAGAAGAGAGUGAGCACA	CGUGCUCUCUCUCUUCUGUCA	Cleavage
Ado-MIR156b-b_r	comp82045_c1_seq2	1	24.413	1	20	604	623	UGACAGAAGAGAGUGAGCAC	GUGCUCUCUCUCUUCUGUCA	Cleavage
Ado-MIR156b-a_r	comp82045_c1_seq2	1	24.413	1	21	603	623	UGACAGAAGAGAGUGAGCACA	CGUGCUCUCUCUCUUCUGUCA	Cleavage
Ado-MIR156g-2_r	comp82045_c1_seq2	1	24.413	1	20	604	623	UGACAGAAGAGAGUGAGCAC	GUGCUCUCUCUCUUCUGUCA	Cleavage
Ado-MIR156j-b_r	comp82045_c1_seq2	1	24.413	1	20	604	623	UGACAGAAGAGAGUGAGCAC	GUGCUCUCUCUCUUCUGUCA	Cleavage
Ado-MIR156j-a_r	comp82045_c1_seq2	1	24.413	1	21	603	623	UGACAGAAGAGAGUGAGCACA	CGUGCUCUCUCUCUUCUGUCA	Cleavage
Ado-MIR156a-b_r	comp82045_c1_seq2	1	24.413	1	20	604	623	UGACAGAAGAGAGUGAGCAC	GUGCUCUCUCUCUUCUGUCA	Cleavage
Ado-MIR156a-a_r	comp82045_c1_seq2	1	24.413	1	21	603	623	UGACAGAAGAGAGUGAGCACA	CGUGCUCUCUCUCUUCUGUCA	Cleavage
Ado-MIR156g-3_r	comp82045_c1_seq2	1	24.413	1	20	604	623	UGACAGAAGAGAGUGAGCAC	GUGCUCUCUCUCUUCUGUCA	Cleavage
Ado-MIR169c-1a_b	Locus_7001_Transcript_79/84_Confidence_0.135_Length_2928	3	19.472	1	21	2691	2711	CAGCCAAGGAUGACUUGCCGG	GUGGCAAUUCAUCCUUGGCUU	Cleavage
Ado-MIR169q-1_b	Locus_7001_Transcript_79/84_Confidence_0.135_Length_2928	3	19.472	1	21	2691	2711	UAGCCAAGGAUGACUUGCCUA	GUGGCAAUUCAUCCUUGGCUU	Cleavage
Ado-MIR169q-2_b	Locus_7001_Transcript_79/84_Confidence_0.135_Length_2928	3	19.472	1	21	2691	2711	UAGCCAAGGAUGACUUGCCUA	GUGGCAAUUCAUCCUUGGCUU	Cleavage
Ado-MIR529a-a_c	comp82796_c1_seq17	2	19.853	1	21	1472	1492	AGAAGAGAGAGAGUACAGCCU	UGGGUGUGCUCUCUCUCUUCU	Cleavage
Ado-MIR169q-1_c	comp78487_c0_seq1	3	20.529	1	21	1097	1117	UAGCCAAGGAUGACUUGCCUA	CUGGCAACUCAUCCUUGGCUU	Cleavage
Ado-MIR169c-1a_c	comp78487_c0_seq1	3	20.529	1	21	1097	1117	CAGCCAAGGAUGACUUGCCGG	CUGGCAACUCAUCCUUGGCUU	Cleavage
Ado-MIR172d-1a_b	Locus_10929_Transcript_67/78_Confidence_0.299_Length_2378	2.5	13.981	1	21	2005	2025	AGAAUCUUGAUGAUGCUGCAU	CCGCAGCAUCAUCAGGAUUCU	Cleavage
Ado-MIR444c-4a_c	Locus_12915_Transcript_25/30_Confidence_0.725_Length_4157	1	14.503	1	21	1875	1895	UGUUGUCUCAAGCUUGCUGCC	GGCUGCAAGCUUGAGACAACA	Cleavage
Ado-MIR444c-4b_c	Locus_12915_Transcript_25/30_Confidence_0.725_Length_4157	0	16.397	1	21	1881	1901	UGCAGUUGUUGUCUCAAGCUU	AAGCUUGAGACAACAACUGCA	Cleavage
Ado-MIR444c-1b_c	Locus_12915_Transcript_25/30_Confidence_0.725_Length_4157	1	14.503	1	21	1875	1895	UGUUGUCUCAAGCUUGCUGCC	GGCUGCAAGCUUGAGACAACA	Cleavage
Ado-MIR444c-1c_c	Locus_12915_Transcript_25/30_Confidence_0.725_Length_4157	0	16.397	1	21	1881	1901	UGCAGUUGUUGUCUCAAGCUU	AAGCUUGAGACAACAACUGCA	Cleavage
Ado-MIR444d-3b_c	Locus_12915_Transcript_25/30_Confidence_0.725_Length_4157	2.5	14.503	1	21	1875	1895	UGUUGCCUCAAGCUUGCUGCC	GGCUGCAAGCUUGAGACAACA	Cleavage
Ado-MIR444d-3a_c	Locus_12915_Transcript_25/30_Confidence_0.725_Length_4157	2.5	14.511	1	21	1876	1896	UUGUUGCCUCAAGCUUGCUGC	GCUGCAAGCUUGAGACAACAA	Cleavage
Ado-MIR444d-3d_c	Locus_12915_Transcript_25/30_Confidence_0.725_Length_4157	1.5	16.397	1	21	1881	1901	UGCAGUUGUUGCCUCAAGCUU	AAGCUUGAGACAACAACUGCA	Cleavage
Ado-MIR444d-2b_c	Locus_12915_Transcript_25/30_Confidence_0.725_Length_4157	2.5	14.503	1	21	1875	1895	UGUUGCCUCAAGCUUGCUGCC	GGCUGCAAGCUUGAGACAACA	Cleavage
Ado-MIR444d-2a_c	Locus_12915_Transcript_25/30_Confidence_0.725_Length_4157	2.5	14.511	1	21	1876	1896	UUGUUGCCUCAAGCUUGCUGC	GCUGCAAGCUUGAGACAACAA	Cleavage
Ado-MIR444d-2d_c	Locus_12915_Transcript_25/30_Confidence_0.725_Length_4157	1.5	16.397	1	21	1881	1901	UGCAGUUGUUGCCUCAAGCUU	AAGCUUGAGACAACAACUGCA	Cleavage
Ado-MIR169q-6_r	Locus_2090_Transcript_216/268_Confidence_0.014_Length_676	2	12.91	1	21	452	472	UAGCCAAGGAUGACUUGCCUG	CAGGCAAUUCAUCCUUGGCUU	Cleavage
Ado-MIR169q-7_r	Locus_2090_Transcript_216/268_Confidence_0.014_Length_676	2	12.91	1	21	452	472	UAGCCAAGGAUGACUUGCCUA	CAGGCAAUUCAUCCUUGGCUU	Cleavage
Ado-MIR169c-3a_r	Locus_2090_Transcript_216/268_Confidence_0.014_Length_676	3	12.91	1	21	452	472	CAGCCAAGGAUGACUUGCCGG	CAGGCAAUUCAUCCUUGGCUU	Cleavage
Ado-MIR529a-a_c	comp82796_c1_seq18	2	19.853	1	21	1345	1365	AGAAGAGAGAGAGUACAGCCU	UGGGUGUGCUCUCUCUCUUCU	Cleavage
Ado-MIR444d-1c_b	Locus_10795_Transcript_53/70_Confidence_0.480_Length_2677	2	17.506	1	21	317	337	UUGUGGCUUUCUUGCAAGUUG	CCACCUGCAAGAAAGCCACAA	Cleavage
Ado-MIR444d-2c_b	Locus_10795_Transcript_53/70_Confidence_0.480_Length_2677	2	17.506	1	21	317	337	UUGUGGCUUUCUUGCAAGUUG	CCACCUGCAAGAAAGCCACAA	Cleavage
Ado-MIR169a_r	Locus_839_Transcript_84/261_Confidence_0.073_Length_1998	3	15.644	1	21	1718	1738	CAGCCAAGGAUGACUUGCCGA	AUGGCAACUCAUCCUUGGCUU	Cleavage
Ado-MIR169q-7_r	Locus_839_Transcript_84/261_Confidence_0.073_Length_1998	3	15.644	1	21	1718	1738	UAGCCAAGGAUGACUUGCCUA	AUGGCAACUCAUCCUUGGCUU	Cleavage
Ado-MIR169c-3a_r	Locus_839_Transcript_84/261_Confidence_0.073_Length_1998	3	15.644	1	21	1718	1738	CAGCCAAGGAUGACUUGCCGG	AUGGCAACUCAUCCUUGGCUU	Cleavage
Ado-MIR169c-1a_b	Locus_7001_Transcript_66/84_Confidence_0.123_Length_1521	3	19.472	1	21	1284	1304	CAGCCAAGGAUGACUUGCCGG	GUGGCAAUUCAUCCUUGGCUU	Cleavage
Ado-MIR169q-1_b	Locus_7001_Transcript_66/84_Confidence_0.123_Length_1521	3	19.472	1	21	1284	1304	UAGCCAAGGAUGACUUGCCUA	GUGGCAAUUCAUCCUUGGCUU	Cleavage
Ado-MIR169q-2_b	Locus_7001_Transcript_66/84_Confidence_0.123_Length_1521	3	19.472	1	21	1284	1304	UAGCCAAGGAUGACUUGCCUA	GUGGCAAUUCAUCCUUGGCUU	Cleavage
Ado-MIR172d-1a_b	Locus_10929_Transcript_70/78_Confidence_0.237_Length_1363	2.5	13.981	1	21	954	974	AGAAUCUUGAUGAUGCUGCAU	CCGCAGCAUCAUCAGGAUUCU	Cleavage
Ado-MIR444c-1b_b	Locus_14339_Transcript_58/63_Confidence_0.083_Length_2981	1.5	22.206	1	21	17	37	UGUUGUCUCAAGCUUGCUGCC	GGCAGCAAGCUUGAGGCAACA	Cleavage
Ado-MIR444c-1c_b	Locus_14339_Transcript_58/63_Confidence_0.083_Length_2981	1.5	22.893	1	21	23	43	UGCAGUUGUUGUCUCAAGCUU	AAGCUUGAGGCAACAACUGCA	Cleavage
Ado-MIR444c-1a_b	Locus_14339_Transcript_58/63_Confidence_0.083_Length_2981	2.5	22.893	1	21	23	43	UGCAGUUGCUGCCUCUAGCUU	AAGCUUGAGGCAACAACUGCA	Cleavage
Ado-MIR444d-1b_b	Locus_14339_Transcript_58/63_Confidence_0.083_Length_2981	0	22.206	1	21	17	37	UGUUGCCUCAAGCUUGCUGCC	GGCAGCAAGCUUGAGGCAACA	Cleavage
Ado-MIR444d-1a_b	Locus_14339_Transcript_58/63_Confidence_0.083_Length_2981	0	22.216	1	21	18	38	UUGUUGCCUCAAGCUUGCUGC	GCAGCAAGCUUGAGGCAACAA	Cleavage
Ado-MIR444d-1d_b	Locus_14339_Transcript_58/63_Confidence_0.083_Length_2981	0	22.893	1	21	23	43	UGCAGUUGUUGCCUCAAGCUU	AAGCUUGAGGCAACAACUGCA	Cleavage
Ado-MIR444d-1c_b	Locus_14339_Transcript_58/63_Confidence_0.083_Length_2981	0	19.085	1	21	44	64	UUGUGGCUUUCUUGCAAGUUG	CAACUUGCAAGAAAGCCACAA	Cleavage
Ado-MIR444a-1a_b	Locus_14339_Transcript_58/63_Confidence_0.083_Length_2981	2.5	22.216	1	21	18	38	UUGCUGCCUCAAGCUUCCUGC	GCAGCAAGCUUGAGGCAACAA	Cleavage
Ado-MIR444a-1b_b	Locus_14339_Transcript_58/63_Confidence_0.083_Length_2981	1.5	22.893	1	21	23	43	UGCAGUUGCUGCCUCAAGCUU	AAGCUUGAGGCAACAACUGCA	Cleavage
Ado-MIR444d-2b_b	Locus_14339_Transcript_58/63_Confidence_0.083_Length_2981	0	22.206	1	21	17	37	UGUUGCCUCAAGCUUGCUGCC	GGCAGCAAGCUUGAGGCAACA	Cleavage
Ado-MIR444d-2a_b	Locus_14339_Transcript_58/63_Confidence_0.083_Length_2981	0	22.216	1	21	18	38	UUGUUGCCUCAAGCUUGCUGC	GCAGCAAGCUUGAGGCAACAA	Cleavage
Ado-MIR444d-2d_b	Locus_14339_Transcript_58/63_Confidence_0.083_Length_2981	0	22.893	1	21	23	43	UGCAGUUGUUGCCUCAAGCUU	AAGCUUGAGGCAACAACUGCA	Cleavage
Ado-MIR444d-2c_b	Locus_14339_Transcript_58/63_Confidence_0.083_Length_2981	0	19.085	1	21	44	64	UUGUGGCUUUCUUGCAAGUUG	CAACUUGCAAGAAAGCCACAA	Cleavage
Ado-MIR444c-2a_b	Locus_14339_Transcript_58/63_Confidence_0.083_Length_2981	2.5	22.206	1	21	17	37	UGUUGUCUCAAGCUUGCAGCC	GGCAGCAAGCUUGAGGCAACA	Cleavage
Ado-MIR444c-2b_b	Locus_14339_Transcript_58/63_Confidence_0.083_Length_2981	1.5	22.893	1	21	23	43	UGCAGUUGUUGUCUCAAGCUU	AAGCUUGAGGCAACAACUGCA	Cleavage
Ado-MIR444c-2c_b	Locus_14339_Transcript_58/63_Confidence_0.083_Length_2981	2.5	22.893	1	21	23	43	UGCAGUUGUUGUCUCUAGCUU	AAGCUUGAGGCAACAACUGCA	Cleavage
Ado-MIR172d-1a_r	Locus_2976_Transcript_20/49_Confidence_0.231_Length_1926	2.5	17.221	1	21	372	392	AGAAUCUUGAUGAUGCUGCAU	CUGCCGCAUCAUCAAGAUCCU	Cleavage
Ado-MIR169q-6_r	comp83375_c0_seq3	3	19.472	1	21	1467	1487	UAGCCAAGGAUGACUUGCCUG	GUGGCAAUUCAUCCUUGGCUU	Cleavage
Ado-MIR169a_r	comp83375_c0_seq3	3	19.472	1	21	1467	1487	CAGCCAAGGAUGACUUGCCGA	GUGGCAAUUCAUCCUUGGCUU	Cleavage
Ado-MIR169q-7_r	comp83375_c0_seq3	3	19.472	1	21	1467	1487	UAGCCAAGGAUGACUUGCCUA	GUGGCAAUUCAUCCUUGGCUU	Cleavage
Ado-MIR169c-3a_r	comp83375_c0_seq3	3	19.472	1	21	1467	1487	CAGCCAAGGAUGACUUGCCGG	GUGGCAAUUCAUCCUUGGCUU	Cleavage
Ado-MIR172d-1a_b	Locus_10929_Transcript_35/78_Confidence_0.216_Length_2586	1.5	23.575	1	21	2168	2188	AGAAUCUUGAUGAUGCUGCAU	CUGCAGCAUCAUCAGGAUUCU	Cleavage
Ado-MIR172b_b	Locus_10929_Transcript_35/78_Confidence_0.216_Length_2586	2.5	23.575	1	21	2168	2188	GGAAUCUUGAUGAUGCUGCAU	CUGCAGCAUCAUCAGGAUUCU	Cleavage
Ado-MIR444d-5c_r	comp78295_c1_seq15	0	14.292	1	21	10	30	UUGUGGCUUUCUUGCAAGUUG	CAACUUGCAAGAAAGCCACAA	Cleavage
Ado-MIR156c_r	Locus_14087_Transcript_3/66_Confidence_0.062_Length_409	2.5	20.628	1	20	326	345	UAACAGAAGAGAGUGAGCAC	GUGCUCUCUCUCUUCUGUCA	Cleavage
Ado-MIR156g-1b_r	Locus_14087_Transcript_3/66_Confidence_0.062_Length_409	1	20.628	1	20	326	345	UGACAGAAGAGAGUGAGCAC	GUGCUCUCUCUCUUCUGUCA	Cleavage
Ado-MIR156g-1a_r	Locus_14087_Transcript_3/66_Confidence_0.062_Length_409	1	20.628	1	21	325	345	UGACAGAAGAGAGUGAGCACA	UGUGCUCUCUCUCUUCUGUCA	Cleavage
Ado-MIR156b-b_r	Locus_14087_Transcript_3/66_Confidence_0.062_Length_409	1	20.628	1	20	326	345	UGACAGAAGAGAGUGAGCAC	GUGCUCUCUCUCUUCUGUCA	Cleavage
Ado-MIR156b-a_r	Locus_14087_Transcript_3/66_Confidence_0.062_Length_409	1	20.628	1	21	325	345	UGACAGAAGAGAGUGAGCACA	UGUGCUCUCUCUCUUCUGUCA	Cleavage
Ado-MIR156g-2_r	Locus_14087_Transcript_3/66_Confidence_0.062_Length_409	1	20.628	1	20	326	345	UGACAGAAGAGAGUGAGCAC	GUGCUCUCUCUCUUCUGUCA	Cleavage
Ado-MIR156j-b_r	Locus_14087_Transcript_3/66_Confidence_0.062_Length_409	1	20.628	1	20	326	345	UGACAGAAGAGAGUGAGCAC	GUGCUCUCUCUCUUCUGUCA	Cleavage
Ado-MIR156j-a_r	Locus_14087_Transcript_3/66_Confidence_0.062_Length_409	1	20.628	1	21	325	345	UGACAGAAGAGAGUGAGCACA	UGUGCUCUCUCUCUUCUGUCA	Cleavage
Ado-MIR156a-b_r	Locus_14087_Transcript_3/66_Confidence_0.062_Length_409	1	20.628	1	20	326	345	UGACAGAAGAGAGUGAGCAC	GUGCUCUCUCUCUUCUGUCA	Cleavage
Ado-MIR156a-a_r	Locus_14087_Transcript_3/66_Confidence_0.062_Length_409	1	20.628	1	21	325	345	UGACAGAAGAGAGUGAGCACA	UGUGCUCUCUCUCUUCUGUCA	Cleavage
Ado-MIR156g-3_r	Locus_14087_Transcript_3/66_Confidence_0.062_Length_409	1	20.628	1	20	326	345	UGACAGAAGAGAGUGAGCAC	GUGCUCUCUCUCUUCUGUCA	Cleavage
Ado-MIR172d-2b_c	comp79901_c0_seq5	2.5	23.575	1	21	2284	2304	UGAAUCUUGAUGAUGCUGCAC	CUGCAGCAUCAUCAGGAUUCU	Cleavage
Ado-MIR172d-2a_c	comp79901_c0_seq5	1.5	23.575	1	21	2284	2304	AGAAUCUUGAUGAUGCUGCAU	CUGCAGCAUCAUCAGGAUUCU	Cleavage
Ado-MIR444c-1b_b	Locus_14339_Transcript_55/63_Confidence_0.202_Length_2933	1.5	23.299	1	21	107	127	UGUUGUCUCAAGCUUGCUGCC	GGCAGCAAGCUUGAGGCAACA	Cleavage
Ado-MIR444c-1c_b	Locus_14339_Transcript_55/63_Confidence_0.202_Length_2933	1.5	22.651	1	21	113	133	UGCAGUUGUUGUCUCAAGCUU	AAGCUUGAGGCAACAACUGCA	Cleavage
Ado-MIR444c-1a_b	Locus_14339_Transcript_55/63_Confidence_0.202_Length_2933	2.5	22.651	1	21	113	133	UGCAGUUGCUGCCUCUAGCUU	AAGCUUGAGGCAACAACUGCA	Cleavage
Ado-MIR444d-1b_b	Locus_14339_Transcript_55/63_Confidence_0.202_Length_2933	0	23.299	1	21	107	127	UGUUGCCUCAAGCUUGCUGCC	GGCAGCAAGCUUGAGGCAACA	Cleavage
Ado-MIR444d-1a_b	Locus_14339_Transcript_55/63_Confidence_0.202_Length_2933	0	23.131	1	21	108	128	UUGUUGCCUCAAGCUUGCUGC	GCAGCAAGCUUGAGGCAACAA	Cleavage
Ado-MIR444d-1d_b	Locus_14339_Transcript_55/63_Confidence_0.202_Length_2933	0	22.651	1	21	113	133	UGCAGUUGUUGCCUCAAGCUU	AAGCUUGAGGCAACAACUGCA	Cleavage
Ado-MIR444d-1c_b	Locus_14339_Transcript_55/63_Confidence_0.202_Length_2933	0	18.679	1	21	134	154	UUGUGGCUUUCUUGCAAGUUG	CAACUUGCAAGAAAGCCACAA	Cleavage
Ado-MIR444a-1a_b	Locus_14339_Transcript_55/63_Confidence_0.202_Length_2933	2.5	23.131	1	21	108	128	UUGCUGCCUCAAGCUUCCUGC	GCAGCAAGCUUGAGGCAACAA	Cleavage
Ado-MIR444a-1b_b	Locus_14339_Transcript_55/63_Confidence_0.202_Length_2933	1.5	22.651	1	21	113	133	UGCAGUUGCUGCCUCAAGCUU	AAGCUUGAGGCAACAACUGCA	Cleavage
Ado-MIR444d-2b_b	Locus_14339_Transcript_55/63_Confidence_0.202_Length_2933	0	23.299	1	21	107	127	UGUUGCCUCAAGCUUGCUGCC	GGCAGCAAGCUUGAGGCAACA	Cleavage
Ado-MIR444d-2a_b	Locus_14339_Transcript_55/63_Confidence_0.202_Length_2933	0	23.131	1	21	108	128	UUGUUGCCUCAAGCUUGCUGC	GCAGCAAGCUUGAGGCAACAA	Cleavage
Ado-MIR444d-2d_b	Locus_14339_Transcript_55/63_Confidence_0.202_Length_2933	0	22.651	1	21	113	133	UGCAGUUGUUGCCUCAAGCUU	AAGCUUGAGGCAACAACUGCA	Cleavage
Ado-MIR444d-2c_b	Locus_14339_Transcript_55/63_Confidence_0.202_Length_2933	0	18.679	1	21	134	154	UUGUGGCUUUCUUGCAAGUUG	CAACUUGCAAGAAAGCCACAA	Cleavage
Ado-MIR444c-2a_b	Locus_14339_Transcript_55/63_Confidence_0.202_Length_2933	2.5	23.299	1	21	107	127	UGUUGUCUCAAGCUUGCAGCC	GGCAGCAAGCUUGAGGCAACA	Cleavage
Ado-MIR444c-2b_b	Locus_14339_Transcript_55/63_Confidence_0.202_Length_2933	1.5	22.651	1	21	113	133	UGCAGUUGUUGUCUCAAGCUU	AAGCUUGAGGCAACAACUGCA	Cleavage
Ado-MIR444c-2c_b	Locus_14339_Transcript_55/63_Confidence_0.202_Length_2933	2.5	22.651	1	21	113	133	UGCAGUUGUUGUCUCUAGCUU	AAGCUUGAGGCAACAACUGCA	Cleavage
Ado-MIR393b-3a_l	comp70939_c0_seq9	1	20.419	1	21	2129	2149	UCCAAAGGGAUCGCAUUGAUC	AAACAAUGCGAUCCCUUUGGA	Cleavage
Ado-MIR393b-3b_l	comp70939_c0_seq9	1	20.419	1	22	2128	2149	UCCAAAGGGAUCGCAUUGAUCU	GAAACAAUGCGAUCCCUUUGGA	Cleavage
Ado-MIR444e-a_r	Locus_32123_Transcript_7/16_Confidence_0.538_Length_1144	2	14.744	1	21	354	374	UUGCUGCCUCAAGCUUACUGC	GCGGAAAGCUUGAGGCAGCAA	Cleavage
Ado-MIR444e-b_r	Locus_32123_Transcript_7/16_Confidence_0.538_Length_1144	1.5	15.359	1	21	359	379	UGCAGUUGCUGCCUCAAGCUU	AAGCUUGAGGCAGCAACUACA	Cleavage
Ado-MIR444c-1b_r	Locus_32123_Transcript_7/16_Confidence_0.538_Length_1144	2.5	15.359	1	21	359	379	UGCAGUUGCUGCCUCUAGCUU	AAGCUUGAGGCAGCAACUACA	Cleavage
Ado-MIR172d-1a_b	comp83218_c0_seq8	1.5	11.086	1	21	1000	1020	AGAAUCUUGAUGAUGCUGCAU	CUGCAGCAUCAUCAGGAUUCU	Cleavage
Ado-MIR172b_b	comp83218_c0_seq8	2.5	11.086	1	21	1000	1020	GGAAUCUUGAUGAUGCUGCAU	CUGCAGCAUCAUCAGGAUUCU	Cleavage
Ado-MIR156c_r	Locus_14087_Transcript_50/66_Confidence_0.370_Length_2506	2.5	19.678	1	20	1912	1931	UAACAGAAGAGAGUGAGCAC	GUGCUCUCUCUCUUCUGUCA	Cleavage
Ado-MIR156g-1b_r	Locus_14087_Transcript_50/66_Confidence_0.370_Length_2506	1	19.678	1	20	1912	1931	UGACAGAAGAGAGUGAGCAC	GUGCUCUCUCUCUUCUGUCA	Cleavage
Ado-MIR156g-1a_r	Locus_14087_Transcript_50/66_Confidence_0.370_Length_2506	1	19.678	1	21	1911	1931	UGACAGAAGAGAGUGAGCACA	UGUGCUCUCUCUCUUCUGUCA	Cleavage
Ado-MIR156b-b_r	Locus_14087_Transcript_50/66_Confidence_0.370_Length_2506	1	19.678	1	20	1912	1931	UGACAGAAGAGAGUGAGCAC	GUGCUCUCUCUCUUCUGUCA	Cleavage
Ado-MIR156b-a_r	Locus_14087_Transcript_50/66_Confidence_0.370_Length_2506	1	19.678	1	21	1911	1931	UGACAGAAGAGAGUGAGCACA	UGUGCUCUCUCUCUUCUGUCA	Cleavage
Ado-MIR156g-2_r	Locus_14087_Transcript_50/66_Confidence_0.370_Length_2506	1	19.678	1	20	1912	1931	UGACAGAAGAGAGUGAGCAC	GUGCUCUCUCUCUUCUGUCA	Cleavage
Ado-MIR156j-b_r	Locus_14087_Transcript_50/66_Confidence_0.370_Length_2506	1	19.678	1	20	1912	1931	UGACAGAAGAGAGUGAGCAC	GUGCUCUCUCUCUUCUGUCA	Cleavage
Ado-MIR156j-a_r	Locus_14087_Transcript_50/66_Confidence_0.370_Length_2506	1	19.678	1	21	1911	1931	UGACAGAAGAGAGUGAGCACA	UGUGCUCUCUCUCUUCUGUCA	Cleavage
Ado-MIR156a-b_r	Locus_14087_Transcript_50/66_Confidence_0.370_Length_2506	1	19.678	1	20	1912	1931	UGACAGAAGAGAGUGAGCAC	GUGCUCUCUCUCUUCUGUCA	Cleavage
Ado-MIR156a-a_r	Locus_14087_Transcript_50/66_Confidence_0.370_Length_2506	1	19.678	1	21	1911	1931	UGACAGAAGAGAGUGAGCACA	UGUGCUCUCUCUCUUCUGUCA	Cleavage
Ado-MIR156g-3_r	Locus_14087_Transcript_50/66_Confidence_0.370_Length_2506	1	19.678	1	20	1912	1931	UGACAGAAGAGAGUGAGCAC	GUGCUCUCUCUCUUCUGUCA	Cleavage
Ado-MIR444c-3b_r	comp83121_c0_seq27	0	15.675	1	21	4	24	UGUUGUCUCAAGCUUGCUGCC	GGCAGCAAGCUUGAGACAACA	Cleavage
Ado-MIR444c-3a_r	comp83121_c0_seq27	1.5	15.675	1	21	10	30	UGCAGUUGUUGUCUCAAGCUU	AAGCUUGAGACAACAGCUGCA	Cleavage
Ado-MIR444d-5b_r	comp83121_c0_seq27	1.5	15.675	1	21	4	24	UGUUGCCUCAAGCUUGCUGCC	GGCAGCAAGCUUGAGACAACA	Cleavage
Ado-MIR444d-5a_r	comp83121_c0_seq27	2.5	15.675	1	21	5	25	UUGUUGCCUCAAGCUUGCUGC	GCAGCAAGCUUGAGACAACAG	Cleavage
Ado-MIR444c-1a_r	comp83121_c0_seq27	0	15.675	1	21	4	24	UGUUGUCUCAAGCUUGCUGCC	GGCAGCAAGCUUGAGACAACA	Cleavage
Ado-MIR444c-1c_r	comp83121_c0_seq27	1.5	15.675	1	21	10	30	UGCAGUUGUUGUCUCAAGCUU	AAGCUUGAGACAACAGCUGCA	Cleavage
Ado-MIR156c_r	Locus_14087_Transcript_25/66_Confidence_0.296_Length_1702	2.5	23.482	1	20	1273	1292	UAACAGAAGAGAGUGAGCAC	GUGCUCUCUCUCUUCUGUCA	Cleavage
Ado-MIR156g-1b_r	Locus_14087_Transcript_25/66_Confidence_0.296_Length_1702	1	23.482	1	20	1273	1292	UGACAGAAGAGAGUGAGCAC	GUGCUCUCUCUCUUCUGUCA	Cleavage
Ado-MIR156g-1a_r	Locus_14087_Transcript_25/66_Confidence_0.296_Length_1702	1	23.482	1	21	1272	1292	UGACAGAAGAGAGUGAGCACA	CGUGCUCUCUCUCUUCUGUCA	Cleavage
Ado-MIR156b-b_r	Locus_14087_Transcript_25/66_Confidence_0.296_Length_1702	1	23.482	1	20	1273	1292	UGACAGAAGAGAGUGAGCAC	GUGCUCUCUCUCUUCUGUCA	Cleavage
Ado-MIR156b-a_r	Locus_14087_Transcript_25/66_Confidence_0.296_Length_1702	1	23.482	1	21	1272	1292	UGACAGAAGAGAGUGAGCACA	CGUGCUCUCUCUCUUCUGUCA	Cleavage
Ado-MIR156g-2_r	Locus_14087_Transcript_25/66_Confidence_0.296_Length_1702	1	23.482	1	20	1273	1292	UGACAGAAGAGAGUGAGCAC	GUGCUCUCUCUCUUCUGUCA	Cleavage
Ado-MIR156j-b_r	Locus_14087_Transcript_25/66_Confidence_0.296_Length_1702	1	23.482	1	20	1273	1292	UGACAGAAGAGAGUGAGCAC	GUGCUCUCUCUCUUCUGUCA	Cleavage
Ado-MIR156j-a_r	Locus_14087_Transcript_25/66_Confidence_0.296_Length_1702	1	23.482	1	21	1272	1292	UGACAGAAGAGAGUGAGCACA	CGUGCUCUCUCUCUUCUGUCA	Cleavage
Ado-MIR156a-b_r	Locus_14087_Transcript_25/66_Confidence_0.296_Length_1702	1	23.482	1	20	1273	1292	UGACAGAAGAGAGUGAGCAC	GUGCUCUCUCUCUUCUGUCA	Cleavage
Ado-MIR156a-a_r	Locus_14087_Transcript_25/66_Confidence_0.296_Length_1702	1	23.482	1	21	1272	1292	UGACAGAAGAGAGUGAGCACA	CGUGCUCUCUCUCUUCUGUCA	Cleavage
Ado-MIR156g-3_r	Locus_14087_Transcript_25/66_Confidence_0.296_Length_1702	1	23.482	1	20	1273	1292	UGACAGAAGAGAGUGAGCAC	GUGCUCUCUCUCUUCUGUCA	Cleavage
Ado-MIR444d-5c_r	comp78295_c1_seq36	0	14.292	1	21	10	30	UUGUGGCUUUCUUGCAAGUUG	CAACUUGCAAGAAAGCCACAA	Cleavage
Ado-MIR444c-4a_c	Locus_12915_Transcript_9/30_Confidence_0.431_Length_3266	1	14.366	1	21	1720	1740	UGUUGUCUCAAGCUUGCUGCC	GGCUGCAAGCUUGAGACAACA	Cleavage
Ado-MIR444c-4b_c	Locus_12915_Transcript_9/30_Confidence_0.431_Length_3266	0	13.396	1	21	1726	1746	UGCAGUUGUUGUCUCAAGCUU	AAGCUUGAGACAACAACUGCA	Cleavage
Ado-MIR444c-1b_c	Locus_12915_Transcript_9/30_Confidence_0.431_Length_3266	1	14.366	1	21	1720	1740	UGUUGUCUCAAGCUUGCUGCC	GGCUGCAAGCUUGAGACAACA	Cleavage
Ado-MIR444c-1c_c	Locus_12915_Transcript_9/30_Confidence_0.431_Length_3266	0	13.396	1	21	1726	1746	UGCAGUUGUUGUCUCAAGCUU	AAGCUUGAGACAACAACUGCA	Cleavage
Ado-MIR444d-3b_c	Locus_12915_Transcript_9/30_Confidence_0.431_Length_3266	2.5	14.366	1	21	1720	1740	UGUUGCCUCAAGCUUGCUGCC	GGCUGCAAGCUUGAGACAACA	Cleavage
Ado-MIR444d-3a_c	Locus_12915_Transcript_9/30_Confidence_0.431_Length_3266	2.5	14.426	1	21	1721	1741	UUGUUGCCUCAAGCUUGCUGC	GCUGCAAGCUUGAGACAACAA	Cleavage
Ado-MIR444d-3d_c	Locus_12915_Transcript_9/30_Confidence_0.431_Length_3266	1.5	13.396	1	21	1726	1746	UGCAGUUGUUGCCUCAAGCUU	AAGCUUGAGACAACAACUGCA	Cleavage
Ado-MIR444d-2b_c	Locus_12915_Transcript_9/30_Confidence_0.431_Length_3266	2.5	14.366	1	21	1720	1740	UGUUGCCUCAAGCUUGCUGCC	GGCUGCAAGCUUGAGACAACA	Cleavage
Ado-MIR444d-2a_c	Locus_12915_Transcript_9/30_Confidence_0.431_Length_3266	2.5	14.426	1	21	1721	1741	UUGUUGCCUCAAGCUUGCUGC	GCUGCAAGCUUGAGACAACAA	Cleavage
Ado-MIR444d-2d_c	Locus_12915_Transcript_9/30_Confidence_0.431_Length_3266	1.5	13.396	1	21	1726	1746	UGCAGUUGUUGCCUCAAGCUU	AAGCUUGAGACAACAACUGCA	Cleavage
Ado-MIR393b-2a_c	Locus_11912_Transcript_33/63_Confidence_0.195_Length_2505	1	22.123	1	21	2241	2261	UCCAAAGGGAUCGCAUUGAUC	AAACAAUGCGAUCCCUUUGGA	Cleavage
Ado-MIR172d-1b_b	comp81084_c0_seq3	3	12.492	1	21	713	733	UGAAUCUUGAUGGUGCUGCAC	ACUCAGUACCAUCAAGAUUCA	Cleavage
Ado-MIR444c-3b_r	comp83121_c0_seq56	0	15.675	1	21	4	24	UGUUGUCUCAAGCUUGCUGCC	GGCAGCAAGCUUGAGACAACA	Cleavage
Ado-MIR444c-3a_r	comp83121_c0_seq56	1.5	15.675	1	21	10	30	UGCAGUUGUUGUCUCAAGCUU	AAGCUUGAGACAACAGCUGCA	Cleavage
Ado-MIR444d-5b_r	comp83121_c0_seq56	1.5	15.675	1	21	4	24	UGUUGCCUCAAGCUUGCUGCC	GGCAGCAAGCUUGAGACAACA	Cleavage
Ado-MIR444d-5a_r	comp83121_c0_seq56	2.5	15.675	1	21	5	25	UUGUUGCCUCAAGCUUGCUGC	GCAGCAAGCUUGAGACAACAG	Cleavage
Ado-MIR444c-1a_r	comp83121_c0_seq56	0	15.675	1	21	4	24	UGUUGUCUCAAGCUUGCUGCC	GGCAGCAAGCUUGAGACAACA	Cleavage
Ado-MIR444c-1c_r	comp83121_c0_seq56	1.5	15.675	1	21	10	30	UGCAGUUGUUGUCUCAAGCUU	AAGCUUGAGACAACAGCUGCA	Cleavage
Ado-MIR444e-a_r	comp79344_c0_seq7	2	16.452	1	21	344	364	UUGCUGCCUCAAGCUUACUGC	GCGGAAAGCUUGAGGCAGCAA	Cleavage
Ado-MIR444e-b_r	comp79344_c0_seq7	1.5	16.044	1	21	349	369	UGCAGUUGCUGCCUCAAGCUU	AAGCUUGAGGCAGCAACUACA	Cleavage
Ado-MIR444c-1b_r	comp79344_c0_seq7	2.5	16.044	1	21	349	369	UGCAGUUGCUGCCUCUAGCUU	AAGCUUGAGGCAGCAACUACA	Cleavage
Ado-MIR444a-2a_c	Locus_7399_Transcript_60/60_Confidence_0.131_Length_3993	2.5	18.264	1	21	1701	1721	UUGCUGCCUCAAGCUUCCUGC	ACAGCAAGCUUUAGGCAGCAA	Translation
Ado-MIR169n-1_l	comp67351_c0_seq28	2	18.768	1	21	943	963	GAGCCAAGAAUGACUUGCCUA	CAGGCAAUUCAUUCUUGGCUU	Cleavage
Ado-MIR172d-1a_b	Locus_10929_Transcript_55/78_Confidence_0.216_Length_1883	1.5	20.65	1	21	1465	1485	AGAAUCUUGAUGAUGCUGCAU	CUGCAGCAUCAUCAGGAUUCU	Cleavage
Ado-MIR172b_b	Locus_10929_Transcript_55/78_Confidence_0.216_Length_1883	2.5	20.65	1	21	1465	1485	GGAAUCUUGAUGAUGCUGCAU	CUGCAGCAUCAUCAGGAUUCU	Cleavage
Ado-MIR169q-3_l	Locus_21273_Transcript_7/23_Confidence_0.500_Length_1513	2	10.685	1	21	1257	1277	UAGCCAAGGAUGACUUGCCUG	CAGGCAAUUCAUCCUUGGCUU	Cleavage
Ado-MIR169q-4_l	Locus_21273_Transcript_7/23_Confidence_0.500_Length_1513	2	10.685	1	21	1257	1277	UAGCCAAGGAUGACUUGCCUG	CAGGCAAUUCAUCCUUGGCUU	Cleavage
Ado-MIR169c-2_l	Locus_21273_Transcript_7/23_Confidence_0.500_Length_1513	3	10.685	1	21	1257	1277	CAGCCAAGGAUGACUUGCCGG	CAGGCAAUUCAUCCUUGGCUU	Cleavage
Ado-MIR169q-5_l	Locus_21273_Transcript_7/23_Confidence_0.500_Length_1513	2	10.685	1	21	1257	1277	UAGCCAAGGAUGACUUGCCUA	CAGGCAAUUCAUCCUUGGCUU	Cleavage
Ado-MIR169c-2_l	comp67036_c0_seq8	3	17.414	1	21	2100	2120	CAGCCAAGGAUGACUUGCCGG	GCGGUAACUCAUCCUUGGCUU	Cleavage
Ado-MIR444c-4a_c	comp80692_c0_seq36	0	13.372	1	21	10	30	UGUUGUCUCAAGCUUGCUGCC	GGCAGCAAGCUUGAGACAACA	Cleavage
Ado-MIR444c-4b_c	comp80692_c0_seq36	1.5	13.372	1	21	16	36	UGCAGUUGUUGUCUCAAGCUU	AAGCUUGAGACAACAGCUGCA	Cleavage
Ado-MIR444c-1b_c	comp80692_c0_seq36	0	13.372	1	21	10	30	UGUUGUCUCAAGCUUGCUGCC	GGCAGCAAGCUUGAGACAACA	Cleavage
Ado-MIR444c-1c_c	comp80692_c0_seq36	1.5	13.372	1	21	16	36	UGCAGUUGUUGUCUCAAGCUU	AAGCUUGAGACAACAGCUGCA	Cleavage
Ado-MIR444d-3b_c	comp80692_c0_seq36	1.5	13.372	1	21	10	30	UGUUGCCUCAAGCUUGCUGCC	GGCAGCAAGCUUGAGACAACA	Cleavage
Ado-MIR444d-3a_c	comp80692_c0_seq36	2.5	13.372	1	21	11	31	UUGUUGCCUCAAGCUUGCUGC	GCAGCAAGCUUGAGACAACAG	Cleavage
Ado-MIR444d-2b_c	comp80692_c0_seq36	1.5	13.372	1	21	10	30	UGUUGCCUCAAGCUUGCUGCC	GGCAGCAAGCUUGAGACAACA	Cleavage
Ado-MIR444d-2a_c	comp80692_c0_seq36	2.5	13.372	1	21	11	31	UUGUUGCCUCAAGCUUGCUGC	GCAGCAAGCUUGAGACAACAG	Cleavage
Ado-MIR444c-1b_b	comp76332_c0_seq40	1	14.503	1	21	1648	1668	UGUUGUCUCAAGCUUGCUGCC	GGCUGCAAGCUUGAGACAACA	Cleavage
Ado-MIR444c-1c_b	comp76332_c0_seq40	0	16.397	1	21	1654	1674	UGCAGUUGUUGUCUCAAGCUU	AAGCUUGAGACAACAACUGCA	Cleavage
Ado-MIR444d-1b_b	comp76332_c0_seq40	2.5	14.503	1	21	1648	1668	UGUUGCCUCAAGCUUGCUGCC	GGCUGCAAGCUUGAGACAACA	Cleavage
Ado-MIR444d-1a_b	comp76332_c0_seq40	2.5	14.511	1	21	1649	1669	UUGUUGCCUCAAGCUUGCUGC	GCUGCAAGCUUGAGACAACAA	Cleavage
Ado-MIR444d-1d_b	comp76332_c0_seq40	1.5	16.397	1	21	1654	1674	UGCAGUUGUUGCCUCAAGCUU	AAGCUUGAGACAACAACUGCA	Cleavage
Ado-MIR444d-2b_b	comp76332_c0_seq40	2.5	14.503	1	21	1648	1668	UGUUGCCUCAAGCUUGCUGCC	GGCUGCAAGCUUGAGACAACA	Cleavage
Ado-MIR444d-2a_b	comp76332_c0_seq40	2.5	14.511	1	21	1649	1669	UUGUUGCCUCAAGCUUGCUGC	GCUGCAAGCUUGAGACAACAA	Cleavage
Ado-MIR444d-2d_b	comp76332_c0_seq40	1.5	16.397	1	21	1654	1674	UGCAGUUGUUGCCUCAAGCUU	AAGCUUGAGACAACAACUGCA	Cleavage
Ado-MIR444c-2a_b	comp76332_c0_seq40	0	14.503	1	21	1648	1668	UGUUGUCUCAAGCUUGCAGCC	GGCUGCAAGCUUGAGACAACA	Cleavage
Ado-MIR444c-2b_b	comp76332_c0_seq40	0	16.397	1	21	1654	1674	UGCAGUUGUUGUCUCAAGCUU	AAGCUUGAGACAACAACUGCA	Cleavage
Ado-MIR444c-2c_b	comp76332_c0_seq40	1	16.397	1	21	1654	1674	UGCAGUUGUUGUCUCUAGCUU	AAGCUUGAGACAACAACUGCA	Cleavage
Ado-MIR169c-1a_b	Locus_7001_Transcript_2/84_Confidence_0.086_Length_1076	3	19.472	1	21	839	859	CAGCCAAGGAUGACUUGCCGG	GUGGCAAUUCAUCCUUGGCUU	Cleavage
Ado-MIR169q-1_b	Locus_7001_Transcript_2/84_Confidence_0.086_Length_1076	3	19.472	1	21	839	859	UAGCCAAGGAUGACUUGCCUA	GUGGCAAUUCAUCCUUGGCUU	Cleavage
Ado-MIR169q-2_b	Locus_7001_Transcript_2/84_Confidence_0.086_Length_1076	3	19.472	1	21	839	859	UAGCCAAGGAUGACUUGCCUA	GUGGCAAUUCAUCCUUGGCUU	Cleavage
Ado-MIR169a_r	Locus_839_Transcript_94/261_Confidence_0.040_Length_843	3	19.268	1	21	574	594	CAGCCAAGGAUGACUUGCCGA	AUGGCAACUCAUCCUUGGCUU	Cleavage
Ado-MIR169q-7_r	Locus_839_Transcript_94/261_Confidence_0.040_Length_843	3	19.268	1	21	574	594	UAGCCAAGGAUGACUUGCCUA	AUGGCAACUCAUCCUUGGCUU	Cleavage
Ado-MIR169c-3a_r	Locus_839_Transcript_94/261_Confidence_0.040_Length_843	3	19.268	1	21	574	594	CAGCCAAGGAUGACUUGCCGG	AUGGCAACUCAUCCUUGGCUU	Cleavage
Ado-MIR172d-1a_r	comp82180_c0_seq41	1.5	15.541	1	21	2107	2127	AGAAUCUUGAUGAUGCUGCAU	CUGCAGCAUCAUCAGGAUUCU	Cleavage
Ado-MIR169a_r	comp79438_c0_seq7	3	17.414	1	21	2650	2670	CAGCCAAGGAUGACUUGCCGA	GCGGUAACUCAUCCUUGGCUU	Cleavage
Ado-MIR169c-3a_r	comp79438_c0_seq7	3	17.414	1	21	2650	2670	CAGCCAAGGAUGACUUGCCGG	GCGGUAACUCAUCCUUGGCUU	Cleavage
Ado-MIR172d-1a_l	comp65473_c0_seq8	1.5	15.541	1	21	2224	2244	AGAAUCUUGAUGAUGCUGCAU	CUGCAGCAUCAUCAGGAUUCU	Cleavage
Ado-MIR156c_r	comp82045_c1_seq1	2.5	24.413	1	20	604	623	UAACAGAAGAGAGUGAGCAC	GUGCUCUCUCUCUUCUGUCA	Cleavage
Ado-MIR156g-1b_r	comp82045_c1_seq1	1	24.413	1	20	604	623	UGACAGAAGAGAGUGAGCAC	GUGCUCUCUCUCUUCUGUCA	Cleavage
Ado-MIR156g-1a_r	comp82045_c1_seq1	1	24.413	1	21	603	623	UGACAGAAGAGAGUGAGCACA	CGUGCUCUCUCUCUUCUGUCA	Cleavage
Ado-MIR156b-b_r	comp82045_c1_seq1	1	24.413	1	20	604	623	UGACAGAAGAGAGUGAGCAC	GUGCUCUCUCUCUUCUGUCA	Cleavage
Ado-MIR156b-a_r	comp82045_c1_seq1	1	24.413	1	21	603	623	UGACAGAAGAGAGUGAGCACA	CGUGCUCUCUCUCUUCUGUCA	Cleavage
Ado-MIR156g-2_r	comp82045_c1_seq1	1	24.413	1	20	604	623	UGACAGAAGAGAGUGAGCAC	GUGCUCUCUCUCUUCUGUCA	Cleavage
Ado-MIR156j-b_r	comp82045_c1_seq1	1	24.413	1	20	604	623	UGACAGAAGAGAGUGAGCAC	GUGCUCUCUCUCUUCUGUCA	Cleavage
Ado-MIR156j-a_r	comp82045_c1_seq1	1	24.413	1	21	603	623	UGACAGAAGAGAGUGAGCACA	CGUGCUCUCUCUCUUCUGUCA	Cleavage
Ado-MIR156a-b_r	comp82045_c1_seq1	1	24.413	1	20	604	623	UGACAGAAGAGAGUGAGCAC	GUGCUCUCUCUCUUCUGUCA	Cleavage
Ado-MIR156a-a_r	comp82045_c1_seq1	1	24.413	1	21	603	623	UGACAGAAGAGAGUGAGCACA	CGUGCUCUCUCUCUUCUGUCA	Cleavage
Ado-MIR156g-3_r	comp82045_c1_seq1	1	24.413	1	20	604	623	UGACAGAAGAGAGUGAGCAC	GUGCUCUCUCUCUUCUGUCA	Cleavage
Ado-MIR172d-1a_l	comp63680_c0_seq2	1.5	23.575	1	21	1412	1432	AGAAUCUUGAUGAUGCUGCAU	CUGCAGCAUCAUCAGGAUUCU	Cleavage
Ado-MIR169q-1_c	comp73737_c0_seq1	2	10.685	1	21	1004	1024	UAGCCAAGGAUGACUUGCCUA	CAGGCAAUUCAUCCUUGGCUU	Cleavage
Ado-MIR169c-1a_c	comp73737_c0_seq1	3	10.685	1	21	1004	1024	CAGCCAAGGAUGACUUGCCGG	CAGGCAAUUCAUCCUUGGCUU	Cleavage
Ado-MIR827-a_b	comp79373_c0_seq23	1.5	15.179	1	21	414	434	UUAGAUGACCAUCAGCAAACA	UGUUUGCUGAUGCUCAUCUAA	Cleavage
Ado-MIR444c-3b_r	comp83121_c0_seq51	0	15.675	1	21	4	24	UGUUGUCUCAAGCUUGCUGCC	GGCAGCAAGCUUGAGACAACA	Cleavage
Ado-MIR444c-3a_r	comp83121_c0_seq51	1.5	15.675	1	21	10	30	UGCAGUUGUUGUCUCAAGCUU	AAGCUUGAGACAACAGCUGCA	Cleavage
Ado-MIR444d-5b_r	comp83121_c0_seq51	1.5	15.675	1	21	4	24	UGUUGCCUCAAGCUUGCUGCC	GGCAGCAAGCUUGAGACAACA	Cleavage
Ado-MIR444d-5a_r	comp83121_c0_seq51	2.5	15.675	1	21	5	25	UUGUUGCCUCAAGCUUGCUGC	GCAGCAAGCUUGAGACAACAG	Cleavage
Ado-MIR444c-1a_r	comp83121_c0_seq51	0	15.675	1	21	4	24	UGUUGUCUCAAGCUUGCUGCC	GGCAGCAAGCUUGAGACAACA	Cleavage
Ado-MIR444c-1c_r	comp83121_c0_seq51	1.5	15.675	1	21	10	30	UGCAGUUGUUGUCUCAAGCUU	AAGCUUGAGACAACAGCUGCA	Cleavage
Ado-MIR172d-2b_c	Locus_18892_Transcript_24/56_Confidence_0.279_Length_2185	2.5	23.575	1	21	1777	1797	UGAAUCUUGAUGAUGCUGCAC	CUGCAGCAUCAUCAGGAUUCU	Cleavage
Ado-MIR172d-2a_c	Locus_18892_Transcript_24/56_Confidence_0.279_Length_2185	1.5	23.575	1	21	1777	1797	AGAAUCUUGAUGAUGCUGCAU	CUGCAGCAUCAUCAGGAUUCU	Cleavage
Ado-MIR444c-1c_b	Locus_1016_Transcript_1002/2070_Confidence_0.001_Length_4852	2.5	18.423	1	21	175	195	UGCAGUUGUUGUCUCAAGCUU	AAGCUAGAGAUAACAACUGCA	Translation
Ado-MIR444c-2b_b	Locus_1016_Transcript_1002/2070_Confidence_0.001_Length_4852	2.5	18.423	1	21	175	195	UGCAGUUGUUGUCUCAAGCUU	AAGCUAGAGAUAACAACUGCA	Translation
Ado-MIR444c-2c_b	Locus_1016_Transcript_1002/2070_Confidence_0.001_Length_4852	1.5	18.423	1	21	175	195	UGCAGUUGUUGUCUCUAGCUU	AAGCUAGAGAUAACAACUGCA	Translation
Ado-MIR172d-2b_c	Locus_18892_Transcript_35/56_Confidence_0.294_Length_1637	2.5	23.575	1	21	1229	1249	UGAAUCUUGAUGAUGCUGCAC	CUGCAGCAUCAUCAGGAUUCU	Cleavage
Ado-MIR172d-2a_c	Locus_18892_Transcript_35/56_Confidence_0.294_Length_1637	1.5	23.575	1	21	1229	1249	AGAAUCUUGAUGAUGCUGCAU	CUGCAGCAUCAUCAGGAUUCU	Cleavage
Ado-MIR172d-1a_b	Locus_25981_Transcript_7/14_Confidence_0.381_Length_751	1.5	20.122	1	21	709	729	AGAAUCUUGAUGAUGCUGCAU	CUGCAGCAUCAUCAGGAUUCU	Cleavage
Ado-MIR172b_b	Locus_25981_Transcript_7/14_Confidence_0.381_Length_751	2.5	20.122	1	21	709	729	GGAAUCUUGAUGAUGCUGCAU	CUGCAGCAUCAUCAGGAUUCU	Cleavage
Ado-MIR444c-4a_c	comp80692_c0_seq46	1	14.503	1	21	1633	1653	UGUUGUCUCAAGCUUGCUGCC	GGCUGCAAGCUUGAGACAACA	Cleavage
Ado-MIR444c-4b_c	comp80692_c0_seq46	0	16.397	1	21	1639	1659	UGCAGUUGUUGUCUCAAGCUU	AAGCUUGAGACAACAACUGCA	Cleavage
Ado-MIR444c-1b_c	comp80692_c0_seq46	1	14.503	1	21	1633	1653	UGUUGUCUCAAGCUUGCUGCC	GGCUGCAAGCUUGAGACAACA	Cleavage
Ado-MIR444c-1c_c	comp80692_c0_seq46	0	16.397	1	21	1639	1659	UGCAGUUGUUGUCUCAAGCUU	AAGCUUGAGACAACAACUGCA	Cleavage
Ado-MIR444d-3b_c	comp80692_c0_seq46	2.5	14.503	1	21	1633	1653	UGUUGCCUCAAGCUUGCUGCC	GGCUGCAAGCUUGAGACAACA	Cleavage
Ado-MIR444d-3a_c	comp80692_c0_seq46	2.5	14.511	1	21	1634	1654	UUGUUGCCUCAAGCUUGCUGC	GCUGCAAGCUUGAGACAACAA	Cleavage
Ado-MIR444d-3d_c	comp80692_c0_seq46	1.5	16.397	1	21	1639	1659	UGCAGUUGUUGCCUCAAGCUU	AAGCUUGAGACAACAACUGCA	Cleavage
Ado-MIR444d-2b_c	comp80692_c0_seq46	2.5	14.503	1	21	1633	1653	UGUUGCCUCAAGCUUGCUGCC	GGCUGCAAGCUUGAGACAACA	Cleavage
Ado-MIR444d-2a_c	comp80692_c0_seq46	2.5	14.511	1	21	1634	1654	UUGUUGCCUCAAGCUUGCUGC	GCUGCAAGCUUGAGACAACAA	Cleavage
Ado-MIR444d-2d_c	comp80692_c0_seq46	1.5	16.397	1	21	1639	1659	UGCAGUUGUUGCCUCAAGCUU	AAGCUUGAGACAACAACUGCA	Cleavage
Ado-MIR169a_r	Locus_839_Transcript_113/261_Confidence_0.019_Length_596	3	15.644	1	21	316	336	CAGCCAAGGAUGACUUGCCGA	AUGGCAACUCAUCCUUGGCUU	Cleavage
Ado-MIR169q-7_r	Locus_839_Transcript_113/261_Confidence_0.019_Length_596	3	15.644	1	21	316	336	UAGCCAAGGAUGACUUGCCUA	AUGGCAACUCAUCCUUGGCUU	Cleavage
Ado-MIR169c-3a_r	Locus_839_Transcript_113/261_Confidence_0.019_Length_596	3	15.644	1	21	316	336	CAGCCAAGGAUGACUUGCCGG	AUGGCAACUCAUCCUUGGCUU	Cleavage
Ado-MIR172d-1a_r	Locus_20324_Transcript_21/30_Confidence_0.180_Length_863	1.5	16.133	1	21	835	855	AGAAUCUUGAUGAUGCUGCAU	CUGCAGCAUCAUCAGGAUUCU	Cleavage
Ado-MIR529a-b_c	comp81836_c0_seq5	2.5	24.385	1	20	42	61	CUGUACCCUCUCUCUUCUUC	GGAGAAGAGAGAGAGUACAG	Cleavage
Ado-MIR169n-1_l	comp67351_c0_seq16	2	18.058	1	21	916	936	GAGCCAAGAAUGACUUGCCUA	CAGGCAAUUCAUUCUUGGCUU	Cleavage
Ado-MIR169n-1_l	Locus_17813_Transcript_16/20_Confidence_0.333_Length_1166	1	18.298	1	21	774	794	GAGCCAAGAAUGACUUGCCUA	UAGGCAAAUCAUUCUUGGCUC	Cleavage
Ado-MIR156c_r	Locus_14087_Transcript_42/66_Confidence_0.296_Length_2209	2.5	21.328	1	20	1780	1799	UAACAGAAGAGAGUGAGCAC	GUGCUCUCUCUCUUCUGUCA	Cleavage
Ado-MIR156g-1b_r	Locus_14087_Transcript_42/66_Confidence_0.296_Length_2209	1	21.328	1	20	1780	1799	UGACAGAAGAGAGUGAGCAC	GUGCUCUCUCUCUUCUGUCA	Cleavage
Ado-MIR156g-1a_r	Locus_14087_Transcript_42/66_Confidence_0.296_Length_2209	1	21.328	1	21	1779	1799	UGACAGAAGAGAGUGAGCACA	CGUGCUCUCUCUCUUCUGUCA	Cleavage
Ado-MIR156b-b_r	Locus_14087_Transcript_42/66_Confidence_0.296_Length_2209	1	21.328	1	20	1780	1799	UGACAGAAGAGAGUGAGCAC	GUGCUCUCUCUCUUCUGUCA	Cleavage
Ado-MIR156b-a_r	Locus_14087_Transcript_42/66_Confidence_0.296_Length_2209	1	21.328	1	21	1779	1799	UGACAGAAGAGAGUGAGCACA	CGUGCUCUCUCUCUUCUGUCA	Cleavage
Ado-MIR156g-2_r	Locus_14087_Transcript_42/66_Confidence_0.296_Length_2209	1	21.328	1	20	1780	1799	UGACAGAAGAGAGUGAGCAC	GUGCUCUCUCUCUUCUGUCA	Cleavage
Ado-MIR156j-b_r	Locus_14087_Transcript_42/66_Confidence_0.296_Length_2209	1	21.328	1	20	1780	1799	UGACAGAAGAGAGUGAGCAC	GUGCUCUCUCUCUUCUGUCA	Cleavage
Ado-MIR156j-a_r	Locus_14087_Transcript_42/66_Confidence_0.296_Length_2209	1	21.328	1	21	1779	1799	UGACAGAAGAGAGUGAGCACA	CGUGCUCUCUCUCUUCUGUCA	Cleavage
Ado-MIR156a-b_r	Locus_14087_Transcript_42/66_Confidence_0.296_Length_2209	1	21.328	1	20	1780	1799	UGACAGAAGAGAGUGAGCAC	GUGCUCUCUCUCUUCUGUCA	Cleavage
Ado-MIR156a-a_r	Locus_14087_Transcript_42/66_Confidence_0.296_Length_2209	1	21.328	1	21	1779	1799	UGACAGAAGAGAGUGAGCACA	CGUGCUCUCUCUCUUCUGUCA	Cleavage
Ado-MIR156g-3_r	Locus_14087_Transcript_42/66_Confidence_0.296_Length_2209	1	21.328	1	20	1780	1799	UGACAGAAGAGAGUGAGCAC	GUGCUCUCUCUCUUCUGUCA	Cleavage
Ado-MIR444c-1b_b	comp76332_c0_seq33	1	14.503	1	21	1287	1307	UGUUGUCUCAAGCUUGCUGCC	GGCUGCAAGCUUGAGACAACA	Cleavage
Ado-MIR444c-1c_b	comp76332_c0_seq33	0	16.397	1	21	1293	1313	UGCAGUUGUUGUCUCAAGCUU	AAGCUUGAGACAACAACUGCA	Cleavage
Ado-MIR444d-1b_b	comp76332_c0_seq33	2.5	14.503	1	21	1287	1307	UGUUGCCUCAAGCUUGCUGCC	GGCUGCAAGCUUGAGACAACA	Cleavage
Ado-MIR444d-1a_b	comp76332_c0_seq33	2.5	14.511	1	21	1288	1308	UUGUUGCCUCAAGCUUGCUGC	GCUGCAAGCUUGAGACAACAA	Cleavage
Ado-MIR444d-1d_b	comp76332_c0_seq33	1.5	16.397	1	21	1293	1313	UGCAGUUGUUGCCUCAAGCUU	AAGCUUGAGACAACAACUGCA	Cleavage
Ado-MIR444d-2b_b	comp76332_c0_seq33	2.5	14.503	1	21	1287	1307	UGUUGCCUCAAGCUUGCUGCC	GGCUGCAAGCUUGAGACAACA	Cleavage
Ado-MIR444d-2a_b	comp76332_c0_seq33	2.5	14.511	1	21	1288	1308	UUGUUGCCUCAAGCUUGCUGC	GCUGCAAGCUUGAGACAACAA	Cleavage
Ado-MIR444d-2d_b	comp76332_c0_seq33	1.5	16.397	1	21	1293	1313	UGCAGUUGUUGCCUCAAGCUU	AAGCUUGAGACAACAACUGCA	Cleavage
Ado-MIR444c-2a_b	comp76332_c0_seq33	0	14.503	1	21	1287	1307	UGUUGUCUCAAGCUUGCAGCC	GGCUGCAAGCUUGAGACAACA	Cleavage
Ado-MIR444c-2b_b	comp76332_c0_seq33	0	16.397	1	21	1293	1313	UGCAGUUGUUGUCUCAAGCUU	AAGCUUGAGACAACAACUGCA	Cleavage
Ado-MIR444c-2c_b	comp76332_c0_seq33	1	16.397	1	21	1293	1313	UGCAGUUGUUGUCUCUAGCUU	AAGCUUGAGACAACAACUGCA	Cleavage
Ado-MIR160c_b	Locus_19362_Transcript_2/13_Confidence_0.308_Length_845	1	23.976	1	21	146	166	UGCCUGGCUCCCUGUAUGCCA	UGGCAUGCAGGGAGCCAGGCA	Cleavage
Ado-MIR172d-1a_l	comp63680_c0_seq20	1.5	23.575	1	21	1440	1460	AGAAUCUUGAUGAUGCUGCAU	CUGCAGCAUCAUCAGGAUUCU	Cleavage
Ado-MIR172d-2b_c	Locus_13957_Transcript_40/58_Confidence_0.294_Length_1356	2.5	11.086	1	21	886	906	UGAAUCUUGAUGAUGCUGCAC	CUGCAGCAUCAUCAGGAUUCU	Cleavage
Ado-MIR172d-2a_c	Locus_13957_Transcript_40/58_Confidence_0.294_Length_1356	1.5	11.086	1	21	886	906	AGAAUCUUGAUGAUGCUGCAU	CUGCAGCAUCAUCAGGAUUCU	Cleavage
Ado-MIR444c-1b_b	Locus_14339_Transcript_48/63_Confidence_0.119_Length_2967	1.5	23.299	1	21	107	127	UGUUGUCUCAAGCUUGCUGCC	GGCAGCAAGCUUGAGGCAACA	Cleavage
Ado-MIR444c-1c_b	Locus_14339_Transcript_48/63_Confidence_0.119_Length_2967	1.5	22.651	1	21	113	133	UGCAGUUGUUGUCUCAAGCUU	AAGCUUGAGGCAACAACUGCA	Cleavage
Ado-MIR444c-1a_b	Locus_14339_Transcript_48/63_Confidence_0.119_Length_2967	2.5	22.651	1	21	113	133	UGCAGUUGCUGCCUCUAGCUU	AAGCUUGAGGCAACAACUGCA	Cleavage
Ado-MIR444d-1b_b	Locus_14339_Transcript_48/63_Confidence_0.119_Length_2967	0	23.299	1	21	107	127	UGUUGCCUCAAGCUUGCUGCC	GGCAGCAAGCUUGAGGCAACA	Cleavage
Ado-MIR444d-1a_b	Locus_14339_Transcript_48/63_Confidence_0.119_Length_2967	0	23.131	1	21	108	128	UUGUUGCCUCAAGCUUGCUGC	GCAGCAAGCUUGAGGCAACAA	Cleavage
Ado-MIR444d-1d_b	Locus_14339_Transcript_48/63_Confidence_0.119_Length_2967	0	22.651	1	21	113	133	UGCAGUUGUUGCCUCAAGCUU	AAGCUUGAGGCAACAACUGCA	Cleavage
Ado-MIR444d-1c_b	Locus_14339_Transcript_48/63_Confidence_0.119_Length_2967	0	18.679	1	21	134	154	UUGUGGCUUUCUUGCAAGUUG	CAACUUGCAAGAAAGCCACAA	Cleavage
Ado-MIR444a-1a_b	Locus_14339_Transcript_48/63_Confidence_0.119_Length_2967	2.5	23.131	1	21	108	128	UUGCUGCCUCAAGCUUCCUGC	GCAGCAAGCUUGAGGCAACAA	Cleavage
Ado-MIR444a-1b_b	Locus_14339_Transcript_48/63_Confidence_0.119_Length_2967	1.5	22.651	1	21	113	133	UGCAGUUGCUGCCUCAAGCUU	AAGCUUGAGGCAACAACUGCA	Cleavage
Ado-MIR444d-2b_b	Locus_14339_Transcript_48/63_Confidence_0.119_Length_2967	0	23.299	1	21	107	127	UGUUGCCUCAAGCUUGCUGCC	GGCAGCAAGCUUGAGGCAACA	Cleavage
Ado-MIR444d-2a_b	Locus_14339_Transcript_48/63_Confidence_0.119_Length_2967	0	23.131	1	21	108	128	UUGUUGCCUCAAGCUUGCUGC	GCAGCAAGCUUGAGGCAACAA	Cleavage
Ado-MIR444d-2d_b	Locus_14339_Transcript_48/63_Confidence_0.119_Length_2967	0	22.651	1	21	113	133	UGCAGUUGUUGCCUCAAGCUU	AAGCUUGAGGCAACAACUGCA	Cleavage
Ado-MIR444d-2c_b	Locus_14339_Transcript_48/63_Confidence_0.119_Length_2967	0	18.679	1	21	134	154	UUGUGGCUUUCUUGCAAGUUG	CAACUUGCAAGAAAGCCACAA	Cleavage
Ado-MIR444c-2a_b	Locus_14339_Transcript_48/63_Confidence_0.119_Length_2967	2.5	23.299	1	21	107	127	UGUUGUCUCAAGCUUGCAGCC	GGCAGCAAGCUUGAGGCAACA	Cleavage
Ado-MIR444c-2b_b	Locus_14339_Transcript_48/63_Confidence_0.119_Length_2967	1.5	22.651	1	21	113	133	UGCAGUUGUUGUCUCAAGCUU	AAGCUUGAGGCAACAACUGCA	Cleavage
Ado-MIR444c-2c_b	Locus_14339_Transcript_48/63_Confidence_0.119_Length_2967	2.5	22.651	1	21	113	133	UGCAGUUGUUGUCUCUAGCUU	AAGCUUGAGGCAACAACUGCA	Cleavage
Ado-MIR444c-1b_b	comp76332_c0_seq48	1	14.503	1	21	1287	1307	UGUUGUCUCAAGCUUGCUGCC	GGCUGCAAGCUUGAGACAACA	Cleavage
Ado-MIR444c-1c_b	comp76332_c0_seq48	0	16.397	1	21	1293	1313	UGCAGUUGUUGUCUCAAGCUU	AAGCUUGAGACAACAACUGCA	Cleavage
Ado-MIR444d-1b_b	comp76332_c0_seq48	2.5	14.503	1	21	1287	1307	UGUUGCCUCAAGCUUGCUGCC	GGCUGCAAGCUUGAGACAACA	Cleavage
Ado-MIR444d-1a_b	comp76332_c0_seq48	2.5	14.511	1	21	1288	1308	UUGUUGCCUCAAGCUUGCUGC	GCUGCAAGCUUGAGACAACAA	Cleavage
Ado-MIR444d-1d_b	comp76332_c0_seq48	1.5	16.397	1	21	1293	1313	UGCAGUUGUUGCCUCAAGCUU	AAGCUUGAGACAACAACUGCA	Cleavage
Ado-MIR444d-2b_b	comp76332_c0_seq48	2.5	14.503	1	21	1287	1307	UGUUGCCUCAAGCUUGCUGCC	GGCUGCAAGCUUGAGACAACA	Cleavage
Ado-MIR444d-2a_b	comp76332_c0_seq48	2.5	14.511	1	21	1288	1308	UUGUUGCCUCAAGCUUGCUGC	GCUGCAAGCUUGAGACAACAA	Cleavage
Ado-MIR444d-2d_b	comp76332_c0_seq48	1.5	16.397	1	21	1293	1313	UGCAGUUGUUGCCUCAAGCUU	AAGCUUGAGACAACAACUGCA	Cleavage
Ado-MIR444c-2a_b	comp76332_c0_seq48	0	14.503	1	21	1287	1307	UGUUGUCUCAAGCUUGCAGCC	GGCUGCAAGCUUGAGACAACA	Cleavage
Ado-MIR444c-2b_b	comp76332_c0_seq48	0	16.397	1	21	1293	1313	UGCAGUUGUUGUCUCAAGCUU	AAGCUUGAGACAACAACUGCA	Cleavage
Ado-MIR444c-2c_b	comp76332_c0_seq48	1	16.397	1	21	1293	1313	UGCAGUUGUUGUCUCUAGCUU	AAGCUUGAGACAACAACUGCA	Cleavage
Ado-MIR172d-1a_r	Locus_20324_Transcript_18/30_Confidence_0.311_Length_1307	1.5	19.685	1	21	883	903	AGAAUCUUGAUGAUGCUGCAU	CUGCAGCAUCAUCAGGAUUCU	Cleavage
Ado-MIR172d-1b_b	comp81084_c0_seq9	3	12.502	1	21	1399	1419	UGAAUCUUGAUGGUGCUGCAC	ACUCAGUACCAUCAAGAUUCA	Cleavage
Ado-MIR444d-2b_l	comp63492_c0_seq19	0	20.158	1	21	1553	1573	UGUUGCCUCAAGCUUGCUGCC	GGCAGCAAGCUUGAGGCAACA	Cleavage
Ado-MIR444d-2a_l	comp63492_c0_seq19	0	20.982	1	21	1554	1574	UUGUUGCCUCAAGCUUGCUGC	GCAGCAAGCUUGAGGCAACAA	Cleavage
Ado-MIR444d-2d_l	comp63492_c0_seq19	0	20.583	1	21	1559	1579	UGCAGUUGUUGCCUCAAGCUU	AAGCUUGAGGCAACAACUGCA	Cleavage
Ado-MIR444d-2c_l	comp63492_c0_seq19	0	17.216	1	21	1580	1600	UUGUGGCUUUCUUGCAAGUUG	CAACUUGCAAGAAAGCCACAA	Cleavage
Ado-MIR444a-2a_l	comp63492_c0_seq19	2.5	20.982	1	21	1554	1574	UUGCUGCCUCAAGCUUCCUGC	GCAGCAAGCUUGAGGCAACAA	Cleavage
Ado-MIR444a-2b_l	comp63492_c0_seq19	1.5	20.583	1	21	1559	1579	UGCAGUUGCUGCCUCAAGCUU	AAGCUUGAGGCAACAACUGCA	Cleavage
Ado-MIR444d-4b_l	comp63492_c0_seq19	0	20.158	1	21	1553	1573	UGUUGCCUCAAGCUUGCUGCC	GGCAGCAAGCUUGAGGCAACA	Cleavage
Ado-MIR444d-4a_l	comp63492_c0_seq19	0	20.982	1	21	1554	1574	UUGUUGCCUCAAGCUUGCUGC	GCAGCAAGCUUGAGGCAACAA	Cleavage
Ado-MIR444d-4d_l	comp63492_c0_seq19	0	20.583	1	21	1559	1579	UGCAGUUGUUGCCUCAAGCUU	AAGCUUGAGGCAACAACUGCA	Cleavage
Ado-MIR444d-4c_l	comp63492_c0_seq19	0	17.216	1	21	1580	1600	UUGUGGCUUUCUUGCAAGUUG	CAACUUGCAAGAAAGCCACAA	Cleavage
Ado-MIR160c_b	comp74035_c0_seq4	0	24.023	1	21	1	21	UGCCUGGCUCCCUGUAUGCCA	AGGCAUACAGGGAGCCAGGCA	Cleavage
Ado-MIR172d-1b_l	Locus_1826_Transcript_119/132_Confidence_0.505_Length_7004	2	15.027	1	21	1623	1643	UGAAUCUUGAUGGUGCUGCAC	UUGGAGCACCAUCAAGAUUCU	Cleavage
Ado-MIR172d-1a_l	Locus_1826_Transcript_119/132_Confidence_0.505_Length_7004	2.5	15.027	1	21	1623	1643	AGAAUCUUGAUGAUGCUGCAU	UUGGAGCACCAUCAAGAUUCU	Cleavage
Ado-MIR156k-b_l	comp605256_c0_seq1	0	13.114	1	21	3	23	UGACAGAAGAGAGAGAGCACA	UGUGCUCUCUCUCUUCUGUCA	Cleavage
Ado-MIR156k-a_l	comp605256_c0_seq1	0	13.114	1	20	4	23	UGACAGAAGAGAGAGAGCAC	GUGCUCUCUCUCUUCUGUCA	Cleavage
Ado-MIR172d-1b_r	Locus_4567_Transcript_29/65_Confidence_0.295_Length_2301	3	15.78	1	21	1187	1207	UGAAUCUUGAUGGUGCUGCAC	ACUCAGUACCAUCAAGAUUCA	Cleavage
Ado-MIR172d-1b_l	Locus_1826_Transcript_123/132_Confidence_0.149_Length_2437	2	15.787	1	21	1650	1670	UGAAUCUUGAUGGUGCUGCAC	UUGGAGCACCAUCAAGAUUCU	Cleavage
Ado-MIR172d-1a_l	Locus_1826_Transcript_123/132_Confidence_0.149_Length_2437	2.5	15.787	1	21	1650	1670	AGAAUCUUGAUGAUGCUGCAU	UUGGAGCACCAUCAAGAUUCU	Cleavage
Ado-MIR172d-1a_r	comp82180_c0_seq30	1.5	15.541	1	21	2095	2115	AGAAUCUUGAUGAUGCUGCAU	CUGCAGCAUCAUCAGGAUUCU	Cleavage
Ado-MIR156c_r	Locus_5717_Transcript_33/37_Confidence_0.237_Length_1451	2.5	24.767	1	20	852	871	UAACAGAAGAGAGUGAGCAC	GUGCUCUCUCUCUUCUGUCA	Cleavage
Ado-MIR156g-1b_r	Locus_5717_Transcript_33/37_Confidence_0.237_Length_1451	1	24.767	1	20	852	871	UGACAGAAGAGAGUGAGCAC	GUGCUCUCUCUCUUCUGUCA	Cleavage
Ado-MIR156g-1a_r	Locus_5717_Transcript_33/37_Confidence_0.237_Length_1451	1	24.767	1	21	851	871	UGACAGAAGAGAGUGAGCACA	CGUGCUCUCUCUCUUCUGUCA	Cleavage
Ado-MIR156b-b_r	Locus_5717_Transcript_33/37_Confidence_0.237_Length_1451	1	24.767	1	20	852	871	UGACAGAAGAGAGUGAGCAC	GUGCUCUCUCUCUUCUGUCA	Cleavage
Ado-MIR156b-a_r	Locus_5717_Transcript_33/37_Confidence_0.237_Length_1451	1	24.767	1	21	851	871	UGACAGAAGAGAGUGAGCACA	CGUGCUCUCUCUCUUCUGUCA	Cleavage
Ado-MIR156g-2_r	Locus_5717_Transcript_33/37_Confidence_0.237_Length_1451	1	24.767	1	20	852	871	UGACAGAAGAGAGUGAGCAC	GUGCUCUCUCUCUUCUGUCA	Cleavage
Ado-MIR156j-b_r	Locus_5717_Transcript_33/37_Confidence_0.237_Length_1451	1	24.767	1	20	852	871	UGACAGAAGAGAGUGAGCAC	GUGCUCUCUCUCUUCUGUCA	Cleavage
Ado-MIR156j-a_r	Locus_5717_Transcript_33/37_Confidence_0.237_Length_1451	1	24.767	1	21	851	871	UGACAGAAGAGAGUGAGCACA	CGUGCUCUCUCUCUUCUGUCA	Cleavage
Ado-MIR156a-b_r	Locus_5717_Transcript_33/37_Confidence_0.237_Length_1451	1	24.767	1	20	852	871	UGACAGAAGAGAGUGAGCAC	GUGCUCUCUCUCUUCUGUCA	Cleavage
Ado-MIR156a-a_r	Locus_5717_Transcript_33/37_Confidence_0.237_Length_1451	1	24.767	1	21	851	871	UGACAGAAGAGAGUGAGCACA	CGUGCUCUCUCUCUUCUGUCA	Cleavage
Ado-MIR156g-3_r	Locus_5717_Transcript_33/37_Confidence_0.237_Length_1451	1	24.767	1	20	852	871	UGACAGAAGAGAGUGAGCAC	GUGCUCUCUCUCUUCUGUCA	Cleavage
Ado-MIR172d-1a_l	comp65473_c0_seq3	1.5	16.523	1	21	1290	1310	AGAAUCUUGAUGAUGCUGCAU	CUGCAGCAUCAUCAGGAUUCU	Cleavage
Ado-MIR172d-1a_b	Locus_10929_Transcript_76/78_Confidence_0.103_Length_1209	2.5	13.981	1	21	836	856	AGAAUCUUGAUGAUGCUGCAU	CCGCAGCAUCAUCAGGAUUCU	Cleavage
Ado-MIR393b-2a_c	Locus_11912_Transcript_60/63_Confidence_0.305_Length_3544	1	22.123	1	21	2168	2188	UCCAAAGGGAUCGCAUUGAUC	AAACAAUGCGAUCCCUUUGGA	Cleavage
Ado-MIR172d-2a_c	Locus_18892_Transcript_50/56_Confidence_0.103_Length_671	2.5	13.981	1	21	432	452	AGAAUCUUGAUGAUGCUGCAU	CCGCAGCAUCAUCAGGAUUCU	Cleavage
Ado-MIR156c_r	Locus_33461_Transcript_1/1_Confidence_0.000_Length_553	2.5	17.688	1	20	73	92	UAACAGAAGAGAGUGAGCAC	GUGCUCUCUCUCUUCUGUCA	Cleavage
Ado-MIR156g-1b_r	Locus_33461_Transcript_1/1_Confidence_0.000_Length_553	1	17.688	1	20	73	92	UGACAGAAGAGAGUGAGCAC	GUGCUCUCUCUCUUCUGUCA	Cleavage
Ado-MIR156g-1a_r	Locus_33461_Transcript_1/1_Confidence_0.000_Length_553	1	17.688	1	21	72	92	UGACAGAAGAGAGUGAGCACA	UGUGCUCUCUCUCUUCUGUCA	Cleavage
Ado-MIR156b-b_r	Locus_33461_Transcript_1/1_Confidence_0.000_Length_553	1	17.688	1	20	73	92	UGACAGAAGAGAGUGAGCAC	GUGCUCUCUCUCUUCUGUCA	Cleavage
Ado-MIR156b-a_r	Locus_33461_Transcript_1/1_Confidence_0.000_Length_553	1	17.688	1	21	72	92	UGACAGAAGAGAGUGAGCACA	UGUGCUCUCUCUCUUCUGUCA	Cleavage
Ado-MIR156g-2_r	Locus_33461_Transcript_1/1_Confidence_0.000_Length_553	1	17.688	1	20	73	92	UGACAGAAGAGAGUGAGCAC	GUGCUCUCUCUCUUCUGUCA	Cleavage
Ado-MIR156j-b_r	Locus_33461_Transcript_1/1_Confidence_0.000_Length_553	1	17.688	1	20	73	92	UGACAGAAGAGAGUGAGCAC	GUGCUCUCUCUCUUCUGUCA	Cleavage
Ado-MIR156j-a_r	Locus_33461_Transcript_1/1_Confidence_0.000_Length_553	1	17.688	1	21	72	92	UGACAGAAGAGAGUGAGCACA	UGUGCUCUCUCUCUUCUGUCA	Cleavage
Ado-MIR156a-b_r	Locus_33461_Transcript_1/1_Confidence_0.000_Length_553	1	17.688	1	20	73	92	UGACAGAAGAGAGUGAGCAC	GUGCUCUCUCUCUUCUGUCA	Cleavage
Ado-MIR156a-a_r	Locus_33461_Transcript_1/1_Confidence_0.000_Length_553	1	17.688	1	21	72	92	UGACAGAAGAGAGUGAGCACA	UGUGCUCUCUCUCUUCUGUCA	Cleavage
Ado-MIR156g-3_r	Locus_33461_Transcript_1/1_Confidence_0.000_Length_553	1	17.688	1	20	73	92	UGACAGAAGAGAGUGAGCAC	GUGCUCUCUCUCUUCUGUCA	Cleavage
Ado-MIR172d-1a_b	Locus_10929_Transcript_36/78_Confidence_0.196_Length_2135	1.5	23.575	1	21	1717	1737	AGAAUCUUGAUGAUGCUGCAU	CUGCAGCAUCAUCAGGAUUCU	Cleavage
Ado-MIR172b_b	Locus_10929_Transcript_36/78_Confidence_0.196_Length_2135	2.5	23.575	1	21	1717	1737	GGAAUCUUGAUGAUGCUGCAU	CUGCAGCAUCAUCAGGAUUCU	Cleavage
Ado-MIR529a-a_c	comp82796_c1_seq4	2	19.853	1	21	1444	1464	AGAAGAGAGAGAGUACAGCCU	UGGGUGUGCUCUCUCUCUUCU	Cleavage
Ado-MIR169c-1a_b	comp73418_c0_seq7	3	10.685	1	21	1060	1080	CAGCCAAGGAUGACUUGCCGG	CAGGCAAUUCAUCCUUGGCUU	Cleavage
Ado-MIR169q-1_b	comp73418_c0_seq7	2	10.685	1	21	1060	1080	UAGCCAAGGAUGACUUGCCUA	CAGGCAAUUCAUCCUUGGCUU	Cleavage
Ado-MIR169q-2_b	comp73418_c0_seq7	2	10.685	1	21	1060	1080	UAGCCAAGGAUGACUUGCCUA	CAGGCAAUUCAUCCUUGGCUU	Cleavage
Ado-MIR156c_r	Locus_9733_Transcript_13/16_Confidence_0.190_Length_991	2.5	21.513	1	20	530	549	UAACAGAAGAGAGUGAGCAC	GUGCUCUCUCUCUUCUGUCA	Cleavage
Ado-MIR156g-1b_r	Locus_9733_Transcript_13/16_Confidence_0.190_Length_991	1	21.513	1	20	530	549	UGACAGAAGAGAGUGAGCAC	GUGCUCUCUCUCUUCUGUCA	Cleavage
Ado-MIR156g-1a_r	Locus_9733_Transcript_13/16_Confidence_0.190_Length_991	1	21.513	1	21	529	549	UGACAGAAGAGAGUGAGCACA	UGUGCUCUCUCUCUUCUGUCA	Cleavage
Ado-MIR156b-b_r	Locus_9733_Transcript_13/16_Confidence_0.190_Length_991	1	21.513	1	20	530	549	UGACAGAAGAGAGUGAGCAC	GUGCUCUCUCUCUUCUGUCA	Cleavage
Ado-MIR156b-a_r	Locus_9733_Transcript_13/16_Confidence_0.190_Length_991	1	21.513	1	21	529	549	UGACAGAAGAGAGUGAGCACA	UGUGCUCUCUCUCUUCUGUCA	Cleavage
Ado-MIR156g-2_r	Locus_9733_Transcript_13/16_Confidence_0.190_Length_991	1	21.513	1	20	530	549	UGACAGAAGAGAGUGAGCAC	GUGCUCUCUCUCUUCUGUCA	Cleavage
Ado-MIR156j-b_r	Locus_9733_Transcript_13/16_Confidence_0.190_Length_991	1	21.513	1	20	530	549	UGACAGAAGAGAGUGAGCAC	GUGCUCUCUCUCUUCUGUCA	Cleavage
Ado-MIR156j-a_r	Locus_9733_Transcript_13/16_Confidence_0.190_Length_991	1	21.513	1	21	529	549	UGACAGAAGAGAGUGAGCACA	UGUGCUCUCUCUCUUCUGUCA	Cleavage
Ado-MIR156a-b_r	Locus_9733_Transcript_13/16_Confidence_0.190_Length_991	1	21.513	1	20	530	549	UGACAGAAGAGAGUGAGCAC	GUGCUCUCUCUCUUCUGUCA	Cleavage
Ado-MIR156a-a_r	Locus_9733_Transcript_13/16_Confidence_0.190_Length_991	1	21.513	1	21	529	549	UGACAGAAGAGAGUGAGCACA	UGUGCUCUCUCUCUUCUGUCA	Cleavage
Ado-MIR156g-3_r	Locus_9733_Transcript_13/16_Confidence_0.190_Length_991	1	21.513	1	20	530	549	UGACAGAAGAGAGUGAGCAC	GUGCUCUCUCUCUUCUGUCA	Cleavage
Ado-MIR444d-5c_r	comp78295_c1_seq4	0	14.292	1	21	10	30	UUGUGGCUUUCUUGCAAGUUG	CAACUUGCAAGAAAGCCACAA	Cleavage
Ado-MIR393b-2a_c	Locus_11912_Transcript_46/63_Confidence_0.331_Length_3202	1	22.123	1	21	2301	2321	UCCAAAGGGAUCGCAUUGAUC	AAACAAUGCGAUCCCUUUGGA	Cleavage
Ado-MIR171f_r	Locus_7685_Transcript_9/54_Confidence_0.085_Length_2115	1.5	21.701	1	21	759	779	UGAUUGAGCCGUGCCAAUAUC	GAUAUUGGCGCGGCUCAAUCA	Cleavage
Ado-MIR444d-2d_l	Locus_5417_Transcript_13/28_Confidence_0.281_Length_2478	1.5	24.106	1	21	285	305	UGCAGUUGUUGCCUCAAGCUU	AAGCUUGAGACAACAACUGCA	Cleavage
Ado-MIR444d-4d_l	Locus_5417_Transcript_13/28_Confidence_0.281_Length_2478	1.5	24.106	1	21	285	305	UGCAGUUGUUGCCUCAAGCUU	AAGCUUGAGACAACAACUGCA	Cleavage
Ado-MIR172d-2b_c	Locus_13957_Transcript_44/58_Confidence_0.247_Length_1311	2.5	11.086	1	21	841	861	UGAAUCUUGAUGAUGCUGCAC	CUGCAGCAUCAUCAGGAUUCU	Cleavage
Ado-MIR172d-2a_c	Locus_13957_Transcript_44/58_Confidence_0.247_Length_1311	1.5	11.086	1	21	841	861	AGAAUCUUGAUGAUGCUGCAU	CUGCAGCAUCAUCAGGAUUCU	Cleavage
Ado-MIR172d-1b_b	comp81084_c0_seq2	3	12.492	1	21	1399	1419	UGAAUCUUGAUGGUGCUGCAC	ACUCAGUACCAUCAAGAUUCA	Cleavage
Ado-MIR156c_r	Locus_14087_Transcript_55/66_Confidence_0.235_Length_1931	2.5	21.328	1	20	1337	1356	UAACAGAAGAGAGUGAGCAC	GUGCUCUCUCUCUUCUGUCA	Cleavage
Ado-MIR156g-1b_r	Locus_14087_Transcript_55/66_Confidence_0.235_Length_1931	1	21.328	1	20	1337	1356	UGACAGAAGAGAGUGAGCAC	GUGCUCUCUCUCUUCUGUCA	Cleavage
Ado-MIR156g-1a_r	Locus_14087_Transcript_55/66_Confidence_0.235_Length_1931	1	21.328	1	21	1336	1356	UGACAGAAGAGAGUGAGCACA	CGUGCUCUCUCUCUUCUGUCA	Cleavage
Ado-MIR156b-b_r	Locus_14087_Transcript_55/66_Confidence_0.235_Length_1931	1	21.328	1	20	1337	1356	UGACAGAAGAGAGUGAGCAC	GUGCUCUCUCUCUUCUGUCA	Cleavage
Ado-MIR156b-a_r	Locus_14087_Transcript_55/66_Confidence_0.235_Length_1931	1	21.328	1	21	1336	1356	UGACAGAAGAGAGUGAGCACA	CGUGCUCUCUCUCUUCUGUCA	Cleavage
Ado-MIR156g-2_r	Locus_14087_Transcript_55/66_Confidence_0.235_Length_1931	1	21.328	1	20	1337	1356	UGACAGAAGAGAGUGAGCAC	GUGCUCUCUCUCUUCUGUCA	Cleavage
Ado-MIR156j-b_r	Locus_14087_Transcript_55/66_Confidence_0.235_Length_1931	1	21.328	1	20	1337	1356	UGACAGAAGAGAGUGAGCAC	GUGCUCUCUCUCUUCUGUCA	Cleavage
Ado-MIR156j-a_r	Locus_14087_Transcript_55/66_Confidence_0.235_Length_1931	1	21.328	1	21	1336	1356	UGACAGAAGAGAGUGAGCACA	CGUGCUCUCUCUCUUCUGUCA	Cleavage
Ado-MIR156a-b_r	Locus_14087_Transcript_55/66_Confidence_0.235_Length_1931	1	21.328	1	20	1337	1356	UGACAGAAGAGAGUGAGCAC	GUGCUCUCUCUCUUCUGUCA	Cleavage
Ado-MIR156a-a_r	Locus_14087_Transcript_55/66_Confidence_0.235_Length_1931	1	21.328	1	21	1336	1356	UGACAGAAGAGAGUGAGCACA	CGUGCUCUCUCUCUUCUGUCA	Cleavage
Ado-MIR156g-3_r	Locus_14087_Transcript_55/66_Confidence_0.235_Length_1931	1	21.328	1	20	1337	1356	UGACAGAAGAGAGUGAGCAC	GUGCUCUCUCUCUUCUGUCA	Cleavage
Ado-MIR172d-2a_c	Locus_18892_Transcript_30/56_Confidence_0.250_Length_1236	2.5	13.981	1	21	997	1017	AGAAUCUUGAUGAUGCUGCAU	CCGCAGCAUCAUCAGGAUUCU	Cleavage
Ado-MIR444c-3b_r	Locus_3441_Transcript_38/417_Confidence_0.037_Length_916	1	18.708	1	21	191	211	UGUUGUCUCAAGCUUGCUGCC	GGCUGCAAGCUUGAGACAACA	Cleavage
Ado-MIR444c-3a_r	Locus_3441_Transcript_38/417_Confidence_0.037_Length_916	0	20.1	1	21	197	217	UGCAGUUGUUGUCUCAAGCUU	AAGCUUGAGACAACAACUGCA	Cleavage
Ado-MIR444d-5b_r	Locus_3441_Transcript_38/417_Confidence_0.037_Length_916	2.5	18.708	1	21	191	211	UGUUGCCUCAAGCUUGCUGCC	GGCUGCAAGCUUGAGACAACA	Cleavage
Ado-MIR444d-5a_r	Locus_3441_Transcript_38/417_Confidence_0.037_Length_916	2.5	18.938	1	21	192	212	UUGUUGCCUCAAGCUUGCUGC	GCUGCAAGCUUGAGACAACAA	Cleavage
Ado-MIR444d-5d_r	Locus_3441_Transcript_38/417_Confidence_0.037_Length_916	1.5	20.1	1	21	197	217	UGCAGUUGUUGCCUCAAGCUU	AAGCUUGAGACAACAACUGCA	Cleavage
Ado-MIR444c-1a_r	Locus_3441_Transcript_38/417_Confidence_0.037_Length_916	1	18.708	1	21	191	211	UGUUGUCUCAAGCUUGCUGCC	GGCUGCAAGCUUGAGACAACA	Cleavage
Ado-MIR444c-1c_r	Locus_3441_Transcript_38/417_Confidence_0.037_Length_916	0	20.1	1	21	197	217	UGCAGUUGUUGUCUCAAGCUU	AAGCUUGAGACAACAACUGCA	Cleavage
Ado-MIR169n-1_l	comp67351_c0_seq30	2	18.768	1	21	916	936	GAGCCAAGAAUGACUUGCCUA	CAGGCAAUUCAUUCUUGGCUU	Cleavage
Ado-MIR393b-2a_c	Locus_11912_Transcript_55/63_Confidence_0.305_Length_2951	1	22.123	1	21	2168	2188	UCCAAAGGGAUCGCAUUGAUC	AAACAAUGCGAUCCCUUUGGA	Cleavage
Ado-MIR529a-a_c	Locus_5983_Transcript_68/82_Confidence_0.096_Length_1080	2	18.071	1	21	623	643	AGAAGAGAGAGAGUACAGCCU	UGGGUGUGCUCUCUCUCUUCU	Cleavage
Ado-MIR169q-1_c	comp78487_c0_seq2	3	20.529	1	21	930	950	UAGCCAAGGAUGACUUGCCUA	CUGGCAACUCAUCCUUGGCUU	Cleavage
Ado-MIR169c-1a_c	comp78487_c0_seq2	3	20.529	1	21	930	950	CAGCCAAGGAUGACUUGCCGG	CUGGCAACUCAUCCUUGGCUU	Cleavage
Ado-MIR172d-1a_l	comp63680_c0_seq27	1.5	23.575	1	21	1811	1831	AGAAUCUUGAUGAUGCUGCAU	CUGCAGCAUCAUCAGGAUUCU	Cleavage
Ado-MIR156c_r	Locus_14087_Transcript_45/66_Confidence_0.333_Length_2026	2.5	19.678	1	20	1432	1451	UAACAGAAGAGAGUGAGCAC	GUGCUCUCUCUCUUCUGUCA	Cleavage
Ado-MIR156g-1b_r	Locus_14087_Transcript_45/66_Confidence_0.333_Length_2026	1	19.678	1	20	1432	1451	UGACAGAAGAGAGUGAGCAC	GUGCUCUCUCUCUUCUGUCA	Cleavage
Ado-MIR156g-1a_r	Locus_14087_Transcript_45/66_Confidence_0.333_Length_2026	1	19.678	1	21	1431	1451	UGACAGAAGAGAGUGAGCACA	UGUGCUCUCUCUCUUCUGUCA	Cleavage
Ado-MIR156b-b_r	Locus_14087_Transcript_45/66_Confidence_0.333_Length_2026	1	19.678	1	20	1432	1451	UGACAGAAGAGAGUGAGCAC	GUGCUCUCUCUCUUCUGUCA	Cleavage
Ado-MIR156b-a_r	Locus_14087_Transcript_45/66_Confidence_0.333_Length_2026	1	19.678	1	21	1431	1451	UGACAGAAGAGAGUGAGCACA	UGUGCUCUCUCUCUUCUGUCA	Cleavage
Ado-MIR156g-2_r	Locus_14087_Transcript_45/66_Confidence_0.333_Length_2026	1	19.678	1	20	1432	1451	UGACAGAAGAGAGUGAGCAC	GUGCUCUCUCUCUUCUGUCA	Cleavage
Ado-MIR156j-b_r	Locus_14087_Transcript_45/66_Confidence_0.333_Length_2026	1	19.678	1	20	1432	1451	UGACAGAAGAGAGUGAGCAC	GUGCUCUCUCUCUUCUGUCA	Cleavage
Ado-MIR156j-a_r	Locus_14087_Transcript_45/66_Confidence_0.333_Length_2026	1	19.678	1	21	1431	1451	UGACAGAAGAGAGUGAGCACA	UGUGCUCUCUCUCUUCUGUCA	Cleavage
Ado-MIR156a-b_r	Locus_14087_Transcript_45/66_Confidence_0.333_Length_2026	1	19.678	1	20	1432	1451	UGACAGAAGAGAGUGAGCAC	GUGCUCUCUCUCUUCUGUCA	Cleavage
Ado-MIR156a-a_r	Locus_14087_Transcript_45/66_Confidence_0.333_Length_2026	1	19.678	1	21	1431	1451	UGACAGAAGAGAGUGAGCACA	UGUGCUCUCUCUCUUCUGUCA	Cleavage
Ado-MIR156g-3_r	Locus_14087_Transcript_45/66_Confidence_0.333_Length_2026	1	19.678	1	20	1432	1451	UGACAGAAGAGAGUGAGCAC	GUGCUCUCUCUCUUCUGUCA	Cleavage
Ado-MIR156c_r	Locus_14087_Transcript_63/66_Confidence_0.185_Length_2628	2.5	18.649	1	20	2020	2039	UAACAGAAGAGAGUGAGCAC	GUGCUCUCUCUCUUCUGUCA	Cleavage
Ado-MIR156g-1b_r	Locus_14087_Transcript_63/66_Confidence_0.185_Length_2628	1	18.649	1	20	2020	2039	UGACAGAAGAGAGUGAGCAC	GUGCUCUCUCUCUUCUGUCA	Cleavage
Ado-MIR156g-1a_r	Locus_14087_Transcript_63/66_Confidence_0.185_Length_2628	1	18.649	1	21	2019	2039	UGACAGAAGAGAGUGAGCACA	UGUGCUCUCUCUCUUCUGUCA	Cleavage
Ado-MIR156b-b_r	Locus_14087_Transcript_63/66_Confidence_0.185_Length_2628	1	18.649	1	20	2020	2039	UGACAGAAGAGAGUGAGCAC	GUGCUCUCUCUCUUCUGUCA	Cleavage
Ado-MIR156b-a_r	Locus_14087_Transcript_63/66_Confidence_0.185_Length_2628	1	18.649	1	21	2019	2039	UGACAGAAGAGAGUGAGCACA	UGUGCUCUCUCUCUUCUGUCA	Cleavage
Ado-MIR156g-2_r	Locus_14087_Transcript_63/66_Confidence_0.185_Length_2628	1	18.649	1	20	2020	2039	UGACAGAAGAGAGUGAGCAC	GUGCUCUCUCUCUUCUGUCA	Cleavage
Ado-MIR156j-b_r	Locus_14087_Transcript_63/66_Confidence_0.185_Length_2628	1	18.649	1	20	2020	2039	UGACAGAAGAGAGUGAGCAC	GUGCUCUCUCUCUUCUGUCA	Cleavage
Ado-MIR156j-a_r	Locus_14087_Transcript_63/66_Confidence_0.185_Length_2628	1	18.649	1	21	2019	2039	UGACAGAAGAGAGUGAGCACA	UGUGCUCUCUCUCUUCUGUCA	Cleavage
Ado-MIR156a-b_r	Locus_14087_Transcript_63/66_Confidence_0.185_Length_2628	1	18.649	1	20	2020	2039	UGACAGAAGAGAGUGAGCAC	GUGCUCUCUCUCUUCUGUCA	Cleavage
Ado-MIR156a-a_r	Locus_14087_Transcript_63/66_Confidence_0.185_Length_2628	1	18.649	1	21	2019	2039	UGACAGAAGAGAGUGAGCACA	UGUGCUCUCUCUCUUCUGUCA	Cleavage
Ado-MIR156g-3_r	Locus_14087_Transcript_63/66_Confidence_0.185_Length_2628	1	18.649	1	20	2020	2039	UGACAGAAGAGAGUGAGCAC	GUGCUCUCUCUCUUCUGUCA	Cleavage
Ado-MIR172d-1a_l	comp63680_c0_seq8	1.5	23.575	1	21	925	945	AGAAUCUUGAUGAUGCUGCAU	CUGCAGCAUCAUCAGGAUUCU	Cleavage
Ado-MIR156c_r	comp81587_c0_seq6	2.5	21.901	1	20	80	99	UAACAGAAGAGAGUGAGCAC	GUGCUCUCUCUCUUCUGUCA	Cleavage
Ado-MIR156g-1b_r	comp81587_c0_seq6	1	21.901	1	20	80	99	UGACAGAAGAGAGUGAGCAC	GUGCUCUCUCUCUUCUGUCA	Cleavage
Ado-MIR156g-1a_r	comp81587_c0_seq6	1	21.901	1	21	79	99	UGACAGAAGAGAGUGAGCACA	UGUGCUCUCUCUCUUCUGUCA	Cleavage
Ado-MIR156b-b_r	comp81587_c0_seq6	1	21.901	1	20	80	99	UGACAGAAGAGAGUGAGCAC	GUGCUCUCUCUCUUCUGUCA	Cleavage
Ado-MIR156b-a_r	comp81587_c0_seq6	1	21.901	1	21	79	99	UGACAGAAGAGAGUGAGCACA	UGUGCUCUCUCUCUUCUGUCA	Cleavage
Ado-MIR156g-2_r	comp81587_c0_seq6	1	21.901	1	20	80	99	UGACAGAAGAGAGUGAGCAC	GUGCUCUCUCUCUUCUGUCA	Cleavage
Ado-MIR156j-b_r	comp81587_c0_seq6	1	21.901	1	20	80	99	UGACAGAAGAGAGUGAGCAC	GUGCUCUCUCUCUUCUGUCA	Cleavage
Ado-MIR156j-a_r	comp81587_c0_seq6	1	21.901	1	21	79	99	UGACAGAAGAGAGUGAGCACA	UGUGCUCUCUCUCUUCUGUCA	Cleavage
Ado-MIR156a-b_r	comp81587_c0_seq6	1	21.901	1	20	80	99	UGACAGAAGAGAGUGAGCAC	GUGCUCUCUCUCUUCUGUCA	Cleavage
Ado-MIR156a-a_r	comp81587_c0_seq6	1	21.901	1	21	79	99	UGACAGAAGAGAGUGAGCACA	UGUGCUCUCUCUCUUCUGUCA	Cleavage
Ado-MIR156g-3_r	comp81587_c0_seq6	1	21.901	1	20	80	99	UGACAGAAGAGAGUGAGCAC	GUGCUCUCUCUCUUCUGUCA	Cleavage
Ado-MIR156k-b_l	Locus_12535_Transcript_7/73_Confidence_0.057_Length_1921	0	14.533	1	21	1426	1446	UGACAGAAGAGAGAGAGCACA	CGUGCUCUCUCUCUUCUGUCA	Cleavage
Ado-MIR156k-a_l	Locus_12535_Transcript_7/73_Confidence_0.057_Length_1921	0	14.533	1	20	1427	1446	UGACAGAAGAGAGAGAGCAC	GUGCUCUCUCUCUUCUGUCA	Cleavage
Ado-MIR529a-a_c	Locus_5983_Transcript_72/82_Confidence_0.307_Length_2736	2	14.555	1	21	2117	2137	AGAAGAGAGAGAGUACAGCCU	UGGGUGUGCUCUCUCUCUUCU	Cleavage
Ado-MIR827-a_b	comp79373_c0_seq17	1.5	15.234	1	21	414	434	UUAGAUGACCAUCAGCAAACA	UGUUUGCUGAUGCUCAUCUAA	Cleavage
Ado-MIR444c-4a_c	comp80692_c0_seq3	1	14.503	1	21	1204	1224	UGUUGUCUCAAGCUUGCUGCC	GGCUGCAAGCUUGAGACAACA	Cleavage
Ado-MIR444c-4b_c	comp80692_c0_seq3	0	16.397	1	21	1210	1230	UGCAGUUGUUGUCUCAAGCUU	AAGCUUGAGACAACAACUGCA	Cleavage
Ado-MIR444c-1b_c	comp80692_c0_seq3	1	14.503	1	21	1204	1224	UGUUGUCUCAAGCUUGCUGCC	GGCUGCAAGCUUGAGACAACA	Cleavage
Ado-MIR444c-1c_c	comp80692_c0_seq3	0	16.397	1	21	1210	1230	UGCAGUUGUUGUCUCAAGCUU	AAGCUUGAGACAACAACUGCA	Cleavage
Ado-MIR444d-3b_c	comp80692_c0_seq3	2.5	14.503	1	21	1204	1224	UGUUGCCUCAAGCUUGCUGCC	GGCUGCAAGCUUGAGACAACA	Cleavage
Ado-MIR444d-3a_c	comp80692_c0_seq3	2.5	14.511	1	21	1205	1225	UUGUUGCCUCAAGCUUGCUGC	GCUGCAAGCUUGAGACAACAA	Cleavage
Ado-MIR444d-3d_c	comp80692_c0_seq3	1.5	16.397	1	21	1210	1230	UGCAGUUGUUGCCUCAAGCUU	AAGCUUGAGACAACAACUGCA	Cleavage
Ado-MIR444d-2b_c	comp80692_c0_seq3	2.5	14.503	1	21	1204	1224	UGUUGCCUCAAGCUUGCUGCC	GGCUGCAAGCUUGAGACAACA	Cleavage
Ado-MIR444d-2a_c	comp80692_c0_seq3	2.5	14.511	1	21	1205	1225	UUGUUGCCUCAAGCUUGCUGC	GCUGCAAGCUUGAGACAACAA	Cleavage
Ado-MIR444d-2d_c	comp80692_c0_seq3	1.5	16.397	1	21	1210	1230	UGCAGUUGUUGCCUCAAGCUU	AAGCUUGAGACAACAACUGCA	Cleavage
Ado-MIR166a-1_r	comp88323_c0_seq2	3	23.902	1	21	1072	1092	UCGGACCAGGCUUCAUUCCCC	CUGGGAUGAAGCCUGGUCCGG	Cleavage
Ado-MIR166a-2_r	comp88323_c0_seq2	3	23.902	1	21	1072	1092	UCGGACCAGGCUUCAUUCCCC	CUGGGAUGAAGCCUGGUCCGG	Cleavage
Ado-MIR169c-2_l	comp67036_c0_seq7	3	17.414	1	21	1131	1151	CAGCCAAGGAUGACUUGCCGG	GCGGUAACUCAUCCUUGGCUU	Cleavage
Ado-MIR444d-5c_r	comp78295_c1_seq1	0	14.292	1	21	10	30	UUGUGGCUUUCUUGCAAGUUG	CAACUUGCAAGAAAGCCACAA	Cleavage
Ado-MIR444c-3b_r	comp83121_c0_seq25	0	15.675	1	21	4	24	UGUUGUCUCAAGCUUGCUGCC	GGCAGCAAGCUUGAGACAACA	Cleavage
Ado-MIR444c-3a_r	comp83121_c0_seq25	1.5	15.675	1	21	10	30	UGCAGUUGUUGUCUCAAGCUU	AAGCUUGAGACAACAGCUGCA	Cleavage
Ado-MIR444d-5b_r	comp83121_c0_seq25	1.5	15.675	1	21	4	24	UGUUGCCUCAAGCUUGCUGCC	GGCAGCAAGCUUGAGACAACA	Cleavage
Ado-MIR444d-5a_r	comp83121_c0_seq25	2.5	15.675	1	21	5	25	UUGUUGCCUCAAGCUUGCUGC	GCAGCAAGCUUGAGACAACAG	Cleavage
Ado-MIR444c-1a_r	comp83121_c0_seq25	0	15.675	1	21	4	24	UGUUGUCUCAAGCUUGCUGCC	GGCAGCAAGCUUGAGACAACA	Cleavage
Ado-MIR444c-1c_r	comp83121_c0_seq25	1.5	15.675	1	21	10	30	UGCAGUUGUUGUCUCAAGCUU	AAGCUUGAGACAACAGCUGCA	Cleavage
Ado-MIR169n-1_l	Locus_12874_Transcript_17/17_Confidence_0.188_Length_3832	3	20.945	1	21	2404	2424	GAGCCAAGAAUGACUUGCCUA	UAGCCAAAUCAUUCUUGGCUA	Cleavage
Ado-MIR444d-5c_r	comp78295_c1_seq13	0	14.292	1	21	10	30	UUGUGGCUUUCUUGCAAGUUG	CAACUUGCAAGAAAGCCACAA	Cleavage
Ado-MIR444c-3b_r	Locus_3441_Transcript_12/417_Confidence_0.050_Length_1413	1	19.19	1	21	36	56	UGUUGUCUCAAGCUUGCUGCC	GGCUGCAAGCUUGAGACAACA	Cleavage
Ado-MIR444c-3a_r	Locus_3441_Transcript_12/417_Confidence_0.050_Length_1413	0	19.442	1	21	42	62	UGCAGUUGUUGUCUCAAGCUU	AAGCUUGAGACAACAACUGCA	Cleavage
Ado-MIR444d-5b_r	Locus_3441_Transcript_12/417_Confidence_0.050_Length_1413	2.5	19.19	1	21	36	56	UGUUGCCUCAAGCUUGCUGCC	GGCUGCAAGCUUGAGACAACA	Cleavage
Ado-MIR444d-5a_r	Locus_3441_Transcript_12/417_Confidence_0.050_Length_1413	2.5	19.152	1	21	37	57	UUGUUGCCUCAAGCUUGCUGC	GCUGCAAGCUUGAGACAACAA	Cleavage
Ado-MIR444d-5d_r	Locus_3441_Transcript_12/417_Confidence_0.050_Length_1413	1.5	19.442	1	21	42	62	UGCAGUUGUUGCCUCAAGCUU	AAGCUUGAGACAACAACUGCA	Cleavage
Ado-MIR444c-1a_r	Locus_3441_Transcript_12/417_Confidence_0.050_Length_1413	1	19.19	1	21	36	56	UGUUGUCUCAAGCUUGCUGCC	GGCUGCAAGCUUGAGACAACA	Cleavage
Ado-MIR444c-1c_r	Locus_3441_Transcript_12/417_Confidence_0.050_Length_1413	0	19.442	1	21	42	62	UGCAGUUGUUGUCUCAAGCUU	AAGCUUGAGACAACAACUGCA	Cleavage
Ado-MIR444c-1b_b	comp76332_c0_seq14	1	14.503	1	21	1287	1307	UGUUGUCUCAAGCUUGCUGCC	GGCUGCAAGCUUGAGACAACA	Cleavage
Ado-MIR444c-1c_b	comp76332_c0_seq14	0	16.397	1	21	1293	1313	UGCAGUUGUUGUCUCAAGCUU	AAGCUUGAGACAACAACUGCA	Cleavage
Ado-MIR444d-1b_b	comp76332_c0_seq14	2.5	14.503	1	21	1287	1307	UGUUGCCUCAAGCUUGCUGCC	GGCUGCAAGCUUGAGACAACA	Cleavage
Ado-MIR444d-1a_b	comp76332_c0_seq14	2.5	14.511	1	21	1288	1308	UUGUUGCCUCAAGCUUGCUGC	GCUGCAAGCUUGAGACAACAA	Cleavage
Ado-MIR444d-1d_b	comp76332_c0_seq14	1.5	16.397	1	21	1293	1313	UGCAGUUGUUGCCUCAAGCUU	AAGCUUGAGACAACAACUGCA	Cleavage
Ado-MIR444d-2b_b	comp76332_c0_seq14	2.5	14.503	1	21	1287	1307	UGUUGCCUCAAGCUUGCUGCC	GGCUGCAAGCUUGAGACAACA	Cleavage
Ado-MIR444d-2a_b	comp76332_c0_seq14	2.5	14.511	1	21	1288	1308	UUGUUGCCUCAAGCUUGCUGC	GCUGCAAGCUUGAGACAACAA	Cleavage
Ado-MIR444d-2d_b	comp76332_c0_seq14	1.5	16.397	1	21	1293	1313	UGCAGUUGUUGCCUCAAGCUU	AAGCUUGAGACAACAACUGCA	Cleavage
Ado-MIR444c-2a_b	comp76332_c0_seq14	0	14.503	1	21	1287	1307	UGUUGUCUCAAGCUUGCAGCC	GGCUGCAAGCUUGAGACAACA	Cleavage
Ado-MIR444c-2b_b	comp76332_c0_seq14	0	16.397	1	21	1293	1313	UGCAGUUGUUGUCUCAAGCUU	AAGCUUGAGACAACAACUGCA	Cleavage
Ado-MIR444c-2c_b	comp76332_c0_seq14	1	16.397	1	21	1293	1313	UGCAGUUGUUGUCUCUAGCUU	AAGCUUGAGACAACAACUGCA	Cleavage
Ado-MIR444c-1b_b	comp76332_c0_seq30	1	14.503	1	21	1648	1668	UGUUGUCUCAAGCUUGCUGCC	GGCUGCAAGCUUGAGACAACA	Cleavage
Ado-MIR444c-1c_b	comp76332_c0_seq30	0	16.397	1	21	1654	1674	UGCAGUUGUUGUCUCAAGCUU	AAGCUUGAGACAACAACUGCA	Cleavage
Ado-MIR444d-1b_b	comp76332_c0_seq30	2.5	14.503	1	21	1648	1668	UGUUGCCUCAAGCUUGCUGCC	GGCUGCAAGCUUGAGACAACA	Cleavage
Ado-MIR444d-1a_b	comp76332_c0_seq30	2.5	14.511	1	21	1649	1669	UUGUUGCCUCAAGCUUGCUGC	GCUGCAAGCUUGAGACAACAA	Cleavage
Ado-MIR444d-1d_b	comp76332_c0_seq30	1.5	16.397	1	21	1654	1674	UGCAGUUGUUGCCUCAAGCUU	AAGCUUGAGACAACAACUGCA	Cleavage
Ado-MIR444d-2b_b	comp76332_c0_seq30	2.5	14.503	1	21	1648	1668	UGUUGCCUCAAGCUUGCUGCC	GGCUGCAAGCUUGAGACAACA	Cleavage
Ado-MIR444d-2a_b	comp76332_c0_seq30	2.5	14.511	1	21	1649	1669	UUGUUGCCUCAAGCUUGCUGC	GCUGCAAGCUUGAGACAACAA	Cleavage
Ado-MIR444d-2d_b	comp76332_c0_seq30	1.5	16.397	1	21	1654	1674	UGCAGUUGUUGCCUCAAGCUU	AAGCUUGAGACAACAACUGCA	Cleavage
Ado-MIR444c-2a_b	comp76332_c0_seq30	0	14.503	1	21	1648	1668	UGUUGUCUCAAGCUUGCAGCC	GGCUGCAAGCUUGAGACAACA	Cleavage
Ado-MIR444c-2b_b	comp76332_c0_seq30	0	16.397	1	21	1654	1674	UGCAGUUGUUGUCUCAAGCUU	AAGCUUGAGACAACAACUGCA	Cleavage
Ado-MIR444c-2c_b	comp76332_c0_seq30	1	16.397	1	21	1654	1674	UGCAGUUGUUGUCUCUAGCUU	AAGCUUGAGACAACAACUGCA	Cleavage
Ado-MIR172d-1a_r	comp82180_c0_seq25	1.5	15.541	1	21	1783	1803	AGAAUCUUGAUGAUGCUGCAU	CUGCAGCAUCAUCAGGAUUCU	Cleavage
Ado-MIR172d-1a_l	comp63680_c0_seq9	1.5	23.575	1	21	2298	2318	AGAAUCUUGAUGAUGCUGCAU	CUGCAGCAUCAUCAGGAUUCU	Cleavage
Ado-MIR156k-b_l	Locus_12535_Transcript_29/73_Confidence_0.292_Length_2373	0	14.916	1	21	1878	1898	UGACAGAAGAGAGAGAGCACA	CGUGCUCUCUCUCUUCUGUCA	Cleavage
Ado-MIR156k-a_l	Locus_12535_Transcript_29/73_Confidence_0.292_Length_2373	0	14.916	1	20	1879	1898	UGACAGAAGAGAGAGAGCAC	GUGCUCUCUCUCUUCUGUCA	Cleavage
Ado-MIR160b-1_c	comp86229_c0_seq9	0	24.921	1	21	2963	2983	UGCCUGGCUCCCUGUAUGCCA	AGGCAUACAGGGAGCCAGGCA	Cleavage
Ado-MIR444a-2b_l	Locus_15005_Transcript_4/11_Confidence_0.429_Length_778	3	24.713	1	21	218	238	UGCAGUUGCUGCCUCAAGCUU	UUUCUCGAGGCAGCAACUGCA	Cleavage
Ado-MIR393b-2a_c	Locus_11912_Transcript_54/63_Confidence_0.263_Length_3181	1	22.123	1	21	2280	2300	UCCAAAGGGAUCGCAUUGAUC	AAACAAUGCGAUCCCUUUGGA	Cleavage
Ado-MIR827-b_r	Locus_6904_Transcript_3/7_Confidence_0.273_Length_2563	1.5	18.071	1	21	142	162	UUAGAUGACCAUCAGCAAACA	AGUUUGCUGAUGUUCAUCUAA	Cleavage
Ado-MIR444a-1a_b	Locus_4749_Transcript_72/72_Confidence_0.095_Length_2701	2.5	18.264	1	21	2186	2206	UUGCUGCCUCAAGCUUCCUGC	ACAGCAAGCUUUAGGCAGCAA	Translation
Ado-MIR172d-1b_r	Locus_4567_Transcript_53/65_Confidence_0.221_Length_1541	3	16.458	1	21	1472	1492	UGAAUCUUGAUGGUGCUGCAC	ACUCAGUACCAUCAAGAUUCA	Cleavage
Ado-MIR444c-1c_b	Locus_1016_Transcript_989/2070_Confidence_0.002_Length_4736	2.5	18.855	1	21	12	32	UGCAGUUGUUGUCUCAAGCUU	AAGCUAGAGAUAACAACUGCA	Translation
Ado-MIR444c-2b_b	Locus_1016_Transcript_989/2070_Confidence_0.002_Length_4736	2.5	18.855	1	21	12	32	UGCAGUUGUUGUCUCAAGCUU	AAGCUAGAGAUAACAACUGCA	Translation
Ado-MIR444c-2c_b	Locus_1016_Transcript_989/2070_Confidence_0.002_Length_4736	1.5	18.855	1	21	12	32	UGCAGUUGUUGUCUCUAGCUU	AAGCUAGAGAUAACAACUGCA	Translation
Ado-MIR827-a_b	comp79373_c0_seq25	1.5	18.071	1	21	161	181	UUAGAUGACCAUCAGCAAACA	AGUUUGCUGAUGUUCAUCUAA	Cleavage
Ado-MIR172d-1b_l	Locus_1826_Transcript_74/132_Confidence_0.098_Length_2091	2	14.372	1	21	488	508	UGAAUCUUGAUGGUGCUGCAC	UUGGAGCACCAUCAAGAUUCU	Cleavage
Ado-MIR172d-1a_l	Locus_1826_Transcript_74/132_Confidence_0.098_Length_2091	2.5	14.372	1	21	488	508	AGAAUCUUGAUGAUGCUGCAU	UUGGAGCACCAUCAAGAUUCU	Cleavage
Ado-MIR172d-2b_c	comp79901_c0_seq34	2.5	23.575	1	21	1773	1793	UGAAUCUUGAUGAUGCUGCAC	CUGCAGCAUCAUCAGGAUUCU	Cleavage
Ado-MIR172d-2a_c	comp79901_c0_seq34	1.5	23.575	1	21	1773	1793	AGAAUCUUGAUGAUGCUGCAU	CUGCAGCAUCAUCAGGAUUCU	Cleavage
Ado-MIR444d-5c_r	comp78295_c1_seq6	0	14.292	1	21	10	30	UUGUGGCUUUCUUGCAAGUUG	CAACUUGCAAGAAAGCCACAA	Cleavage
Ado-MIR172d-1a_l	comp65473_c0_seq1	1.5	15.541	1	21	1278	1298	AGAAUCUUGAUGAUGCUGCAU	CUGCAGCAUCAUCAGGAUUCU	Cleavage
Ado-MIR444c-3b_r	Locus_3441_Transcript_134/417_Confidence_0.052_Length_2117	1	14.503	1	21	1154	1174	UGUUGUCUCAAGCUUGCUGCC	GGCUGCAAGCUUGAGACAACA	Cleavage
Ado-MIR444c-3a_r	Locus_3441_Transcript_134/417_Confidence_0.052_Length_2117	0	16.397	1	21	1160	1180	UGCAGUUGUUGUCUCAAGCUU	AAGCUUGAGACAACAACUGCA	Cleavage
Ado-MIR444d-5b_r	Locus_3441_Transcript_134/417_Confidence_0.052_Length_2117	2.5	14.503	1	21	1154	1174	UGUUGCCUCAAGCUUGCUGCC	GGCUGCAAGCUUGAGACAACA	Cleavage
Ado-MIR444d-5a_r	Locus_3441_Transcript_134/417_Confidence_0.052_Length_2117	2.5	14.511	1	21	1155	1175	UUGUUGCCUCAAGCUUGCUGC	GCUGCAAGCUUGAGACAACAA	Cleavage
Ado-MIR444d-5d_r	Locus_3441_Transcript_134/417_Confidence_0.052_Length_2117	1.5	16.397	1	21	1160	1180	UGCAGUUGUUGCCUCAAGCUU	AAGCUUGAGACAACAACUGCA	Cleavage
Ado-MIR444c-1a_r	Locus_3441_Transcript_134/417_Confidence_0.052_Length_2117	1	14.503	1	21	1154	1174	UGUUGUCUCAAGCUUGCUGCC	GGCUGCAAGCUUGAGACAACA	Cleavage
Ado-MIR444c-1c_r	Locus_3441_Transcript_134/417_Confidence_0.052_Length_2117	0	16.397	1	21	1160	1180	UGCAGUUGUUGUCUCAAGCUU	AAGCUUGAGACAACAACUGCA	Cleavage
Ado-MIR444e-a_r	Locus_32123_Transcript_6/16_Confidence_0.538_Length_1066	2	14.744	1	21	354	374	UUGCUGCCUCAAGCUUACUGC	GCGGAAAGCUUGAGGCAGCAA	Cleavage
Ado-MIR444e-b_r	Locus_32123_Transcript_6/16_Confidence_0.538_Length_1066	1.5	15.359	1	21	359	379	UGCAGUUGCUGCCUCAAGCUU	AAGCUUGAGGCAGCAACUACA	Cleavage
Ado-MIR444c-1b_r	Locus_32123_Transcript_6/16_Confidence_0.538_Length_1066	2.5	15.359	1	21	359	379	UGCAGUUGCUGCCUCUAGCUU	AAGCUUGAGGCAGCAACUACA	Cleavage
Ado-MIR172d-1b_l	comp72072_c0_seq1	2	14.372	1	21	1626	1646	UGAAUCUUGAUGGUGCUGCAC	UUGGAGCACCAUCAAGAUUCU	Cleavage
Ado-MIR172d-1a_l	comp72072_c0_seq1	2.5	14.372	1	21	1626	1646	AGAAUCUUGAUGAUGCUGCAU	UUGGAGCACCAUCAAGAUUCU	Cleavage
Ado-MIR444d-1c_b	Locus_10795_Transcript_56/70_Confidence_0.408_Length_2722	2	17.506	1	21	369	389	UUGUGGCUUUCUUGCAAGUUG	CCACCUGCAAGAAAGCCACAA	Cleavage
Ado-MIR444d-2c_b	Locus_10795_Transcript_56/70_Confidence_0.408_Length_2722	2	17.506	1	21	369	389	UUGUGGCUUUCUUGCAAGUUG	CCACCUGCAAGAAAGCCACAA	Cleavage
Ado-MIR156k-b_l	Locus_12535_Transcript_32/73_Confidence_0.321_Length_2450	0	15.681	1	21	1878	1898	UGACAGAAGAGAGAGAGCACA	CGUGCUCUCUCUCUUCUGUCA	Cleavage
Ado-MIR156k-a_l	Locus_12535_Transcript_32/73_Confidence_0.321_Length_2450	0	15.681	1	20	1879	1898	UGACAGAAGAGAGAGAGCAC	GUGCUCUCUCUCUUCUGUCA	Cleavage
Ado-MIR169q-1_c	comp78487_c0_seq10	3	16.102	1	21	1082	1102	UAGCCAAGGAUGACUUGCCUA	AUGGCAACUCAUCCUUGGCUU	Cleavage
Ado-MIR169c-1a_c	comp78487_c0_seq10	3	16.102	1	21	1082	1102	CAGCCAAGGAUGACUUGCCGG	AUGGCAACUCAUCCUUGGCUU	Cleavage
Ado-MIR169n-1_l	Locus_17813_Transcript_11/20_Confidence_0.367_Length_1270	1	18.298	1	21	878	898	GAGCCAAGAAUGACUUGCCUA	UAGGCAAAUCAUUCUUGGCUC	Cleavage
Ado-MIR444c-1c_b	Locus_1016_Transcript_991/2070_Confidence_0.002_Length_4220	2.5	18.855	1	21	12	32	UGCAGUUGUUGUCUCAAGCUU	AAGCUAGAGAUAACAACUGCA	Translation
Ado-MIR444c-2b_b	Locus_1016_Transcript_991/2070_Confidence_0.002_Length_4220	2.5	18.855	1	21	12	32	UGCAGUUGUUGUCUCAAGCUU	AAGCUAGAGAUAACAACUGCA	Translation
Ado-MIR444c-2c_b	Locus_1016_Transcript_991/2070_Confidence_0.002_Length_4220	1.5	18.855	1	21	12	32	UGCAGUUGUUGUCUCUAGCUU	AAGCUAGAGAUAACAACUGCA	Translation
Ado-MIR444c-1b_b	comp76332_c0_seq25	1	14.503	1	21	1132	1152	UGUUGUCUCAAGCUUGCUGCC	GGCUGCAAGCUUGAGACAACA	Cleavage
Ado-MIR444c-1c_b	comp76332_c0_seq25	0	16.397	1	21	1138	1158	UGCAGUUGUUGUCUCAAGCUU	AAGCUUGAGACAACAACUGCA	Cleavage
Ado-MIR444d-1b_b	comp76332_c0_seq25	2.5	14.503	1	21	1132	1152	UGUUGCCUCAAGCUUGCUGCC	GGCUGCAAGCUUGAGACAACA	Cleavage
Ado-MIR444d-1a_b	comp76332_c0_seq25	2.5	14.511	1	21	1133	1153	UUGUUGCCUCAAGCUUGCUGC	GCUGCAAGCUUGAGACAACAA	Cleavage
Ado-MIR444d-1d_b	comp76332_c0_seq25	1.5	16.397	1	21	1138	1158	UGCAGUUGUUGCCUCAAGCUU	AAGCUUGAGACAACAACUGCA	Cleavage
Ado-MIR444d-2b_b	comp76332_c0_seq25	2.5	14.503	1	21	1132	1152	UGUUGCCUCAAGCUUGCUGCC	GGCUGCAAGCUUGAGACAACA	Cleavage
Ado-MIR444d-2a_b	comp76332_c0_seq25	2.5	14.511	1	21	1133	1153	UUGUUGCCUCAAGCUUGCUGC	GCUGCAAGCUUGAGACAACAA	Cleavage
Ado-MIR444d-2d_b	comp76332_c0_seq25	1.5	16.397	1	21	1138	1158	UGCAGUUGUUGCCUCAAGCUU	AAGCUUGAGACAACAACUGCA	Cleavage
Ado-MIR444c-2a_b	comp76332_c0_seq25	0	14.503	1	21	1132	1152	UGUUGUCUCAAGCUUGCAGCC	GGCUGCAAGCUUGAGACAACA	Cleavage
Ado-MIR444c-2b_b	comp76332_c0_seq25	0	16.397	1	21	1138	1158	UGCAGUUGUUGUCUCAAGCUU	AAGCUUGAGACAACAACUGCA	Cleavage
Ado-MIR444c-2c_b	comp76332_c0_seq25	1	16.397	1	21	1138	1158	UGCAGUUGUUGUCUCUAGCUU	AAGCUUGAGACAACAACUGCA	Cleavage
Ado-MIR172d-2a_c	Locus_11460_Transcript_22/26_Confidence_0.242_Length_743	2.5	15.239	1	21	333	353	AGAAUCUUGAUGAUGCUGCAU	CUGCCGCAUCAUCAAGAUCCU	Cleavage
Ado-MIR169c-1a_b	Locus_14326_Transcript_11/49_Confidence_0.397_Length_2973	3	16.636	1	21	2656	2676	CAGCCAAGGAUGACUUGCCGG	GUGGCAACUCAUCCUUGGCUU	Cleavage
Ado-MIR169q-1_b	Locus_14326_Transcript_11/49_Confidence_0.397_Length_2973	3	16.636	1	21	2656	2676	UAGCCAAGGAUGACUUGCCUA	GUGGCAACUCAUCCUUGGCUU	Cleavage
Ado-MIR169q-2_b	Locus_14326_Transcript_11/49_Confidence_0.397_Length_2973	3	16.636	1	21	2656	2676	UAGCCAAGGAUGACUUGCCUA	GUGGCAACUCAUCCUUGGCUU	Cleavage
Ado-MIR172d-1a_b	Locus_10929_Transcript_63/78_Confidence_0.186_Length_1483	2.5	13.981	1	21	1206	1226	AGAAUCUUGAUGAUGCUGCAU	CCGCAGCAUCAUCAGGAUUCU	Cleavage
Ado-MIR169c-1a_b	Locus_7001_Transcript_65/84_Confidence_0.074_Length_1482	3	24.277	1	21	1281	1301	CAGCCAAGGAUGACUUGCCGG	GUGGCAAUUCAUCCUUGGCUU	Cleavage
Ado-MIR169q-1_b	Locus_7001_Transcript_65/84_Confidence_0.074_Length_1482	3	24.277	1	21	1281	1301	UAGCCAAGGAUGACUUGCCUA	GUGGCAAUUCAUCCUUGGCUU	Cleavage
Ado-MIR169q-2_b	Locus_7001_Transcript_65/84_Confidence_0.074_Length_1482	3	24.277	1	21	1281	1301	UAGCCAAGGAUGACUUGCCUA	GUGGCAAUUCAUCCUUGGCUU	Cleavage
Ado-MIR444c-4a_c	Locus_12915_Transcript_14/30_Confidence_0.412_Length_3438	1	14.366	1	21	1720	1740	UGUUGUCUCAAGCUUGCUGCC	GGCUGCAAGCUUGAGACAACA	Cleavage
Ado-MIR444c-4b_c	Locus_12915_Transcript_14/30_Confidence_0.412_Length_3438	0	13.396	1	21	1726	1746	UGCAGUUGUUGUCUCAAGCUU	AAGCUUGAGACAACAACUGCA	Cleavage
Ado-MIR444c-1b_c	Locus_12915_Transcript_14/30_Confidence_0.412_Length_3438	1	14.366	1	21	1720	1740	UGUUGUCUCAAGCUUGCUGCC	GGCUGCAAGCUUGAGACAACA	Cleavage
Ado-MIR444c-1c_c	Locus_12915_Transcript_14/30_Confidence_0.412_Length_3438	0	13.396	1	21	1726	1746	UGCAGUUGUUGUCUCAAGCUU	AAGCUUGAGACAACAACUGCA	Cleavage
Ado-MIR444d-3b_c	Locus_12915_Transcript_14/30_Confidence_0.412_Length_3438	2.5	14.366	1	21	1720	1740	UGUUGCCUCAAGCUUGCUGCC	GGCUGCAAGCUUGAGACAACA	Cleavage
Ado-MIR444d-3a_c	Locus_12915_Transcript_14/30_Confidence_0.412_Length_3438	2.5	14.426	1	21	1721	1741	UUGUUGCCUCAAGCUUGCUGC	GCUGCAAGCUUGAGACAACAA	Cleavage
Ado-MIR444d-3d_c	Locus_12915_Transcript_14/30_Confidence_0.412_Length_3438	1.5	13.396	1	21	1726	1746	UGCAGUUGUUGCCUCAAGCUU	AAGCUUGAGACAACAACUGCA	Cleavage
Ado-MIR444d-2b_c	Locus_12915_Transcript_14/30_Confidence_0.412_Length_3438	2.5	14.366	1	21	1720	1740	UGUUGCCUCAAGCUUGCUGCC	GGCUGCAAGCUUGAGACAACA	Cleavage
Ado-MIR444d-2a_c	Locus_12915_Transcript_14/30_Confidence_0.412_Length_3438	2.5	14.426	1	21	1721	1741	UUGUUGCCUCAAGCUUGCUGC	GCUGCAAGCUUGAGACAACAA	Cleavage
Ado-MIR444d-2d_c	Locus_12915_Transcript_14/30_Confidence_0.412_Length_3438	1.5	13.396	1	21	1726	1746	UGCAGUUGUUGCCUCAAGCUU	AAGCUUGAGACAACAACUGCA	Cleavage
Ado-MIR156k-b_l	Locus_12535_Transcript_31/73_Confidence_0.274_Length_3022	0	14.916	1	21	2527	2547	UGACAGAAGAGAGAGAGCACA	CGUGCUCUCUCUCUUCUGUCA	Cleavage
Ado-MIR156k-a_l	Locus_12535_Transcript_31/73_Confidence_0.274_Length_3022	0	14.916	1	20	2528	2547	UGACAGAAGAGAGAGAGCAC	GUGCUCUCUCUCUUCUGUCA	Cleavage
Ado-MIR393a-b_r	Locus_15085_Transcript_15/40_Confidence_0.302_Length_1564	3	21.446	1	22	904	926	UCCAAAGGGAUCGCAUUG-AUCC	GGAGACAAUGCGAUCCCUUUGGA	Cleavage
Ado-MIR172d-2b_c	comp79901_c0_seq23	2.5	23.575	1	21	2040	2060	UGAAUCUUGAUGAUGCUGCAC	CUGCAGCAUCAUCAGGAUUCU	Cleavage
Ado-MIR172d-2a_c	comp79901_c0_seq23	1.5	23.575	1	21	2040	2060	AGAAUCUUGAUGAUGCUGCAU	CUGCAGCAUCAUCAGGAUUCU	Cleavage
Ado-MIR444d-5c_r	comp78295_c1_seq38	0	14.292	1	21	10	30	UUGUGGCUUUCUUGCAAGUUG	CAACUUGCAAGAAAGCCACAA	Cleavage
Ado-MIR444c-4a_c	comp80692_c0_seq9	1	14.503	1	21	1204	1224	UGUUGUCUCAAGCUUGCUGCC	GGCUGCAAGCUUGAGACAACA	Cleavage
Ado-MIR444c-4b_c	comp80692_c0_seq9	0	16.397	1	21	1210	1230	UGCAGUUGUUGUCUCAAGCUU	AAGCUUGAGACAACAACUGCA	Cleavage
Ado-MIR444c-1b_c	comp80692_c0_seq9	1	14.503	1	21	1204	1224	UGUUGUCUCAAGCUUGCUGCC	GGCUGCAAGCUUGAGACAACA	Cleavage
Ado-MIR444c-1c_c	comp80692_c0_seq9	0	16.397	1	21	1210	1230	UGCAGUUGUUGUCUCAAGCUU	AAGCUUGAGACAACAACUGCA	Cleavage
Ado-MIR444d-3b_c	comp80692_c0_seq9	2.5	14.503	1	21	1204	1224	UGUUGCCUCAAGCUUGCUGCC	GGCUGCAAGCUUGAGACAACA	Cleavage
Ado-MIR444d-3a_c	comp80692_c0_seq9	2.5	14.511	1	21	1205	1225	UUGUUGCCUCAAGCUUGCUGC	GCUGCAAGCUUGAGACAACAA	Cleavage
Ado-MIR444d-3d_c	comp80692_c0_seq9	1.5	16.397	1	21	1210	1230	UGCAGUUGUUGCCUCAAGCUU	AAGCUUGAGACAACAACUGCA	Cleavage
Ado-MIR444d-2b_c	comp80692_c0_seq9	2.5	14.503	1	21	1204	1224	UGUUGCCUCAAGCUUGCUGCC	GGCUGCAAGCUUGAGACAACA	Cleavage
Ado-MIR444d-2a_c	comp80692_c0_seq9	2.5	14.511	1	21	1205	1225	UUGUUGCCUCAAGCUUGCUGC	GCUGCAAGCUUGAGACAACAA	Cleavage
Ado-MIR444d-2d_c	comp80692_c0_seq9	1.5	16.397	1	21	1210	1230	UGCAGUUGUUGCCUCAAGCUU	AAGCUUGAGACAACAACUGCA	Cleavage
Ado-MIR444d-2d_l	Locus_5417_Transcript_9/28_Confidence_0.172_Length_815	1.5	24.901	1	21	111	131	UGCAGUUGUUGCCUCAAGCUU	AAGCUUGAGACAACAACUGCA	Cleavage
Ado-MIR444d-4d_l	Locus_5417_Transcript_9/28_Confidence_0.172_Length_815	1.5	24.901	1	21	111	131	UGCAGUUGUUGCCUCAAGCUU	AAGCUUGAGACAACAACUGCA	Cleavage
Ado-MIR169n-1_l	Locus_12874_Transcript_14/17_Confidence_0.406_Length_3978	3	20.945	1	21	2380	2400	GAGCCAAGAAUGACUUGCCUA	UAGCCAAAUCAUUCUUGGCUA	Cleavage
Ado-MIR444c-4a_c	Locus_12915_Transcript_27/30_Confidence_0.667_Length_3720	1	14.503	1	21	1359	1379	UGUUGUCUCAAGCUUGCUGCC	GGCUGCAAGCUUGAGACAACA	Cleavage
Ado-MIR444c-4b_c	Locus_12915_Transcript_27/30_Confidence_0.667_Length_3720	0	16.397	1	21	1365	1385	UGCAGUUGUUGUCUCAAGCUU	AAGCUUGAGACAACAACUGCA	Cleavage
Ado-MIR444c-1b_c	Locus_12915_Transcript_27/30_Confidence_0.667_Length_3720	1	14.503	1	21	1359	1379	UGUUGUCUCAAGCUUGCUGCC	GGCUGCAAGCUUGAGACAACA	Cleavage
Ado-MIR444c-1c_c	Locus_12915_Transcript_27/30_Confidence_0.667_Length_3720	0	16.397	1	21	1365	1385	UGCAGUUGUUGUCUCAAGCUU	AAGCUUGAGACAACAACUGCA	Cleavage
Ado-MIR444d-3b_c	Locus_12915_Transcript_27/30_Confidence_0.667_Length_3720	2.5	14.503	1	21	1359	1379	UGUUGCCUCAAGCUUGCUGCC	GGCUGCAAGCUUGAGACAACA	Cleavage
Ado-MIR444d-3a_c	Locus_12915_Transcript_27/30_Confidence_0.667_Length_3720	2.5	14.511	1	21	1360	1380	UUGUUGCCUCAAGCUUGCUGC	GCUGCAAGCUUGAGACAACAA	Cleavage
Ado-MIR444d-3d_c	Locus_12915_Transcript_27/30_Confidence_0.667_Length_3720	1.5	16.397	1	21	1365	1385	UGCAGUUGUUGCCUCAAGCUU	AAGCUUGAGACAACAACUGCA	Cleavage
Ado-MIR444d-2b_c	Locus_12915_Transcript_27/30_Confidence_0.667_Length_3720	2.5	14.503	1	21	1359	1379	UGUUGCCUCAAGCUUGCUGCC	GGCUGCAAGCUUGAGACAACA	Cleavage
Ado-MIR444d-2a_c	Locus_12915_Transcript_27/30_Confidence_0.667_Length_3720	2.5	14.511	1	21	1360	1380	UUGUUGCCUCAAGCUUGCUGC	GCUGCAAGCUUGAGACAACAA	Cleavage
Ado-MIR444d-2d_c	Locus_12915_Transcript_27/30_Confidence_0.667_Length_3720	1.5	16.397	1	21	1365	1385	UGCAGUUGUUGCCUCAAGCUU	AAGCUUGAGACAACAACUGCA	Cleavage
Ado-MIR156k-b_l	Locus_12535_Transcript_49/73_Confidence_0.245_Length_2739	0	14.916	1	21	2244	2264	UGACAGAAGAGAGAGAGCACA	CGUGCUCUCUCUCUUCUGUCA	Cleavage
Ado-MIR156k-a_l	Locus_12535_Transcript_49/73_Confidence_0.245_Length_2739	0	14.916	1	20	2245	2264	UGACAGAAGAGAGAGAGCAC	GUGCUCUCUCUCUUCUGUCA	Cleavage
Ado-MIR169c-1a_b	comp73418_c0_seq3	3	10.685	1	21	3057	3077	CAGCCAAGGAUGACUUGCCGG	CAGGCAAUUCAUCCUUGGCUU	Cleavage
Ado-MIR169q-1_b	comp73418_c0_seq3	2	10.685	1	21	3057	3077	UAGCCAAGGAUGACUUGCCUA	CAGGCAAUUCAUCCUUGGCUU	Cleavage
Ado-MIR169q-2_b	comp73418_c0_seq3	2	10.685	1	21	3057	3077	UAGCCAAGGAUGACUUGCCUA	CAGGCAAUUCAUCCUUGGCUU	Cleavage
Ado-MIR166a-1_r	Locus_2827_Transcript_139/166_Confidence_0.194_Length_3036	3	22.807	1	21	791	811	UCGGACCAGGCUUCAUUCCCC	CUGGGAUGAAGCCUGGUCCGG	Cleavage
Ado-MIR166a-2_r	Locus_2827_Transcript_139/166_Confidence_0.194_Length_3036	3	22.807	1	21	791	811	UCGGACCAGGCUUCAUUCCCC	CUGGGAUGAAGCCUGGUCCGG	Cleavage
Ado-MIR169c-1a_b	Locus_14326_Transcript_29/49_Confidence_0.397_Length_2927	3	18.005	1	21	2610	2630	CAGCCAAGGAUGACUUGCCGG	GUGGCAACUCAUCCUUGGCUU	Cleavage
Ado-MIR169q-1_b	Locus_14326_Transcript_29/49_Confidence_0.397_Length_2927	3	18.005	1	21	2610	2630	UAGCCAAGGAUGACUUGCCUA	GUGGCAACUCAUCCUUGGCUU	Cleavage
Ado-MIR169q-2_b	Locus_14326_Transcript_29/49_Confidence_0.397_Length_2927	3	18.005	1	21	2610	2630	UAGCCAAGGAUGACUUGCCUA	GUGGCAACUCAUCCUUGGCUU	Cleavage
Ado-MIR172d-1b_r	comp86034_c0_seq2	3	15.548	1	21	1490	1510	UGAAUCUUGAUGGUGCUGCAC	ACUCAGUACCAUCAAGAUUCA	Cleavage
Ado-MIR156c_r	Locus_14087_Transcript_23/66_Confidence_0.309_Length_1867	2.5	23.482	1	20	1273	1292	UAACAGAAGAGAGUGAGCAC	GUGCUCUCUCUCUUCUGUCA	Cleavage
Ado-MIR156g-1b_r	Locus_14087_Transcript_23/66_Confidence_0.309_Length_1867	1	23.482	1	20	1273	1292	UGACAGAAGAGAGUGAGCAC	GUGCUCUCUCUCUUCUGUCA	Cleavage
Ado-MIR156g-1a_r	Locus_14087_Transcript_23/66_Confidence_0.309_Length_1867	1	23.482	1	21	1272	1292	UGACAGAAGAGAGUGAGCACA	CGUGCUCUCUCUCUUCUGUCA	Cleavage
Ado-MIR156b-b_r	Locus_14087_Transcript_23/66_Confidence_0.309_Length_1867	1	23.482	1	20	1273	1292	UGACAGAAGAGAGUGAGCAC	GUGCUCUCUCUCUUCUGUCA	Cleavage
Ado-MIR156b-a_r	Locus_14087_Transcript_23/66_Confidence_0.309_Length_1867	1	23.482	1	21	1272	1292	UGACAGAAGAGAGUGAGCACA	CGUGCUCUCUCUCUUCUGUCA	Cleavage
Ado-MIR156g-2_r	Locus_14087_Transcript_23/66_Confidence_0.309_Length_1867	1	23.482	1	20	1273	1292	UGACAGAAGAGAGUGAGCAC	GUGCUCUCUCUCUUCUGUCA	Cleavage
Ado-MIR156j-b_r	Locus_14087_Transcript_23/66_Confidence_0.309_Length_1867	1	23.482	1	20	1273	1292	UGACAGAAGAGAGUGAGCAC	GUGCUCUCUCUCUUCUGUCA	Cleavage
Ado-MIR156j-a_r	Locus_14087_Transcript_23/66_Confidence_0.309_Length_1867	1	23.482	1	21	1272	1292	UGACAGAAGAGAGUGAGCACA	CGUGCUCUCUCUCUUCUGUCA	Cleavage
Ado-MIR156a-b_r	Locus_14087_Transcript_23/66_Confidence_0.309_Length_1867	1	23.482	1	20	1273	1292	UGACAGAAGAGAGUGAGCAC	GUGCUCUCUCUCUUCUGUCA	Cleavage
Ado-MIR156a-a_r	Locus_14087_Transcript_23/66_Confidence_0.309_Length_1867	1	23.482	1	21	1272	1292	UGACAGAAGAGAGUGAGCACA	CGUGCUCUCUCUCUUCUGUCA	Cleavage
Ado-MIR156g-3_r	Locus_14087_Transcript_23/66_Confidence_0.309_Length_1867	1	23.482	1	20	1273	1292	UGACAGAAGAGAGUGAGCAC	GUGCUCUCUCUCUUCUGUCA	Cleavage
Ado-MIR827-a_b	comp79373_c0_seq30	1.5	15.234	1	21	414	434	UUAGAUGACCAUCAGCAAACA	UGUUUGCUGAUGCUCAUCUAA	Cleavage
Ado-MIR172d-1a_l	comp65473_c0_seq6	1.5	16.523	1	21	1159	1179	AGAAUCUUGAUGAUGCUGCAU	CUGCAGCAUCAUCAGGAUUCU	Cleavage
Ado-MIR156c_r	Locus_5717_Transcript_35/37_Confidence_0.186_Length_1638	2.5	24.767	1	20	1039	1058	UAACAGAAGAGAGUGAGCAC	GUGCUCUCUCUCUUCUGUCA	Cleavage
Ado-MIR156g-1b_r	Locus_5717_Transcript_35/37_Confidence_0.186_Length_1638	1	24.767	1	20	1039	1058	UGACAGAAGAGAGUGAGCAC	GUGCUCUCUCUCUUCUGUCA	Cleavage
Ado-MIR156g-1a_r	Locus_5717_Transcript_35/37_Confidence_0.186_Length_1638	1	24.767	1	21	1038	1058	UGACAGAAGAGAGUGAGCACA	CGUGCUCUCUCUCUUCUGUCA	Cleavage
Ado-MIR156b-b_r	Locus_5717_Transcript_35/37_Confidence_0.186_Length_1638	1	24.767	1	20	1039	1058	UGACAGAAGAGAGUGAGCAC	GUGCUCUCUCUCUUCUGUCA	Cleavage
Ado-MIR156b-a_r	Locus_5717_Transcript_35/37_Confidence_0.186_Length_1638	1	24.767	1	21	1038	1058	UGACAGAAGAGAGUGAGCACA	CGUGCUCUCUCUCUUCUGUCA	Cleavage
Ado-MIR156g-2_r	Locus_5717_Transcript_35/37_Confidence_0.186_Length_1638	1	24.767	1	20	1039	1058	UGACAGAAGAGAGUGAGCAC	GUGCUCUCUCUCUUCUGUCA	Cleavage
Ado-MIR156j-b_r	Locus_5717_Transcript_35/37_Confidence_0.186_Length_1638	1	24.767	1	20	1039	1058	UGACAGAAGAGAGUGAGCAC	GUGCUCUCUCUCUUCUGUCA	Cleavage
Ado-MIR156j-a_r	Locus_5717_Transcript_35/37_Confidence_0.186_Length_1638	1	24.767	1	21	1038	1058	UGACAGAAGAGAGUGAGCACA	CGUGCUCUCUCUCUUCUGUCA	Cleavage
Ado-MIR156a-b_r	Locus_5717_Transcript_35/37_Confidence_0.186_Length_1638	1	24.767	1	20	1039	1058	UGACAGAAGAGAGUGAGCAC	GUGCUCUCUCUCUUCUGUCA	Cleavage
Ado-MIR156a-a_r	Locus_5717_Transcript_35/37_Confidence_0.186_Length_1638	1	24.767	1	21	1038	1058	UGACAGAAGAGAGUGAGCACA	CGUGCUCUCUCUCUUCUGUCA	Cleavage
Ado-MIR156g-3_r	Locus_5717_Transcript_35/37_Confidence_0.186_Length_1638	1	24.767	1	20	1039	1058	UGACAGAAGAGAGUGAGCAC	GUGCUCUCUCUCUUCUGUCA	Cleavage
Ado-MIR169c-2_l	comp64705_c0_seq5	3	15.644	1	21	1017	1037	CAGCCAAGGAUGACUUGCCGG	AUGGCAACUCAUCCUUGGCUU	Cleavage
Ado-MIR169q-5_l	comp64705_c0_seq5	3	15.644	1	21	1017	1037	UAGCCAAGGAUGACUUGCCUA	AUGGCAACUCAUCCUUGGCUU	Cleavage
Ado-MIR156k-b_l	Locus_12535_Transcript_54/73_Confidence_0.264_Length_2167	0	17.136	1	21	1595	1615	UGACAGAAGAGAGAGAGCACA	CGUGCUCUCUCUCUUCUGUCA	Cleavage
Ado-MIR156k-a_l	Locus_12535_Transcript_54/73_Confidence_0.264_Length_2167	0	17.136	1	20	1596	1615	UGACAGAAGAGAGAGAGCAC	GUGCUCUCUCUCUUCUGUCA	Cleavage
Ado-MIR166a-1_r	Locus_2827_Transcript_126/166_Confidence_0.228_Length_3355	3	22.807	1	21	1101	1121	UCGGACCAGGCUUCAUUCCCC	CUGGGAUGAAGCCUGGUCCGG	Cleavage
Ado-MIR166a-2_r	Locus_2827_Transcript_126/166_Confidence_0.228_Length_3355	3	22.807	1	21	1101	1121	UCGGACCAGGCUUCAUUCCCC	CUGGGAUGAAGCCUGGUCCGG	Cleavage
Ado-MIR169q-1_c	Locus_9469_Transcript_56/63_Confidence_0.151_Length_1190	3	15.644	1	21	916	936	UAGCCAAGGAUGACUUGCCUA	AUGGCAACUCAUCCUUGGCUU	Cleavage
Ado-MIR169c-1a_c	Locus_9469_Transcript_56/63_Confidence_0.151_Length_1190	3	15.644	1	21	916	936	CAGCCAAGGAUGACUUGCCGG	AUGGCAACUCAUCCUUGGCUU	Cleavage
Ado-MIR172d-1b_l	Locus_1826_Transcript_80/132_Confidence_0.423_Length_6004	2	13.635	1	21	635	655	UGAAUCUUGAUGGUGCUGCAC	UUGGAGCACCAUCAAGAUUCU	Cleavage
Ado-MIR172d-1a_l	Locus_1826_Transcript_80/132_Confidence_0.423_Length_6004	2.5	13.635	1	21	635	655	AGAAUCUUGAUGAUGCUGCAU	UUGGAGCACCAUCAAGAUUCU	Cleavage
Ado-MIR444c-4a_c	comp80692_c0_seq16	1	14.503	1	21	1720	1740	UGUUGUCUCAAGCUUGCUGCC	GGCUGCAAGCUUGAGACAACA	Cleavage
Ado-MIR444c-4b_c	comp80692_c0_seq16	0	16.397	1	21	1726	1746	UGCAGUUGUUGUCUCAAGCUU	AAGCUUGAGACAACAACUGCA	Cleavage
Ado-MIR444c-1b_c	comp80692_c0_seq16	1	14.503	1	21	1720	1740	UGUUGUCUCAAGCUUGCUGCC	GGCUGCAAGCUUGAGACAACA	Cleavage
Ado-MIR444c-1c_c	comp80692_c0_seq16	0	16.397	1	21	1726	1746	UGCAGUUGUUGUCUCAAGCUU	AAGCUUGAGACAACAACUGCA	Cleavage
Ado-MIR444d-3b_c	comp80692_c0_seq16	2.5	14.503	1	21	1720	1740	UGUUGCCUCAAGCUUGCUGCC	GGCUGCAAGCUUGAGACAACA	Cleavage
Ado-MIR444d-3a_c	comp80692_c0_seq16	2.5	14.511	1	21	1721	1741	UUGUUGCCUCAAGCUUGCUGC	GCUGCAAGCUUGAGACAACAA	Cleavage
Ado-MIR444d-3d_c	comp80692_c0_seq16	1.5	16.397	1	21	1726	1746	UGCAGUUGUUGCCUCAAGCUU	AAGCUUGAGACAACAACUGCA	Cleavage
Ado-MIR444d-2b_c	comp80692_c0_seq16	2.5	14.503	1	21	1720	1740	UGUUGCCUCAAGCUUGCUGCC	GGCUGCAAGCUUGAGACAACA	Cleavage
Ado-MIR444d-2a_c	comp80692_c0_seq16	2.5	14.511	1	21	1721	1741	UUGUUGCCUCAAGCUUGCUGC	GCUGCAAGCUUGAGACAACAA	Cleavage
Ado-MIR444d-2d_c	comp80692_c0_seq16	1.5	16.397	1	21	1726	1746	UGCAGUUGUUGCCUCAAGCUU	AAGCUUGAGACAACAACUGCA	Cleavage
Ado-MIR444c-4a_c	comp80692_c0_seq21	1	14.503	1	21	1720	1740	UGUUGUCUCAAGCUUGCUGCC	GGCUGCAAGCUUGAGACAACA	Cleavage
Ado-MIR444c-4b_c	comp80692_c0_seq21	0	16.397	1	21	1726	1746	UGCAGUUGUUGUCUCAAGCUU	AAGCUUGAGACAACAACUGCA	Cleavage
Ado-MIR444c-1b_c	comp80692_c0_seq21	1	14.503	1	21	1720	1740	UGUUGUCUCAAGCUUGCUGCC	GGCUGCAAGCUUGAGACAACA	Cleavage
Ado-MIR444c-1c_c	comp80692_c0_seq21	0	16.397	1	21	1726	1746	UGCAGUUGUUGUCUCAAGCUU	AAGCUUGAGACAACAACUGCA	Cleavage
Ado-MIR444d-3b_c	comp80692_c0_seq21	2.5	14.503	1	21	1720	1740	UGUUGCCUCAAGCUUGCUGCC	GGCUGCAAGCUUGAGACAACA	Cleavage
Ado-MIR444d-3a_c	comp80692_c0_seq21	2.5	14.511	1	21	1721	1741	UUGUUGCCUCAAGCUUGCUGC	GCUGCAAGCUUGAGACAACAA	Cleavage
Ado-MIR444d-3d_c	comp80692_c0_seq21	1.5	16.397	1	21	1726	1746	UGCAGUUGUUGCCUCAAGCUU	AAGCUUGAGACAACAACUGCA	Cleavage
Ado-MIR444d-2b_c	comp80692_c0_seq21	2.5	14.503	1	21	1720	1740	UGUUGCCUCAAGCUUGCUGCC	GGCUGCAAGCUUGAGACAACA	Cleavage
Ado-MIR444d-2a_c	comp80692_c0_seq21	2.5	14.511	1	21	1721	1741	UUGUUGCCUCAAGCUUGCUGC	GCUGCAAGCUUGAGACAACAA	Cleavage
Ado-MIR444d-2d_c	comp80692_c0_seq21	1.5	16.397	1	21	1726	1746	UGCAGUUGUUGCCUCAAGCUU	AAGCUUGAGACAACAACUGCA	Cleavage
Ado-MIR169q-1_c	Locus_9469_Transcript_30/63_Confidence_0.140_Length_1187	3	15.644	1	21	913	933	UAGCCAAGGAUGACUUGCCUA	AUGGCAACUCAUCCUUGGCUU	Cleavage
Ado-MIR169c-1a_c	Locus_9469_Transcript_30/63_Confidence_0.140_Length_1187	3	15.644	1	21	913	933	CAGCCAAGGAUGACUUGCCGG	AUGGCAACUCAUCCUUGGCUU	Cleavage
Ado-MIR444c-1b_b	comp76332_c0_seq3	1	14.503	1	21	1803	1823	UGUUGUCUCAAGCUUGCUGCC	GGCUGCAAGCUUGAGACAACA	Cleavage
Ado-MIR444c-1c_b	comp76332_c0_seq3	0	16.397	1	21	1809	1829	UGCAGUUGUUGUCUCAAGCUU	AAGCUUGAGACAACAACUGCA	Cleavage
Ado-MIR444d-1b_b	comp76332_c0_seq3	2.5	14.503	1	21	1803	1823	UGUUGCCUCAAGCUUGCUGCC	GGCUGCAAGCUUGAGACAACA	Cleavage
Ado-MIR444d-1a_b	comp76332_c0_seq3	2.5	14.511	1	21	1804	1824	UUGUUGCCUCAAGCUUGCUGC	GCUGCAAGCUUGAGACAACAA	Cleavage
Ado-MIR444d-1d_b	comp76332_c0_seq3	1.5	16.397	1	21	1809	1829	UGCAGUUGUUGCCUCAAGCUU	AAGCUUGAGACAACAACUGCA	Cleavage
Ado-MIR444d-2b_b	comp76332_c0_seq3	2.5	14.503	1	21	1803	1823	UGUUGCCUCAAGCUUGCUGCC	GGCUGCAAGCUUGAGACAACA	Cleavage
Ado-MIR444d-2a_b	comp76332_c0_seq3	2.5	14.511	1	21	1804	1824	UUGUUGCCUCAAGCUUGCUGC	GCUGCAAGCUUGAGACAACAA	Cleavage
Ado-MIR444d-2d_b	comp76332_c0_seq3	1.5	16.397	1	21	1809	1829	UGCAGUUGUUGCCUCAAGCUU	AAGCUUGAGACAACAACUGCA	Cleavage
Ado-MIR444c-2a_b	comp76332_c0_seq3	0	14.503	1	21	1803	1823	UGUUGUCUCAAGCUUGCAGCC	GGCUGCAAGCUUGAGACAACA	Cleavage
Ado-MIR444c-2b_b	comp76332_c0_seq3	0	16.397	1	21	1809	1829	UGCAGUUGUUGUCUCAAGCUU	AAGCUUGAGACAACAACUGCA	Cleavage
Ado-MIR444c-2c_b	comp76332_c0_seq3	1	16.397	1	21	1809	1829	UGCAGUUGUUGUCUCUAGCUU	AAGCUUGAGACAACAACUGCA	Cleavage
Ado-MIR169c-1a_b	Locus_14326_Transcript_24/49_Confidence_0.449_Length_2916	3	17.414	1	21	2598	2618	CAGCCAAGGAUGACUUGCCGG	GCGGUAACUCAUCCUUGGCUU	Cleavage
Ado-MIR156c_r	Locus_14087_Transcript_47/66_Confidence_0.346_Length_2533	2.5	19.678	1	20	1939	1958	UAACAGAAGAGAGUGAGCAC	GUGCUCUCUCUCUUCUGUCA	Cleavage
Ado-MIR156g-1b_r	Locus_14087_Transcript_47/66_Confidence_0.346_Length_2533	1	19.678	1	20	1939	1958	UGACAGAAGAGAGUGAGCAC	GUGCUCUCUCUCUUCUGUCA	Cleavage
Ado-MIR156g-1a_r	Locus_14087_Transcript_47/66_Confidence_0.346_Length_2533	1	19.678	1	21	1938	1958	UGACAGAAGAGAGUGAGCACA	UGUGCUCUCUCUCUUCUGUCA	Cleavage
Ado-MIR156b-b_r	Locus_14087_Transcript_47/66_Confidence_0.346_Length_2533	1	19.678	1	20	1939	1958	UGACAGAAGAGAGUGAGCAC	GUGCUCUCUCUCUUCUGUCA	Cleavage
Ado-MIR156b-a_r	Locus_14087_Transcript_47/66_Confidence_0.346_Length_2533	1	19.678	1	21	1938	1958	UGACAGAAGAGAGUGAGCACA	UGUGCUCUCUCUCUUCUGUCA	Cleavage
Ado-MIR156g-2_r	Locus_14087_Transcript_47/66_Confidence_0.346_Length_2533	1	19.678	1	20	1939	1958	UGACAGAAGAGAGUGAGCAC	GUGCUCUCUCUCUUCUGUCA	Cleavage
Ado-MIR156j-b_r	Locus_14087_Transcript_47/66_Confidence_0.346_Length_2533	1	19.678	1	20	1939	1958	UGACAGAAGAGAGUGAGCAC	GUGCUCUCUCUCUUCUGUCA	Cleavage
Ado-MIR156j-a_r	Locus_14087_Transcript_47/66_Confidence_0.346_Length_2533	1	19.678	1	21	1938	1958	UGACAGAAGAGAGUGAGCACA	UGUGCUCUCUCUCUUCUGUCA	Cleavage
Ado-MIR156a-b_r	Locus_14087_Transcript_47/66_Confidence_0.346_Length_2533	1	19.678	1	20	1939	1958	UGACAGAAGAGAGUGAGCAC	GUGCUCUCUCUCUUCUGUCA	Cleavage
Ado-MIR156a-a_r	Locus_14087_Transcript_47/66_Confidence_0.346_Length_2533	1	19.678	1	21	1938	1958	UGACAGAAGAGAGUGAGCACA	UGUGCUCUCUCUCUUCUGUCA	Cleavage
Ado-MIR156g-3_r	Locus_14087_Transcript_47/66_Confidence_0.346_Length_2533	1	19.678	1	20	1939	1958	UGACAGAAGAGAGUGAGCAC	GUGCUCUCUCUCUUCUGUCA	Cleavage
Ado-MIR172d-1a_l	comp54836_c0_seq1	1.5	18.134	1	21	720	740	AGAAUCUUGAUGAUGCUGCAU	CUGCAGCAUCAUCAGGAUUCU	Cleavage
Ado-MIR169q-1_c	comp78487_c0_seq7	3	20.529	1	21	974	994	UAGCCAAGGAUGACUUGCCUA	CUGGCAACUCAUCCUUGGCUU	Cleavage
Ado-MIR169c-1a_c	comp78487_c0_seq7	3	20.529	1	21	974	994	CAGCCAAGGAUGACUUGCCGG	CUGGCAACUCAUCCUUGGCUU	Cleavage
Ado-MIR444c-4a_c	Locus_39694_Transcript_2/7_Confidence_0.667_Length_2197	1.5	22.02	1	21	16	36	UGUUGUCUCAAGCUUGCUGCC	GGCAGCAAGCUUGAGGCAACA	Cleavage
Ado-MIR444c-4b_c	Locus_39694_Transcript_2/7_Confidence_0.667_Length_2197	1.5	22.623	1	21	22	42	UGCAGUUGUUGUCUCAAGCUU	AAGCUUGAGGCAACAACUGCA	Cleavage
Ado-MIR444c-1b_c	Locus_39694_Transcript_2/7_Confidence_0.667_Length_2197	1.5	22.02	1	21	16	36	UGUUGUCUCAAGCUUGCUGCC	GGCAGCAAGCUUGAGGCAACA	Cleavage
Ado-MIR444c-1c_c	Locus_39694_Transcript_2/7_Confidence_0.667_Length_2197	1.5	22.623	1	21	22	42	UGCAGUUGUUGUCUCAAGCUU	AAGCUUGAGGCAACAACUGCA	Cleavage
Ado-MIR444c-1a_c	Locus_39694_Transcript_2/7_Confidence_0.667_Length_2197	2.5	22.623	1	21	22	42	UGCAGUUGCUGCCUCUAGCUU	AAGCUUGAGGCAACAACUGCA	Cleavage
Ado-MIR444d-3b_c	Locus_39694_Transcript_2/7_Confidence_0.667_Length_2197	0	22.02	1	21	16	36	UGUUGCCUCAAGCUUGCUGCC	GGCAGCAAGCUUGAGGCAACA	Cleavage
Ado-MIR444d-3a_c	Locus_39694_Transcript_2/7_Confidence_0.667_Length_2197	0	22.02	1	21	17	37	UUGUUGCCUCAAGCUUGCUGC	GCAGCAAGCUUGAGGCAACAA	Cleavage
Ado-MIR444d-3d_c	Locus_39694_Transcript_2/7_Confidence_0.667_Length_2197	0	22.623	1	21	22	42	UGCAGUUGUUGCCUCAAGCUU	AAGCUUGAGGCAACAACUGCA	Cleavage
Ado-MIR444d-3c_c	Locus_39694_Transcript_2/7_Confidence_0.667_Length_2197	0	19.621	1	21	43	63	UUGUGGCUUUCUUGCAAGUUG	CAACUUGCAAGAAAGCCACAA	Cleavage
Ado-MIR444d-2b_c	Locus_39694_Transcript_2/7_Confidence_0.667_Length_2197	0	22.02	1	21	16	36	UGUUGCCUCAAGCUUGCUGCC	GGCAGCAAGCUUGAGGCAACA	Cleavage
Ado-MIR444d-2a_c	Locus_39694_Transcript_2/7_Confidence_0.667_Length_2197	0	22.02	1	21	17	37	UUGUUGCCUCAAGCUUGCUGC	GCAGCAAGCUUGAGGCAACAA	Cleavage
Ado-MIR444d-2d_c	Locus_39694_Transcript_2/7_Confidence_0.667_Length_2197	0	22.623	1	21	22	42	UGCAGUUGUUGCCUCAAGCUU	AAGCUUGAGGCAACAACUGCA	Cleavage
Ado-MIR444d-2c_c	Locus_39694_Transcript_2/7_Confidence_0.667_Length_2197	0	19.621	1	21	43	63	UUGUGGCUUUCUUGCAAGUUG	CAACUUGCAAGAAAGCCACAA	Cleavage
Ado-MIR444a-2a_c	Locus_39694_Transcript_2/7_Confidence_0.667_Length_2197	2.5	22.02	1	21	17	37	UUGCUGCCUCAAGCUUCCUGC	GCAGCAAGCUUGAGGCAACAA	Cleavage
Ado-MIR444a-2b_c	Locus_39694_Transcript_2/7_Confidence_0.667_Length_2197	1.5	22.623	1	21	22	42	UGCAGUUGCUGCCUCAAGCUU	AAGCUUGAGGCAACAACUGCA	Cleavage
Ado-MIR444d-5c_r	comp78295_c1_seq30	0	14.292	1	21	10	30	UUGUGGCUUUCUUGCAAGUUG	CAACUUGCAAGAAAGCCACAA	Cleavage
Ado-MIR169q-3_l	Locus_21273_Transcript_6/23_Confidence_0.458_Length_1433	2	10.685	1	21	1177	1197	UAGCCAAGGAUGACUUGCCUG	CAGGCAAUUCAUCCUUGGCUU	Cleavage
Ado-MIR169q-4_l	Locus_21273_Transcript_6/23_Confidence_0.458_Length_1433	2	10.685	1	21	1177	1197	UAGCCAAGGAUGACUUGCCUG	CAGGCAAUUCAUCCUUGGCUU	Cleavage
Ado-MIR169c-2_l	Locus_21273_Transcript_6/23_Confidence_0.458_Length_1433	3	10.685	1	21	1177	1197	CAGCCAAGGAUGACUUGCCGG	CAGGCAAUUCAUCCUUGGCUU	Cleavage
Ado-MIR169q-5_l	Locus_21273_Transcript_6/23_Confidence_0.458_Length_1433	2	10.685	1	21	1177	1197	UAGCCAAGGAUGACUUGCCUA	CAGGCAAUUCAUCCUUGGCUU	Cleavage
Ado-MIR156k-b_l	Locus_12535_Transcript_61/73_Confidence_0.264_Length_2122	0	14.916	1	21	1627	1647	UGACAGAAGAGAGAGAGCACA	CGUGCUCUCUCUCUUCUGUCA	Cleavage
Ado-MIR156k-a_l	Locus_12535_Transcript_61/73_Confidence_0.264_Length_2122	0	14.916	1	20	1628	1647	UGACAGAAGAGAGAGAGCAC	GUGCUCUCUCUCUUCUGUCA	Cleavage
Ado-MIR444c-4a_c	comp80692_c0_seq1	0	13.372	1	21	10	30	UGUUGUCUCAAGCUUGCUGCC	GGCAGCAAGCUUGAGACAACA	Cleavage
Ado-MIR444c-4b_c	comp80692_c0_seq1	1.5	13.372	1	21	16	36	UGCAGUUGUUGUCUCAAGCUU	AAGCUUGAGACAACAGCUGCA	Cleavage
Ado-MIR444c-1b_c	comp80692_c0_seq1	0	13.372	1	21	10	30	UGUUGUCUCAAGCUUGCUGCC	GGCAGCAAGCUUGAGACAACA	Cleavage
Ado-MIR444c-1c_c	comp80692_c0_seq1	1.5	13.372	1	21	16	36	UGCAGUUGUUGUCUCAAGCUU	AAGCUUGAGACAACAGCUGCA	Cleavage
Ado-MIR444d-3b_c	comp80692_c0_seq1	1.5	13.372	1	21	10	30	UGUUGCCUCAAGCUUGCUGCC	GGCAGCAAGCUUGAGACAACA	Cleavage
Ado-MIR444d-3a_c	comp80692_c0_seq1	2.5	13.372	1	21	11	31	UUGUUGCCUCAAGCUUGCUGC	GCAGCAAGCUUGAGACAACAG	Cleavage
Ado-MIR444d-2b_c	comp80692_c0_seq1	1.5	13.372	1	21	10	30	UGUUGCCUCAAGCUUGCUGCC	GGCAGCAAGCUUGAGACAACA	Cleavage
Ado-MIR444d-2a_c	comp80692_c0_seq1	2.5	13.372	1	21	11	31	UUGUUGCCUCAAGCUUGCUGC	GCAGCAAGCUUGAGACAACAG	Cleavage
Ado-MIR169n-1_l	comp67351_c0_seq4	2	18.058	1	21	893	913	GAGCCAAGAAUGACUUGCCUA	CAGGCAAUUCAUUCUUGGCUU	Cleavage
Ado-MIR827-b_r	Locus_6904_Transcript_2/7_Confidence_0.364_Length_2520	1.5	18.071	1	21	142	162	UUAGAUGACCAUCAGCAAACA	AGUUUGCUGAUGUUCAUCUAA	Cleavage
Ado-MIR444d-2b_l	Locus_5417_Transcript_28/28_Confidence_0.219_Length_5212	2.5	14.503	1	21	1854	1874	UGUUGCCUCAAGCUUGCUGCC	GGCUGCAAGCUUGAGACAACA	Cleavage
Ado-MIR444d-2a_l	Locus_5417_Transcript_28/28_Confidence_0.219_Length_5212	2.5	14.511	1	21	1855	1875	UUGUUGCCUCAAGCUUGCUGC	GCUGCAAGCUUGAGACAACAA	Cleavage
Ado-MIR444d-2d_l	Locus_5417_Transcript_28/28_Confidence_0.219_Length_5212	1.5	16.397	1	21	1860	1880	UGCAGUUGUUGCCUCAAGCUU	AAGCUUGAGACAACAACUGCA	Cleavage
Ado-MIR444d-4b_l	Locus_5417_Transcript_28/28_Confidence_0.219_Length_5212	2.5	14.503	1	21	1854	1874	UGUUGCCUCAAGCUUGCUGCC	GGCUGCAAGCUUGAGACAACA	Cleavage
Ado-MIR444d-4a_l	Locus_5417_Transcript_28/28_Confidence_0.219_Length_5212	2.5	14.511	1	21	1855	1875	UUGUUGCCUCAAGCUUGCUGC	GCUGCAAGCUUGAGACAACAA	Cleavage
Ado-MIR444d-4d_l	Locus_5417_Transcript_28/28_Confidence_0.219_Length_5212	1.5	16.397	1	21	1860	1880	UGCAGUUGUUGCCUCAAGCUU	AAGCUUGAGACAACAACUGCA	Cleavage
Ado-MIR172d-2b_c	comp79584_c0_seq58	2.5	15.541	1	21	780	800	UGAAUCUUGAUGAUGCUGCAC	CUGCAGCAUCAUCAGGAUUCU	Cleavage
Ado-MIR172d-2a_c	comp79584_c0_seq58	1.5	15.541	1	21	780	800	AGAAUCUUGAUGAUGCUGCAU	CUGCAGCAUCAUCAGGAUUCU	Cleavage
Ado-MIR166a-1_r	Locus_2827_Transcript_67/166_Confidence_0.034_Length_1718	3	20.331	1	21	23	43	UCGGACCAGGCUUCAUUCCCC	CUGGGAUGAAGCCUGGUCCGG	Cleavage
Ado-MIR166a-2_r	Locus_2827_Transcript_67/166_Confidence_0.034_Length_1718	3	20.331	1	21	23	43	UCGGACCAGGCUUCAUUCCCC	CUGGGAUGAAGCCUGGUCCGG	Cleavage
Ado-MIR444d-5b_r	Locus_5523_Transcript_48/107_Confidence_0.037_Length_432	2.5	20.507	1	21	387	407	UGUUGCCUCAAGCUUGCUGCC	AGCAGGAAGCUUGAGGCAGCA	Cleavage
Ado-MIR444d-5a_r	Locus_5523_Transcript_48/107_Confidence_0.037_Length_432	2.5	20.028	1	21	388	408	UUGUUGCCUCAAGCUUGCUGC	GCAGGAAGCUUGAGGCAGCAA	Cleavage
Ado-MIR444d-5d_r	Locus_5523_Transcript_48/107_Confidence_0.037_Length_432	1.5	17.062	1	21	393	413	UGCAGUUGUUGCCUCAAGCUU	AAGCUUGAGGCAGCAACUGCA	Cleavage
Ado-MIR444e-a_r	Locus_5523_Transcript_48/107_Confidence_0.037_Length_432	1	20.028	1	21	388	408	UUGCUGCCUCAAGCUUACUGC	GCAGGAAGCUUGAGGCAGCAA	Cleavage
Ado-MIR444e-b_r	Locus_5523_Transcript_48/107_Confidence_0.037_Length_432	0	17.062	1	21	393	413	UGCAGUUGCUGCCUCAAGCUU	AAGCUUGAGGCAGCAACUGCA	Cleavage
Ado-MIR444c-1b_r	Locus_5523_Transcript_48/107_Confidence_0.037_Length_432	1	17.062	1	21	393	413	UGCAGUUGCUGCCUCUAGCUU	AAGCUUGAGGCAGCAACUGCA	Cleavage
Ado-MIR156c_r	Locus_17579_Transcript_43/92_Confidence_0.265_Length_2096	2.5	14.916	1	20	1521	1540	UAACAGAAGAGAGUGAGCAC	GUGCUCUCUCUCUUCUGUCA	Cleavage
Ado-MIR156g-1b_r	Locus_17579_Transcript_43/92_Confidence_0.265_Length_2096	1	14.916	1	20	1521	1540	UGACAGAAGAGAGUGAGCAC	GUGCUCUCUCUCUUCUGUCA	Cleavage
Ado-MIR156g-1a_r	Locus_17579_Transcript_43/92_Confidence_0.265_Length_2096	1	14.916	1	21	1520	1540	UGACAGAAGAGAGUGAGCACA	CGUGCUCUCUCUCUUCUGUCA	Cleavage
Ado-MIR156b-b_r	Locus_17579_Transcript_43/92_Confidence_0.265_Length_2096	1	14.916	1	20	1521	1540	UGACAGAAGAGAGUGAGCAC	GUGCUCUCUCUCUUCUGUCA	Cleavage
Ado-MIR156b-a_r	Locus_17579_Transcript_43/92_Confidence_0.265_Length_2096	1	14.916	1	21	1520	1540	UGACAGAAGAGAGUGAGCACA	CGUGCUCUCUCUCUUCUGUCA	Cleavage
Ado-MIR156g-2_r	Locus_17579_Transcript_43/92_Confidence_0.265_Length_2096	1	14.916	1	20	1521	1540	UGACAGAAGAGAGUGAGCAC	GUGCUCUCUCUCUUCUGUCA	Cleavage
Ado-MIR156j-b_r	Locus_17579_Transcript_43/92_Confidence_0.265_Length_2096	1	14.916	1	20	1521	1540	UGACAGAAGAGAGUGAGCAC	GUGCUCUCUCUCUUCUGUCA	Cleavage
Ado-MIR156j-a_r	Locus_17579_Transcript_43/92_Confidence_0.265_Length_2096	1	14.916	1	21	1520	1540	UGACAGAAGAGAGUGAGCACA	CGUGCUCUCUCUCUUCUGUCA	Cleavage
Ado-MIR156a-b_r	Locus_17579_Transcript_43/92_Confidence_0.265_Length_2096	1	14.916	1	20	1521	1540	UGACAGAAGAGAGUGAGCAC	GUGCUCUCUCUCUUCUGUCA	Cleavage
Ado-MIR156a-a_r	Locus_17579_Transcript_43/92_Confidence_0.265_Length_2096	1	14.916	1	21	1520	1540	UGACAGAAGAGAGUGAGCACA	CGUGCUCUCUCUCUUCUGUCA	Cleavage
Ado-MIR156g-3_r	Locus_17579_Transcript_43/92_Confidence_0.265_Length_2096	1	14.916	1	20	1521	1540	UGACAGAAGAGAGUGAGCAC	GUGCUCUCUCUCUUCUGUCA	Cleavage
Ado-MIR156c_r	Locus_17579_Transcript_76/92_Confidence_0.230_Length_2939	2.5	17.043	1	20	2414	2433	UAACAGAAGAGAGUGAGCAC	GUGCUCUCUCUCUUCUGUCA	Cleavage
Ado-MIR156g-1b_r	Locus_17579_Transcript_76/92_Confidence_0.230_Length_2939	1	17.043	1	20	2414	2433	UGACAGAAGAGAGUGAGCAC	GUGCUCUCUCUCUUCUGUCA	Cleavage
Ado-MIR156g-1a_r	Locus_17579_Transcript_76/92_Confidence_0.230_Length_2939	1	17.043	1	21	2413	2433	UGACAGAAGAGAGUGAGCACA	CGUGCUCUCUCUCUUCUGUCA	Cleavage
Ado-MIR156b-b_r	Locus_17579_Transcript_76/92_Confidence_0.230_Length_2939	1	17.043	1	20	2414	2433	UGACAGAAGAGAGUGAGCAC	GUGCUCUCUCUCUUCUGUCA	Cleavage
Ado-MIR156b-a_r	Locus_17579_Transcript_76/92_Confidence_0.230_Length_2939	1	17.043	1	21	2413	2433	UGACAGAAGAGAGUGAGCACA	CGUGCUCUCUCUCUUCUGUCA	Cleavage
Ado-MIR156g-2_r	Locus_17579_Transcript_76/92_Confidence_0.230_Length_2939	1	17.043	1	20	2414	2433	UGACAGAAGAGAGUGAGCAC	GUGCUCUCUCUCUUCUGUCA	Cleavage
Ado-MIR156j-b_r	Locus_17579_Transcript_76/92_Confidence_0.230_Length_2939	1	17.043	1	20	2414	2433	UGACAGAAGAGAGUGAGCAC	GUGCUCUCUCUCUUCUGUCA	Cleavage
Ado-MIR156j-a_r	Locus_17579_Transcript_76/92_Confidence_0.230_Length_2939	1	17.043	1	21	2413	2433	UGACAGAAGAGAGUGAGCACA	CGUGCUCUCUCUCUUCUGUCA	Cleavage
Ado-MIR156a-b_r	Locus_17579_Transcript_76/92_Confidence_0.230_Length_2939	1	17.043	1	20	2414	2433	UGACAGAAGAGAGUGAGCAC	GUGCUCUCUCUCUUCUGUCA	Cleavage
Ado-MIR156a-a_r	Locus_17579_Transcript_76/92_Confidence_0.230_Length_2939	1	17.043	1	21	2413	2433	UGACAGAAGAGAGUGAGCACA	CGUGCUCUCUCUCUUCUGUCA	Cleavage
Ado-MIR156g-3_r	Locus_17579_Transcript_76/92_Confidence_0.230_Length_2939	1	17.043	1	20	2414	2433	UGACAGAAGAGAGUGAGCAC	GUGCUCUCUCUCUUCUGUCA	Cleavage
Ado-MIR393a-b_r	Locus_15085_Transcript_11/40_Confidence_0.340_Length_1603	3	21.446	1	22	904	926	UCCAAAGGGAUCGCAUUG-AUCC	GGAGACAAUGCGAUCCCUUUGGA	Cleavage
Ado-MIR444c-4a_c	comp80692_c0_seq28	1	14.503	1	21	1633	1653	UGUUGUCUCAAGCUUGCUGCC	GGCUGCAAGCUUGAGACAACA	Cleavage
Ado-MIR444c-4b_c	comp80692_c0_seq28	0	16.397	1	21	1639	1659	UGCAGUUGUUGUCUCAAGCUU	AAGCUUGAGACAACAACUGCA	Cleavage
Ado-MIR444c-1b_c	comp80692_c0_seq28	1	14.503	1	21	1633	1653	UGUUGUCUCAAGCUUGCUGCC	GGCUGCAAGCUUGAGACAACA	Cleavage
Ado-MIR444c-1c_c	comp80692_c0_seq28	0	16.397	1	21	1639	1659	UGCAGUUGUUGUCUCAAGCUU	AAGCUUGAGACAACAACUGCA	Cleavage
Ado-MIR444d-3b_c	comp80692_c0_seq28	2.5	14.503	1	21	1633	1653	UGUUGCCUCAAGCUUGCUGCC	GGCUGCAAGCUUGAGACAACA	Cleavage
Ado-MIR444d-3a_c	comp80692_c0_seq28	2.5	14.511	1	21	1634	1654	UUGUUGCCUCAAGCUUGCUGC	GCUGCAAGCUUGAGACAACAA	Cleavage
Ado-MIR444d-3d_c	comp80692_c0_seq28	1.5	16.397	1	21	1639	1659	UGCAGUUGUUGCCUCAAGCUU	AAGCUUGAGACAACAACUGCA	Cleavage
Ado-MIR444d-2b_c	comp80692_c0_seq28	2.5	14.503	1	21	1633	1653	UGUUGCCUCAAGCUUGCUGCC	GGCUGCAAGCUUGAGACAACA	Cleavage
Ado-MIR444d-2a_c	comp80692_c0_seq28	2.5	14.511	1	21	1634	1654	UUGUUGCCUCAAGCUUGCUGC	GCUGCAAGCUUGAGACAACAA	Cleavage
Ado-MIR444d-2d_c	comp80692_c0_seq28	1.5	16.397	1	21	1639	1659	UGCAGUUGUUGCCUCAAGCUU	AAGCUUGAGACAACAACUGCA	Cleavage
Ado-MIR172d-2a_c	Locus_18892_Transcript_28/56_Confidence_0.279_Length_1689	2.5	13.981	1	21	1450	1470	AGAAUCUUGAUGAUGCUGCAU	CCGCAGCAUCAUCAGGAUUCU	Cleavage
Ado-MIR444c-1b_b	comp76332_c0_seq35	1	14.503	1	21	1648	1668	UGUUGUCUCAAGCUUGCUGCC	GGCUGCAAGCUUGAGACAACA	Cleavage
Ado-MIR444c-1c_b	comp76332_c0_seq35	0	16.397	1	21	1654	1674	UGCAGUUGUUGUCUCAAGCUU	AAGCUUGAGACAACAACUGCA	Cleavage
Ado-MIR444d-1b_b	comp76332_c0_seq35	2.5	14.503	1	21	1648	1668	UGUUGCCUCAAGCUUGCUGCC	GGCUGCAAGCUUGAGACAACA	Cleavage
Ado-MIR444d-1a_b	comp76332_c0_seq35	2.5	14.511	1	21	1649	1669	UUGUUGCCUCAAGCUUGCUGC	GCUGCAAGCUUGAGACAACAA	Cleavage
Ado-MIR444d-1d_b	comp76332_c0_seq35	1.5	16.397	1	21	1654	1674	UGCAGUUGUUGCCUCAAGCUU	AAGCUUGAGACAACAACUGCA	Cleavage
Ado-MIR444d-2b_b	comp76332_c0_seq35	2.5	14.503	1	21	1648	1668	UGUUGCCUCAAGCUUGCUGCC	GGCUGCAAGCUUGAGACAACA	Cleavage
Ado-MIR444d-2a_b	comp76332_c0_seq35	2.5	14.511	1	21	1649	1669	UUGUUGCCUCAAGCUUGCUGC	GCUGCAAGCUUGAGACAACAA	Cleavage
Ado-MIR444d-2d_b	comp76332_c0_seq35	1.5	16.397	1	21	1654	1674	UGCAGUUGUUGCCUCAAGCUU	AAGCUUGAGACAACAACUGCA	Cleavage
Ado-MIR444c-2a_b	comp76332_c0_seq35	0	14.503	1	21	1648	1668	UGUUGUCUCAAGCUUGCAGCC	GGCUGCAAGCUUGAGACAACA	Cleavage
Ado-MIR444c-2b_b	comp76332_c0_seq35	0	16.397	1	21	1654	1674	UGCAGUUGUUGUCUCAAGCUU	AAGCUUGAGACAACAACUGCA	Cleavage
Ado-MIR444c-2c_b	comp76332_c0_seq35	1	16.397	1	21	1654	1674	UGCAGUUGUUGUCUCUAGCUU	AAGCUUGAGACAACAACUGCA	Cleavage
Ado-MIR444c-4a_c	comp80692_c0_seq20	1	14.503	1	21	1720	1740	UGUUGUCUCAAGCUUGCUGCC	GGCUGCAAGCUUGAGACAACA	Cleavage
Ado-MIR444c-4b_c	comp80692_c0_seq20	0	16.397	1	21	1726	1746	UGCAGUUGUUGUCUCAAGCUU	AAGCUUGAGACAACAACUGCA	Cleavage
Ado-MIR444c-1b_c	comp80692_c0_seq20	1	14.503	1	21	1720	1740	UGUUGUCUCAAGCUUGCUGCC	GGCUGCAAGCUUGAGACAACA	Cleavage
Ado-MIR444c-1c_c	comp80692_c0_seq20	0	16.397	1	21	1726	1746	UGCAGUUGUUGUCUCAAGCUU	AAGCUUGAGACAACAACUGCA	Cleavage
Ado-MIR444d-3b_c	comp80692_c0_seq20	2.5	14.503	1	21	1720	1740	UGUUGCCUCAAGCUUGCUGCC	GGCUGCAAGCUUGAGACAACA	Cleavage
Ado-MIR444d-3a_c	comp80692_c0_seq20	2.5	14.511	1	21	1721	1741	UUGUUGCCUCAAGCUUGCUGC	GCUGCAAGCUUGAGACAACAA	Cleavage
Ado-MIR444d-3d_c	comp80692_c0_seq20	1.5	16.397	1	21	1726	1746	UGCAGUUGUUGCCUCAAGCUU	AAGCUUGAGACAACAACUGCA	Cleavage
Ado-MIR444d-2b_c	comp80692_c0_seq20	2.5	14.503	1	21	1720	1740	UGUUGCCUCAAGCUUGCUGCC	GGCUGCAAGCUUGAGACAACA	Cleavage
Ado-MIR444d-2a_c	comp80692_c0_seq20	2.5	14.511	1	21	1721	1741	UUGUUGCCUCAAGCUUGCUGC	GCUGCAAGCUUGAGACAACAA	Cleavage
Ado-MIR444d-2d_c	comp80692_c0_seq20	1.5	16.397	1	21	1726	1746	UGCAGUUGUUGCCUCAAGCUU	AAGCUUGAGACAACAACUGCA	Cleavage
Ado-MIR156c_r	Locus_14087_Transcript_58/66_Confidence_0.284_Length_2834	2.5	20.508	1	20	2240	2259	UAACAGAAGAGAGUGAGCAC	GUGCUCUCUCUCUUCUGUCA	Cleavage
Ado-MIR156g-1b_r	Locus_14087_Transcript_58/66_Confidence_0.284_Length_2834	1	20.508	1	20	2240	2259	UGACAGAAGAGAGUGAGCAC	GUGCUCUCUCUCUUCUGUCA	Cleavage
Ado-MIR156g-1a_r	Locus_14087_Transcript_58/66_Confidence_0.284_Length_2834	1	20.508	1	21	2239	2259	UGACAGAAGAGAGUGAGCACA	UGUGCUCUCUCUCUUCUGUCA	Cleavage
Ado-MIR156b-b_r	Locus_14087_Transcript_58/66_Confidence_0.284_Length_2834	1	20.508	1	20	2240	2259	UGACAGAAGAGAGUGAGCAC	GUGCUCUCUCUCUUCUGUCA	Cleavage
Ado-MIR156b-a_r	Locus_14087_Transcript_58/66_Confidence_0.284_Length_2834	1	20.508	1	21	2239	2259	UGACAGAAGAGAGUGAGCACA	UGUGCUCUCUCUCUUCUGUCA	Cleavage
Ado-MIR156g-2_r	Locus_14087_Transcript_58/66_Confidence_0.284_Length_2834	1	20.508	1	20	2240	2259	UGACAGAAGAGAGUGAGCAC	GUGCUCUCUCUCUUCUGUCA	Cleavage
Ado-MIR156j-b_r	Locus_14087_Transcript_58/66_Confidence_0.284_Length_2834	1	20.508	1	20	2240	2259	UGACAGAAGAGAGUGAGCAC	GUGCUCUCUCUCUUCUGUCA	Cleavage
Ado-MIR156j-a_r	Locus_14087_Transcript_58/66_Confidence_0.284_Length_2834	1	20.508	1	21	2239	2259	UGACAGAAGAGAGUGAGCACA	UGUGCUCUCUCUCUUCUGUCA	Cleavage
Ado-MIR156a-b_r	Locus_14087_Transcript_58/66_Confidence_0.284_Length_2834	1	20.508	1	20	2240	2259	UGACAGAAGAGAGUGAGCAC	GUGCUCUCUCUCUUCUGUCA	Cleavage
Ado-MIR156a-a_r	Locus_14087_Transcript_58/66_Confidence_0.284_Length_2834	1	20.508	1	21	2239	2259	UGACAGAAGAGAGUGAGCACA	UGUGCUCUCUCUCUUCUGUCA	Cleavage
Ado-MIR156g-3_r	Locus_14087_Transcript_58/66_Confidence_0.284_Length_2834	1	20.508	1	20	2240	2259	UGACAGAAGAGAGUGAGCAC	GUGCUCUCUCUCUUCUGUCA	Cleavage
Ado-MIR169c-2_l	Locus_4522_Transcript_42/58_Confidence_0.383_Length_11225	3	16.245	1	21	3834	3854	CAGCCAAGGAUGACUUGCCGG	CCUGUAUGUCAUCCUUGGCUG	Cleavage
Ado-MIR172d-2b_c	comp73186_c0_seq1	2.5	18.794	1	21	53	73	UGAAUCUUGAUGAUGCUGCAC	CUGCAGCAUCAUCACGAUUCC	Cleavage
Ado-MIR172d-2a_c	comp73186_c0_seq1	2.5	18.794	1	21	53	73	AGAAUCUUGAUGAUGCUGCAU	CUGCAGCAUCAUCACGAUUCC	Cleavage
Ado-MIR444d-2b_l	Locus_5417_Transcript_26/28_Confidence_0.422_Length_5291	2.5	14.503	1	21	1854	1874	UGUUGCCUCAAGCUUGCUGCC	GGCUGCAAGCUUGAGACAACA	Cleavage
Ado-MIR444d-2a_l	Locus_5417_Transcript_26/28_Confidence_0.422_Length_5291	2.5	14.511	1	21	1855	1875	UUGUUGCCUCAAGCUUGCUGC	GCUGCAAGCUUGAGACAACAA	Cleavage
Ado-MIR444d-2d_l	Locus_5417_Transcript_26/28_Confidence_0.422_Length_5291	1.5	16.397	1	21	1860	1880	UGCAGUUGUUGCCUCAAGCUU	AAGCUUGAGACAACAACUGCA	Cleavage
Ado-MIR444d-4b_l	Locus_5417_Transcript_26/28_Confidence_0.422_Length_5291	2.5	14.503	1	21	1854	1874	UGUUGCCUCAAGCUUGCUGCC	GGCUGCAAGCUUGAGACAACA	Cleavage
Ado-MIR444d-4a_l	Locus_5417_Transcript_26/28_Confidence_0.422_Length_5291	2.5	14.511	1	21	1855	1875	UUGUUGCCUCAAGCUUGCUGC	GCUGCAAGCUUGAGACAACAA	Cleavage
Ado-MIR444d-4d_l	Locus_5417_Transcript_26/28_Confidence_0.422_Length_5291	1.5	16.397	1	21	1860	1880	UGCAGUUGUUGCCUCAAGCUU	AAGCUUGAGACAACAACUGCA	Cleavage
Ado-MIR444c-3b_r	Locus_3441_Transcript_132/417_Confidence_0.057_Length_2633	1	14.503	1	21	1670	1690	UGUUGUCUCAAGCUUGCUGCC	GGCUGCAAGCUUGAGACAACA	Cleavage
Ado-MIR444c-3a_r	Locus_3441_Transcript_132/417_Confidence_0.057_Length_2633	0	16.397	1	21	1676	1696	UGCAGUUGUUGUCUCAAGCUU	AAGCUUGAGACAACAACUGCA	Cleavage
Ado-MIR444d-5b_r	Locus_3441_Transcript_132/417_Confidence_0.057_Length_2633	2.5	14.503	1	21	1670	1690	UGUUGCCUCAAGCUUGCUGCC	GGCUGCAAGCUUGAGACAACA	Cleavage
Ado-MIR444d-5a_r	Locus_3441_Transcript_132/417_Confidence_0.057_Length_2633	2.5	14.511	1	21	1671	1691	UUGUUGCCUCAAGCUUGCUGC	GCUGCAAGCUUGAGACAACAA	Cleavage
Ado-MIR444d-5d_r	Locus_3441_Transcript_132/417_Confidence_0.057_Length_2633	1.5	16.397	1	21	1676	1696	UGCAGUUGUUGCCUCAAGCUU	AAGCUUGAGACAACAACUGCA	Cleavage
Ado-MIR444c-1a_r	Locus_3441_Transcript_132/417_Confidence_0.057_Length_2633	1	14.503	1	21	1670	1690	UGUUGUCUCAAGCUUGCUGCC	GGCUGCAAGCUUGAGACAACA	Cleavage
Ado-MIR444c-1c_r	Locus_3441_Transcript_132/417_Confidence_0.057_Length_2633	0	16.397	1	21	1676	1696	UGCAGUUGUUGUCUCAAGCUU	AAGCUUGAGACAACAACUGCA	Cleavage
Ado-MIR444d-2b_l	Locus_5417_Transcript_17/28_Confidence_0.312_Length_4633	2.5	14.503	1	21	1698	1718	UGUUGCCUCAAGCUUGCUGCC	GGCUGCAAGCUUGAGACAACA	Cleavage
Ado-MIR444d-2a_l	Locus_5417_Transcript_17/28_Confidence_0.312_Length_4633	2.5	14.511	1	21	1699	1719	UUGUUGCCUCAAGCUUGCUGC	GCUGCAAGCUUGAGACAACAA	Cleavage
Ado-MIR444d-2d_l	Locus_5417_Transcript_17/28_Confidence_0.312_Length_4633	1.5	16.397	1	21	1704	1724	UGCAGUUGUUGCCUCAAGCUU	AAGCUUGAGACAACAACUGCA	Cleavage
Ado-MIR444d-4b_l	Locus_5417_Transcript_17/28_Confidence_0.312_Length_4633	2.5	14.503	1	21	1698	1718	UGUUGCCUCAAGCUUGCUGCC	GGCUGCAAGCUUGAGACAACA	Cleavage
Ado-MIR444d-4a_l	Locus_5417_Transcript_17/28_Confidence_0.312_Length_4633	2.5	14.511	1	21	1699	1719	UUGUUGCCUCAAGCUUGCUGC	GCUGCAAGCUUGAGACAACAA	Cleavage
Ado-MIR444d-4d_l	Locus_5417_Transcript_17/28_Confidence_0.312_Length_4633	1.5	16.397	1	21	1704	1724	UGCAGUUGUUGCCUCAAGCUU	AAGCUUGAGACAACAACUGCA	Cleavage
Ado-MIR444c-1b_b	Locus_14339_Transcript_56/63_Confidence_0.167_Length_924	1.5	22.891	1	21	107	127	UGUUGUCUCAAGCUUGCUGCC	GGCAGCAAGCUUGAGGCAACA	Cleavage
Ado-MIR444c-1c_b	Locus_14339_Transcript_56/63_Confidence_0.167_Length_924	1.5	22.75	1	21	113	133	UGCAGUUGUUGUCUCAAGCUU	AAGCUUGAGGCAACAACUGCA	Cleavage
Ado-MIR444c-1a_b	Locus_14339_Transcript_56/63_Confidence_0.167_Length_924	2.5	22.75	1	21	113	133	UGCAGUUGCUGCCUCUAGCUU	AAGCUUGAGGCAACAACUGCA	Cleavage
Ado-MIR444d-1b_b	Locus_14339_Transcript_56/63_Confidence_0.167_Length_924	0	22.891	1	21	107	127	UGUUGCCUCAAGCUUGCUGCC	GGCAGCAAGCUUGAGGCAACA	Cleavage
Ado-MIR444d-1a_b	Locus_14339_Transcript_56/63_Confidence_0.167_Length_924	0	23.083	1	21	108	128	UUGUUGCCUCAAGCUUGCUGC	GCAGCAAGCUUGAGGCAACAA	Cleavage
Ado-MIR444d-1d_b	Locus_14339_Transcript_56/63_Confidence_0.167_Length_924	0	22.75	1	21	113	133	UGCAGUUGUUGCCUCAAGCUU	AAGCUUGAGGCAACAACUGCA	Cleavage
Ado-MIR444d-1c_b	Locus_14339_Transcript_56/63_Confidence_0.167_Length_924	0	19.233	1	21	134	154	UUGUGGCUUUCUUGCAAGUUG	CAACUUGCAAGAAAGCCACAA	Cleavage
Ado-MIR444a-1a_b	Locus_14339_Transcript_56/63_Confidence_0.167_Length_924	2.5	23.083	1	21	108	128	UUGCUGCCUCAAGCUUCCUGC	GCAGCAAGCUUGAGGCAACAA	Cleavage
Ado-MIR444a-1b_b	Locus_14339_Transcript_56/63_Confidence_0.167_Length_924	1.5	22.75	1	21	113	133	UGCAGUUGCUGCCUCAAGCUU	AAGCUUGAGGCAACAACUGCA	Cleavage
Ado-MIR444d-2b_b	Locus_14339_Transcript_56/63_Confidence_0.167_Length_924	0	22.891	1	21	107	127	UGUUGCCUCAAGCUUGCUGCC	GGCAGCAAGCUUGAGGCAACA	Cleavage
Ado-MIR444d-2a_b	Locus_14339_Transcript_56/63_Confidence_0.167_Length_924	0	23.083	1	21	108	128	UUGUUGCCUCAAGCUUGCUGC	GCAGCAAGCUUGAGGCAACAA	Cleavage
Ado-MIR444d-2d_b	Locus_14339_Transcript_56/63_Confidence_0.167_Length_924	0	22.75	1	21	113	133	UGCAGUUGUUGCCUCAAGCUU	AAGCUUGAGGCAACAACUGCA	Cleavage
Ado-MIR444d-2c_b	Locus_14339_Transcript_56/63_Confidence_0.167_Length_924	0	19.233	1	21	134	154	UUGUGGCUUUCUUGCAAGUUG	CAACUUGCAAGAAAGCCACAA	Cleavage
Ado-MIR444c-2a_b	Locus_14339_Transcript_56/63_Confidence_0.167_Length_924	2.5	22.891	1	21	107	127	UGUUGUCUCAAGCUUGCAGCC	GGCAGCAAGCUUGAGGCAACA	Cleavage
Ado-MIR444c-2b_b	Locus_14339_Transcript_56/63_Confidence_0.167_Length_924	1.5	22.75	1	21	113	133	UGCAGUUGUUGUCUCAAGCUU	AAGCUUGAGGCAACAACUGCA	Cleavage
Ado-MIR444c-2c_b	Locus_14339_Transcript_56/63_Confidence_0.167_Length_924	2.5	22.75	1	21	113	133	UGCAGUUGUUGUCUCUAGCUU	AAGCUUGAGGCAACAACUGCA	Cleavage
Ado-MIR172d-1a_b	comp83218_c0_seq14	1.5	11.086	1	21	824	844	AGAAUCUUGAUGAUGCUGCAU	CUGCAGCAUCAUCAGGAUUCU	Cleavage
Ado-MIR172b_b	comp83218_c0_seq14	2.5	11.086	1	21	824	844	GGAAUCUUGAUGAUGCUGCAU	CUGCAGCAUCAUCAGGAUUCU	Cleavage
Ado-MIR444d-2b_l	Locus_5417_Transcript_19/28_Confidence_0.250_Length_4461	2.5	14.503	1	21	1698	1718	UGUUGCCUCAAGCUUGCUGCC	GGCUGCAAGCUUGAGACAACA	Cleavage
Ado-MIR444d-2a_l	Locus_5417_Transcript_19/28_Confidence_0.250_Length_4461	2.5	14.511	1	21	1699	1719	UUGUUGCCUCAAGCUUGCUGC	GCUGCAAGCUUGAGACAACAA	Cleavage
Ado-MIR444d-2d_l	Locus_5417_Transcript_19/28_Confidence_0.250_Length_4461	1.5	16.397	1	21	1704	1724	UGCAGUUGUUGCCUCAAGCUU	AAGCUUGAGACAACAACUGCA	Cleavage
Ado-MIR444d-4b_l	Locus_5417_Transcript_19/28_Confidence_0.250_Length_4461	2.5	14.503	1	21	1698	1718	UGUUGCCUCAAGCUUGCUGCC	GGCUGCAAGCUUGAGACAACA	Cleavage
Ado-MIR444d-4a_l	Locus_5417_Transcript_19/28_Confidence_0.250_Length_4461	2.5	14.511	1	21	1699	1719	UUGUUGCCUCAAGCUUGCUGC	GCUGCAAGCUUGAGACAACAA	Cleavage
Ado-MIR444d-4d_l	Locus_5417_Transcript_19/28_Confidence_0.250_Length_4461	1.5	16.397	1	21	1704	1724	UGCAGUUGUUGCCUCAAGCUU	AAGCUUGAGACAACAACUGCA	Cleavage
Ado-MIR444c-1b_b	comp76332_c0_seq24	1	14.503	1	21	1803	1823	UGUUGUCUCAAGCUUGCUGCC	GGCUGCAAGCUUGAGACAACA	Cleavage
Ado-MIR444c-1c_b	comp76332_c0_seq24	0	16.397	1	21	1809	1829	UGCAGUUGUUGUCUCAAGCUU	AAGCUUGAGACAACAACUGCA	Cleavage
Ado-MIR444d-1b_b	comp76332_c0_seq24	2.5	14.503	1	21	1803	1823	UGUUGCCUCAAGCUUGCUGCC	GGCUGCAAGCUUGAGACAACA	Cleavage
Ado-MIR444d-1a_b	comp76332_c0_seq24	2.5	14.511	1	21	1804	1824	UUGUUGCCUCAAGCUUGCUGC	GCUGCAAGCUUGAGACAACAA	Cleavage
Ado-MIR444d-1d_b	comp76332_c0_seq24	1.5	16.397	1	21	1809	1829	UGCAGUUGUUGCCUCAAGCUU	AAGCUUGAGACAACAACUGCA	Cleavage
Ado-MIR444d-2b_b	comp76332_c0_seq24	2.5	14.503	1	21	1803	1823	UGUUGCCUCAAGCUUGCUGCC	GGCUGCAAGCUUGAGACAACA	Cleavage
Ado-MIR444d-2a_b	comp76332_c0_seq24	2.5	14.511	1	21	1804	1824	UUGUUGCCUCAAGCUUGCUGC	GCUGCAAGCUUGAGACAACAA	Cleavage
Ado-MIR444d-2d_b	comp76332_c0_seq24	1.5	16.397	1	21	1809	1829	UGCAGUUGUUGCCUCAAGCUU	AAGCUUGAGACAACAACUGCA	Cleavage
Ado-MIR444c-2a_b	comp76332_c0_seq24	0	14.503	1	21	1803	1823	UGUUGUCUCAAGCUUGCAGCC	GGCUGCAAGCUUGAGACAACA	Cleavage
Ado-MIR444c-2b_b	comp76332_c0_seq24	0	16.397	1	21	1809	1829	UGCAGUUGUUGUCUCAAGCUU	AAGCUUGAGACAACAACUGCA	Cleavage
Ado-MIR444c-2c_b	comp76332_c0_seq24	1	16.397	1	21	1809	1829	UGCAGUUGUUGUCUCUAGCUU	AAGCUUGAGACAACAACUGCA	Cleavage
Ado-MIR172d-2b_c	Locus_18892_Transcript_33/56_Confidence_0.309_Length_1342	2.5	23.575	1	21	934	954	UGAAUCUUGAUGAUGCUGCAC	CUGCAGCAUCAUCAGGAUUCU	Cleavage
Ado-MIR172d-2a_c	Locus_18892_Transcript_33/56_Confidence_0.309_Length_1342	1.5	23.575	1	21	934	954	AGAAUCUUGAUGAUGCUGCAU	CUGCAGCAUCAUCAGGAUUCU	Cleavage
Ado-MIR156c_r	Locus_17579_Transcript_44/92_Confidence_0.265_Length_2051	2.5	14.916	1	20	1521	1540	UAACAGAAGAGAGUGAGCAC	GUGCUCUCUCUCUUCUGUCA	Cleavage
Ado-MIR156g-1b_r	Locus_17579_Transcript_44/92_Confidence_0.265_Length_2051	1	14.916	1	20	1521	1540	UGACAGAAGAGAGUGAGCAC	GUGCUCUCUCUCUUCUGUCA	Cleavage
Ado-MIR156g-1a_r	Locus_17579_Transcript_44/92_Confidence_0.265_Length_2051	1	14.916	1	21	1520	1540	UGACAGAAGAGAGUGAGCACA	CGUGCUCUCUCUCUUCUGUCA	Cleavage
Ado-MIR156b-b_r	Locus_17579_Transcript_44/92_Confidence_0.265_Length_2051	1	14.916	1	20	1521	1540	UGACAGAAGAGAGUGAGCAC	GUGCUCUCUCUCUUCUGUCA	Cleavage
Ado-MIR156b-a_r	Locus_17579_Transcript_44/92_Confidence_0.265_Length_2051	1	14.916	1	21	1520	1540	UGACAGAAGAGAGUGAGCACA	CGUGCUCUCUCUCUUCUGUCA	Cleavage
Ado-MIR156g-2_r	Locus_17579_Transcript_44/92_Confidence_0.265_Length_2051	1	14.916	1	20	1521	1540	UGACAGAAGAGAGUGAGCAC	GUGCUCUCUCUCUUCUGUCA	Cleavage
Ado-MIR156j-b_r	Locus_17579_Transcript_44/92_Confidence_0.265_Length_2051	1	14.916	1	20	1521	1540	UGACAGAAGAGAGUGAGCAC	GUGCUCUCUCUCUUCUGUCA	Cleavage
Ado-MIR156j-a_r	Locus_17579_Transcript_44/92_Confidence_0.265_Length_2051	1	14.916	1	21	1520	1540	UGACAGAAGAGAGUGAGCACA	CGUGCUCUCUCUCUUCUGUCA	Cleavage
Ado-MIR156a-b_r	Locus_17579_Transcript_44/92_Confidence_0.265_Length_2051	1	14.916	1	20	1521	1540	UGACAGAAGAGAGUGAGCAC	GUGCUCUCUCUCUUCUGUCA	Cleavage
Ado-MIR156a-a_r	Locus_17579_Transcript_44/92_Confidence_0.265_Length_2051	1	14.916	1	21	1520	1540	UGACAGAAGAGAGUGAGCACA	CGUGCUCUCUCUCUUCUGUCA	Cleavage
Ado-MIR156g-3_r	Locus_17579_Transcript_44/92_Confidence_0.265_Length_2051	1	14.916	1	20	1521	1540	UGACAGAAGAGAGUGAGCAC	GUGCUCUCUCUCUUCUGUCA	Cleavage
Ado-MIR169a_r	Locus_839_Transcript_102/261_Confidence_0.054_Length_1180	3	18.898	1	21	916	936	CAGCCAAGGAUGACUUGCCGA	AUGGCAACUCAUCCUUGGCUU	Cleavage
Ado-MIR169q-7_r	Locus_839_Transcript_102/261_Confidence_0.054_Length_1180	3	18.898	1	21	916	936	UAGCCAAGGAUGACUUGCCUA	AUGGCAACUCAUCCUUGGCUU	Cleavage
Ado-MIR169c-3a_r	Locus_839_Transcript_102/261_Confidence_0.054_Length_1180	3	18.898	1	21	916	936	CAGCCAAGGAUGACUUGCCGG	AUGGCAACUCAUCCUUGGCUU	Cleavage
Ado-MIR827-a_b	comp79373_c0_seq40	1.5	18.071	1	21	161	181	UUAGAUGACCAUCAGCAAACA	AGUUUGCUGAUGUUCAUCUAA	Cleavage
Ado-MIR172d-2b_c	Locus_18892_Transcript_39/56_Confidence_0.235_Length_1428	2.5	23.575	1	21	1020	1040	UGAAUCUUGAUGAUGCUGCAC	CUGCAGCAUCAUCAGGAUUCU	Cleavage
Ado-MIR172d-2a_c	Locus_18892_Transcript_39/56_Confidence_0.235_Length_1428	1.5	23.575	1	21	1020	1040	AGAAUCUUGAUGAUGCUGCAU	CUGCAGCAUCAUCAGGAUUCU	Cleavage
Ado-MIR393b-2a_c	Locus_11912_Transcript_21/63_Confidence_0.322_Length_2924	1	22.123	1	21	2141	2161	UCCAAAGGGAUCGCAUUGAUC	AAACAAUGCGAUCCCUUUGGA	Cleavage
Ado-MIR529a-a_c	comp82796_c1_seq19	2	19.853	1	21	1637	1657	AGAAGAGAGAGAGUACAGCCU	UGGGUGUGCUCUCUCUCUUCU	Cleavage
Ado-MIR172d-1a_r	comp82180_c0_seq21	1.5	15.541	1	21	1963	1983	AGAAUCUUGAUGAUGCUGCAU	CUGCAGCAUCAUCAGGAUUCU	Cleavage
Ado-MIR444d-5b_r	Locus_5523_Transcript_49/107_Confidence_0.093_Length_633	2.5	22.007	1	21	436	456	UGUUGCCUCAAGCUUGCUGCC	GGCAGGAAGCUUGAGGCAGCA	Cleavage
Ado-MIR444d-5a_r	Locus_5523_Transcript_49/107_Confidence_0.093_Length_633	2.5	22.012	1	21	437	457	UUGUUGCCUCAAGCUUGCUGC	GCAGGAAGCUUGAGGCAGCAA	Cleavage
Ado-MIR444d-5d_r	Locus_5523_Transcript_49/107_Confidence_0.093_Length_633	1.5	22.444	1	21	442	462	UGCAGUUGUUGCCUCAAGCUU	AAGCUUGAGGCAGCAACUGCA	Cleavage
Ado-MIR444e-a_r	Locus_5523_Transcript_49/107_Confidence_0.093_Length_633	1	22.012	1	21	437	457	UUGCUGCCUCAAGCUUACUGC	GCAGGAAGCUUGAGGCAGCAA	Cleavage
Ado-MIR444e-b_r	Locus_5523_Transcript_49/107_Confidence_0.093_Length_633	0	22.444	1	21	442	462	UGCAGUUGCUGCCUCAAGCUU	AAGCUUGAGGCAGCAACUGCA	Cleavage
Ado-MIR444c-1b_r	Locus_5523_Transcript_49/107_Confidence_0.093_Length_633	1	22.444	1	21	442	462	UGCAGUUGCUGCCUCUAGCUU	AAGCUUGAGGCAGCAACUGCA	Cleavage
Ado-MIR172d-1a_r	comp82180_c0_seq9	1.5	15.541	1	21	1805	1825	AGAAUCUUGAUGAUGCUGCAU	CUGCAGCAUCAUCAGGAUUCU	Cleavage
Ado-MIR444c-1b_b	comp76332_c0_seq55	1	14.503	1	21	1132	1152	UGUUGUCUCAAGCUUGCUGCC	GGCUGCAAGCUUGAGACAACA	Cleavage
Ado-MIR444c-1c_b	comp76332_c0_seq55	0	16.397	1	21	1138	1158	UGCAGUUGUUGUCUCAAGCUU	AAGCUUGAGACAACAACUGCA	Cleavage
Ado-MIR444d-1b_b	comp76332_c0_seq55	2.5	14.503	1	21	1132	1152	UGUUGCCUCAAGCUUGCUGCC	GGCUGCAAGCUUGAGACAACA	Cleavage
Ado-MIR444d-1a_b	comp76332_c0_seq55	2.5	14.511	1	21	1133	1153	UUGUUGCCUCAAGCUUGCUGC	GCUGCAAGCUUGAGACAACAA	Cleavage
Ado-MIR444d-1d_b	comp76332_c0_seq55	1.5	16.397	1	21	1138	1158	UGCAGUUGUUGCCUCAAGCUU	AAGCUUGAGACAACAACUGCA	Cleavage
Ado-MIR444d-2b_b	comp76332_c0_seq55	2.5	14.503	1	21	1132	1152	UGUUGCCUCAAGCUUGCUGCC	GGCUGCAAGCUUGAGACAACA	Cleavage
Ado-MIR444d-2a_b	comp76332_c0_seq55	2.5	14.511	1	21	1133	1153	UUGUUGCCUCAAGCUUGCUGC	GCUGCAAGCUUGAGACAACAA	Cleavage
Ado-MIR444d-2d_b	comp76332_c0_seq55	1.5	16.397	1	21	1138	1158	UGCAGUUGUUGCCUCAAGCUU	AAGCUUGAGACAACAACUGCA	Cleavage
Ado-MIR444c-2a_b	comp76332_c0_seq55	0	14.503	1	21	1132	1152	UGUUGUCUCAAGCUUGCAGCC	GGCUGCAAGCUUGAGACAACA	Cleavage
Ado-MIR444c-2b_b	comp76332_c0_seq55	0	16.397	1	21	1138	1158	UGCAGUUGUUGUCUCAAGCUU	AAGCUUGAGACAACAACUGCA	Cleavage
Ado-MIR444c-2c_b	comp76332_c0_seq55	1	16.397	1	21	1138	1158	UGCAGUUGUUGUCUCUAGCUU	AAGCUUGAGACAACAACUGCA	Cleavage
Ado-MIR169q-1_c	comp73737_c0_seq3	2	10.685	1	21	1067	1087	UAGCCAAGGAUGACUUGCCUA	CAGGCAAUUCAUCCUUGGCUU	Cleavage
Ado-MIR169c-1a_c	comp73737_c0_seq3	3	10.685	1	21	1067	1087	CAGCCAAGGAUGACUUGCCGG	CAGGCAAUUCAUCCUUGGCUU	Cleavage
Ado-MIR444a-2a_c	Locus_47312_Transcript_1/1_Confidence_0.000_Length_215	2	16.264	1	21	70	90	UUGCUGCCUCAAGCUUCCUGC	CAAGAAAGCUUGAGGCAGCAA	Cleavage
Ado-MIR172d-1a_b	comp83218_c0_seq1	1.5	15.54	1	21	863	883	AGAAUCUUGAUGAUGCUGCAU	CUGCAGCAUCAUCAGGAUUCU	Cleavage
Ado-MIR172b_b	comp83218_c0_seq1	2.5	15.54	1	21	863	883	GGAAUCUUGAUGAUGCUGCAU	CUGCAGCAUCAUCAGGAUUCU	Cleavage
Ado-MIR444c-4a_c	Locus_12915_Transcript_8/30_Confidence_0.451_Length_4002	1	14.503	1	21	1720	1740	UGUUGUCUCAAGCUUGCUGCC	GGCUGCAAGCUUGAGACAACA	Cleavage
Ado-MIR444c-4b_c	Locus_12915_Transcript_8/30_Confidence_0.451_Length_4002	0	16.397	1	21	1726	1746	UGCAGUUGUUGUCUCAAGCUU	AAGCUUGAGACAACAACUGCA	Cleavage
Ado-MIR444c-1b_c	Locus_12915_Transcript_8/30_Confidence_0.451_Length_4002	1	14.503	1	21	1720	1740	UGUUGUCUCAAGCUUGCUGCC	GGCUGCAAGCUUGAGACAACA	Cleavage
Ado-MIR444c-1c_c	Locus_12915_Transcript_8/30_Confidence_0.451_Length_4002	0	16.397	1	21	1726	1746	UGCAGUUGUUGUCUCAAGCUU	AAGCUUGAGACAACAACUGCA	Cleavage
Ado-MIR444d-3b_c	Locus_12915_Transcript_8/30_Confidence_0.451_Length_4002	2.5	14.503	1	21	1720	1740	UGUUGCCUCAAGCUUGCUGCC	GGCUGCAAGCUUGAGACAACA	Cleavage
Ado-MIR444d-3a_c	Locus_12915_Transcript_8/30_Confidence_0.451_Length_4002	2.5	14.511	1	21	1721	1741	UUGUUGCCUCAAGCUUGCUGC	GCUGCAAGCUUGAGACAACAA	Cleavage
Ado-MIR444d-3d_c	Locus_12915_Transcript_8/30_Confidence_0.451_Length_4002	1.5	16.397	1	21	1726	1746	UGCAGUUGUUGCCUCAAGCUU	AAGCUUGAGACAACAACUGCA	Cleavage
Ado-MIR444d-2b_c	Locus_12915_Transcript_8/30_Confidence_0.451_Length_4002	2.5	14.503	1	21	1720	1740	UGUUGCCUCAAGCUUGCUGCC	GGCUGCAAGCUUGAGACAACA	Cleavage
Ado-MIR444d-2a_c	Locus_12915_Transcript_8/30_Confidence_0.451_Length_4002	2.5	14.511	1	21	1721	1741	UUGUUGCCUCAAGCUUGCUGC	GCUGCAAGCUUGAGACAACAA	Cleavage
Ado-MIR444d-2d_c	Locus_12915_Transcript_8/30_Confidence_0.451_Length_4002	1.5	16.397	1	21	1726	1746	UGCAGUUGUUGCCUCAAGCUU	AAGCUUGAGACAACAACUGCA	Cleavage
Ado-MIR156c_r	Locus_14087_Transcript_46/66_Confidence_0.333_Length_2030	2.5	20.396	1	20	1436	1455	UAACAGAAGAGAGUGAGCAC	GUGCUCUCUCUCUUCUGUCA	Cleavage
Ado-MIR156g-1b_r	Locus_14087_Transcript_46/66_Confidence_0.333_Length_2030	1	20.396	1	20	1436	1455	UGACAGAAGAGAGUGAGCAC	GUGCUCUCUCUCUUCUGUCA	Cleavage
Ado-MIR156g-1a_r	Locus_14087_Transcript_46/66_Confidence_0.333_Length_2030	1	20.396	1	21	1435	1455	UGACAGAAGAGAGUGAGCACA	CGUGCUCUCUCUCUUCUGUCA	Cleavage
Ado-MIR156b-b_r	Locus_14087_Transcript_46/66_Confidence_0.333_Length_2030	1	20.396	1	20	1436	1455	UGACAGAAGAGAGUGAGCAC	GUGCUCUCUCUCUUCUGUCA	Cleavage
Ado-MIR156b-a_r	Locus_14087_Transcript_46/66_Confidence_0.333_Length_2030	1	20.396	1	21	1435	1455	UGACAGAAGAGAGUGAGCACA	CGUGCUCUCUCUCUUCUGUCA	Cleavage
Ado-MIR156g-2_r	Locus_14087_Transcript_46/66_Confidence_0.333_Length_2030	1	20.396	1	20	1436	1455	UGACAGAAGAGAGUGAGCAC	GUGCUCUCUCUCUUCUGUCA	Cleavage
Ado-MIR156j-b_r	Locus_14087_Transcript_46/66_Confidence_0.333_Length_2030	1	20.396	1	20	1436	1455	UGACAGAAGAGAGUGAGCAC	GUGCUCUCUCUCUUCUGUCA	Cleavage
Ado-MIR156j-a_r	Locus_14087_Transcript_46/66_Confidence_0.333_Length_2030	1	20.396	1	21	1435	1455	UGACAGAAGAGAGUGAGCACA	CGUGCUCUCUCUCUUCUGUCA	Cleavage
Ado-MIR156a-b_r	Locus_14087_Transcript_46/66_Confidence_0.333_Length_2030	1	20.396	1	20	1436	1455	UGACAGAAGAGAGUGAGCAC	GUGCUCUCUCUCUUCUGUCA	Cleavage
Ado-MIR156a-a_r	Locus_14087_Transcript_46/66_Confidence_0.333_Length_2030	1	20.396	1	21	1435	1455	UGACAGAAGAGAGUGAGCACA	CGUGCUCUCUCUCUUCUGUCA	Cleavage
Ado-MIR156g-3_r	Locus_14087_Transcript_46/66_Confidence_0.333_Length_2030	1	20.396	1	20	1436	1455	UGACAGAAGAGAGUGAGCAC	GUGCUCUCUCUCUUCUGUCA	Cleavage
Ado-MIR393a-b_r	Locus_15085_Transcript_26/40_Confidence_0.434_Length_1888	3	21.446	1	22	1202	1224	UCCAAAGGGAUCGCAUUG-AUCC	GGAGACAAUGCGAUCCCUUUGGA	Cleavage
Ado-MIR169q-6_r	Locus_16183_Transcript_40/55_Confidence_0.517_Length_2939	3	16.625	1	21	2639	2659	UAGCCAAGGAUGACUUGCCUG	GUGGCAACUCAUCCUUGGCUU	Cleavage
Ado-MIR169a_r	Locus_16183_Transcript_40/55_Confidence_0.517_Length_2939	3	16.625	1	21	2639	2659	CAGCCAAGGAUGACUUGCCGA	GUGGCAACUCAUCCUUGGCUU	Cleavage
Ado-MIR169q-7_r	Locus_16183_Transcript_40/55_Confidence_0.517_Length_2939	3	16.625	1	21	2639	2659	UAGCCAAGGAUGACUUGCCUA	GUGGCAACUCAUCCUUGGCUU	Cleavage
Ado-MIR169c-3a_r	Locus_16183_Transcript_40/55_Confidence_0.517_Length_2939	3	16.625	1	21	2639	2659	CAGCCAAGGAUGACUUGCCGG	GUGGCAACUCAUCCUUGGCUU	Cleavage
Ado-MIR172d-1a_b	Locus_10929_Transcript_1/78_Confidence_0.052_Length_415	1.5	18.049	1	21	211	231	AGAAUCUUGAUGAUGCUGCAU	CUGCAGCAUCAUCAGGAUUCU	Cleavage
Ado-MIR172b_b	Locus_10929_Transcript_1/78_Confidence_0.052_Length_415	2.5	18.049	1	21	211	231	GGAAUCUUGAUGAUGCUGCAU	CUGCAGCAUCAUCAGGAUUCU	Cleavage
Ado-MIR172d-2b_c	Locus_13957_Transcript_53/58_Confidence_0.259_Length_1334	2.5	11.086	1	21	886	906	UGAAUCUUGAUGAUGCUGCAC	CUGCAGCAUCAUCAGGAUUCU	Cleavage
Ado-MIR172d-2a_c	Locus_13957_Transcript_53/58_Confidence_0.259_Length_1334	1.5	11.086	1	21	886	906	AGAAUCUUGAUGAUGCUGCAU	CUGCAGCAUCAUCAGGAUUCU	Cleavage
Ado-MIR169c-1a_b	comp73418_c0_seq4	3	10.685	1	21	2104	2124	CAGCCAAGGAUGACUUGCCGG	CAGGCAAUUCAUCCUUGGCUU	Cleavage
Ado-MIR169q-1_b	comp73418_c0_seq4	2	10.685	1	21	2104	2124	UAGCCAAGGAUGACUUGCCUA	CAGGCAAUUCAUCCUUGGCUU	Cleavage
Ado-MIR169q-2_b	comp73418_c0_seq4	2	10.685	1	21	2104	2124	UAGCCAAGGAUGACUUGCCUA	CAGGCAAUUCAUCCUUGGCUU	Cleavage
Ado-MIR529a-a_c	comp82796_c1_seq10	2	19.853	1	21	1444	1464	AGAAGAGAGAGAGUACAGCCU	UGGGUGUGCUCUCUCUCUUCU	Cleavage
Ado-MIR444c-4a_c	Locus_12915_Transcript_6/30_Confidence_0.431_Length_3994	1	14.503	1	21	1633	1653	UGUUGUCUCAAGCUUGCUGCC	GGCUGCAAGCUUGAGACAACA	Cleavage
Ado-MIR444c-4b_c	Locus_12915_Transcript_6/30_Confidence_0.431_Length_3994	0	16.397	1	21	1639	1659	UGCAGUUGUUGUCUCAAGCUU	AAGCUUGAGACAACAACUGCA	Cleavage
Ado-MIR444c-1b_c	Locus_12915_Transcript_6/30_Confidence_0.431_Length_3994	1	14.503	1	21	1633	1653	UGUUGUCUCAAGCUUGCUGCC	GGCUGCAAGCUUGAGACAACA	Cleavage
Ado-MIR444c-1c_c	Locus_12915_Transcript_6/30_Confidence_0.431_Length_3994	0	16.397	1	21	1639	1659	UGCAGUUGUUGUCUCAAGCUU	AAGCUUGAGACAACAACUGCA	Cleavage
Ado-MIR444d-3b_c	Locus_12915_Transcript_6/30_Confidence_0.431_Length_3994	2.5	14.503	1	21	1633	1653	UGUUGCCUCAAGCUUGCUGCC	GGCUGCAAGCUUGAGACAACA	Cleavage
Ado-MIR444d-3a_c	Locus_12915_Transcript_6/30_Confidence_0.431_Length_3994	2.5	14.511	1	21	1634	1654	UUGUUGCCUCAAGCUUGCUGC	GCUGCAAGCUUGAGACAACAA	Cleavage
Ado-MIR444d-3d_c	Locus_12915_Transcript_6/30_Confidence_0.431_Length_3994	1.5	16.397	1	21	1639	1659	UGCAGUUGUUGCCUCAAGCUU	AAGCUUGAGACAACAACUGCA	Cleavage
Ado-MIR444d-2b_c	Locus_12915_Transcript_6/30_Confidence_0.431_Length_3994	2.5	14.503	1	21	1633	1653	UGUUGCCUCAAGCUUGCUGCC	GGCUGCAAGCUUGAGACAACA	Cleavage
Ado-MIR444d-2a_c	Locus_12915_Transcript_6/30_Confidence_0.431_Length_3994	2.5	14.511	1	21	1634	1654	UUGUUGCCUCAAGCUUGCUGC	GCUGCAAGCUUGAGACAACAA	Cleavage
Ado-MIR444d-2d_c	Locus_12915_Transcript_6/30_Confidence_0.431_Length_3994	1.5	16.397	1	21	1639	1659	UGCAGUUGUUGCCUCAAGCUU	AAGCUUGAGACAACAACUGCA	Cleavage
Ado-MIR169c-1a_b	Locus_14326_Transcript_27/49_Confidence_0.385_Length_2913	3	17.414	1	21	2595	2615	CAGCCAAGGAUGACUUGCCGG	GCGGUAACUCAUCCUUGGCUU	Cleavage
Ado-MIR444d-5c_r	comp78295_c1_seq20	0	14.292	1	21	10	30	UUGUGGCUUUCUUGCAAGUUG	CAACUUGCAAGAAAGCCACAA	Cleavage
Ado-MIR172d-1a_l	comp65473_c0_seq7	1.5	15.541	1	21	893	913	AGAAUCUUGAUGAUGCUGCAU	CUGCAGCAUCAUCAGGAUUCU	Cleavage
Ado-MIR393b-2c_c	comp65375_c0_seq1	3	19.622	1	21	105	125	UCAGUGCAAUCCCUUUGGAAU	GUGCAAAAGGGAUUGCACUGU	Cleavage
Ado-MIR156c_r	Locus_14087_Transcript_62/66_Confidence_0.198_Length_2151	2.5	18.649	1	20	1543	1562	UAACAGAAGAGAGUGAGCAC	GUGCUCUCUCUCUUCUGUCA	Cleavage
Ado-MIR156g-1b_r	Locus_14087_Transcript_62/66_Confidence_0.198_Length_2151	1	18.649	1	20	1543	1562	UGACAGAAGAGAGUGAGCAC	GUGCUCUCUCUCUUCUGUCA	Cleavage
Ado-MIR156g-1a_r	Locus_14087_Transcript_62/66_Confidence_0.198_Length_2151	1	18.649	1	21	1542	1562	UGACAGAAGAGAGUGAGCACA	UGUGCUCUCUCUCUUCUGUCA	Cleavage
Ado-MIR156b-b_r	Locus_14087_Transcript_62/66_Confidence_0.198_Length_2151	1	18.649	1	20	1543	1562	UGACAGAAGAGAGUGAGCAC	GUGCUCUCUCUCUUCUGUCA	Cleavage
Ado-MIR156b-a_r	Locus_14087_Transcript_62/66_Confidence_0.198_Length_2151	1	18.649	1	21	1542	1562	UGACAGAAGAGAGUGAGCACA	UGUGCUCUCUCUCUUCUGUCA	Cleavage
Ado-MIR156g-2_r	Locus_14087_Transcript_62/66_Confidence_0.198_Length_2151	1	18.649	1	20	1543	1562	UGACAGAAGAGAGUGAGCAC	GUGCUCUCUCUCUUCUGUCA	Cleavage
Ado-MIR156j-b_r	Locus_14087_Transcript_62/66_Confidence_0.198_Length_2151	1	18.649	1	20	1543	1562	UGACAGAAGAGAGUGAGCAC	GUGCUCUCUCUCUUCUGUCA	Cleavage
Ado-MIR156j-a_r	Locus_14087_Transcript_62/66_Confidence_0.198_Length_2151	1	18.649	1	21	1542	1562	UGACAGAAGAGAGUGAGCACA	UGUGCUCUCUCUCUUCUGUCA	Cleavage
Ado-MIR156a-b_r	Locus_14087_Transcript_62/66_Confidence_0.198_Length_2151	1	18.649	1	20	1543	1562	UGACAGAAGAGAGUGAGCAC	GUGCUCUCUCUCUUCUGUCA	Cleavage
Ado-MIR156a-a_r	Locus_14087_Transcript_62/66_Confidence_0.198_Length_2151	1	18.649	1	21	1542	1562	UGACAGAAGAGAGUGAGCACA	UGUGCUCUCUCUCUUCUGUCA	Cleavage
Ado-MIR156g-3_r	Locus_14087_Transcript_62/66_Confidence_0.198_Length_2151	1	18.649	1	20	1543	1562	UGACAGAAGAGAGUGAGCAC	GUGCUCUCUCUCUUCUGUCA	Cleavage
Ado-MIR444c-4a_c	Locus_12915_Transcript_4/30_Confidence_0.451_Length_4081	1	14.503	1	21	1720	1740	UGUUGUCUCAAGCUUGCUGCC	GGCUGCAAGCUUGAGACAACA	Cleavage
Ado-MIR444c-4b_c	Locus_12915_Transcript_4/30_Confidence_0.451_Length_4081	0	16.397	1	21	1726	1746	UGCAGUUGUUGUCUCAAGCUU	AAGCUUGAGACAACAACUGCA	Cleavage
Ado-MIR444c-1b_c	Locus_12915_Transcript_4/30_Confidence_0.451_Length_4081	1	14.503	1	21	1720	1740	UGUUGUCUCAAGCUUGCUGCC	GGCUGCAAGCUUGAGACAACA	Cleavage
Ado-MIR444c-1c_c	Locus_12915_Transcript_4/30_Confidence_0.451_Length_4081	0	16.397	1	21	1726	1746	UGCAGUUGUUGUCUCAAGCUU	AAGCUUGAGACAACAACUGCA	Cleavage
Ado-MIR444d-3b_c	Locus_12915_Transcript_4/30_Confidence_0.451_Length_4081	2.5	14.503	1	21	1720	1740	UGUUGCCUCAAGCUUGCUGCC	GGCUGCAAGCUUGAGACAACA	Cleavage
Ado-MIR444d-3a_c	Locus_12915_Transcript_4/30_Confidence_0.451_Length_4081	2.5	14.511	1	21	1721	1741	UUGUUGCCUCAAGCUUGCUGC	GCUGCAAGCUUGAGACAACAA	Cleavage
Ado-MIR444d-3d_c	Locus_12915_Transcript_4/30_Confidence_0.451_Length_4081	1.5	16.397	1	21	1726	1746	UGCAGUUGUUGCCUCAAGCUU	AAGCUUGAGACAACAACUGCA	Cleavage
Ado-MIR444d-2b_c	Locus_12915_Transcript_4/30_Confidence_0.451_Length_4081	2.5	14.503	1	21	1720	1740	UGUUGCCUCAAGCUUGCUGCC	GGCUGCAAGCUUGAGACAACA	Cleavage
Ado-MIR444d-2a_c	Locus_12915_Transcript_4/30_Confidence_0.451_Length_4081	2.5	14.511	1	21	1721	1741	UUGUUGCCUCAAGCUUGCUGC	GCUGCAAGCUUGAGACAACAA	Cleavage
Ado-MIR444d-2d_c	Locus_12915_Transcript_4/30_Confidence_0.451_Length_4081	1.5	16.397	1	21	1726	1746	UGCAGUUGUUGCCUCAAGCUU	AAGCUUGAGACAACAACUGCA	Cleavage
Ado-MIR444c-1b_b	comp76332_c0_seq49	1	14.503	1	21	1803	1823	UGUUGUCUCAAGCUUGCUGCC	GGCUGCAAGCUUGAGACAACA	Cleavage
Ado-MIR444c-1c_b	comp76332_c0_seq49	0	16.397	1	21	1809	1829	UGCAGUUGUUGUCUCAAGCUU	AAGCUUGAGACAACAACUGCA	Cleavage
Ado-MIR444d-1b_b	comp76332_c0_seq49	2.5	14.503	1	21	1803	1823	UGUUGCCUCAAGCUUGCUGCC	GGCUGCAAGCUUGAGACAACA	Cleavage
Ado-MIR444d-1a_b	comp76332_c0_seq49	2.5	14.511	1	21	1804	1824	UUGUUGCCUCAAGCUUGCUGC	GCUGCAAGCUUGAGACAACAA	Cleavage
Ado-MIR444d-1d_b	comp76332_c0_seq49	1.5	16.397	1	21	1809	1829	UGCAGUUGUUGCCUCAAGCUU	AAGCUUGAGACAACAACUGCA	Cleavage
Ado-MIR444d-2b_b	comp76332_c0_seq49	2.5	14.503	1	21	1803	1823	UGUUGCCUCAAGCUUGCUGCC	GGCUGCAAGCUUGAGACAACA	Cleavage
Ado-MIR444d-2a_b	comp76332_c0_seq49	2.5	14.511	1	21	1804	1824	UUGUUGCCUCAAGCUUGCUGC	GCUGCAAGCUUGAGACAACAA	Cleavage
Ado-MIR444d-2d_b	comp76332_c0_seq49	1.5	16.397	1	21	1809	1829	UGCAGUUGUUGCCUCAAGCUU	AAGCUUGAGACAACAACUGCA	Cleavage
Ado-MIR444c-2a_b	comp76332_c0_seq49	0	14.503	1	21	1803	1823	UGUUGUCUCAAGCUUGCAGCC	GGCUGCAAGCUUGAGACAACA	Cleavage
Ado-MIR444c-2b_b	comp76332_c0_seq49	0	16.397	1	21	1809	1829	UGCAGUUGUUGUCUCAAGCUU	AAGCUUGAGACAACAACUGCA	Cleavage
Ado-MIR444c-2c_b	comp76332_c0_seq49	1	16.397	1	21	1809	1829	UGCAGUUGUUGUCUCUAGCUU	AAGCUUGAGACAACAACUGCA	Cleavage
Ado-MIR156c_r	Locus_5717_Transcript_10/37_Confidence_0.237_Length_1208	2.5	24.767	1	20	609	628	UAACAGAAGAGAGUGAGCAC	GUGCUCUCUCUCUUCUGUCA	Cleavage
Ado-MIR156g-1b_r	Locus_5717_Transcript_10/37_Confidence_0.237_Length_1208	1	24.767	1	20	609	628	UGACAGAAGAGAGUGAGCAC	GUGCUCUCUCUCUUCUGUCA	Cleavage
Ado-MIR156g-1a_r	Locus_5717_Transcript_10/37_Confidence_0.237_Length_1208	1	24.767	1	21	608	628	UGACAGAAGAGAGUGAGCACA	CGUGCUCUCUCUCUUCUGUCA	Cleavage
Ado-MIR156b-b_r	Locus_5717_Transcript_10/37_Confidence_0.237_Length_1208	1	24.767	1	20	609	628	UGACAGAAGAGAGUGAGCAC	GUGCUCUCUCUCUUCUGUCA	Cleavage
Ado-MIR156b-a_r	Locus_5717_Transcript_10/37_Confidence_0.237_Length_1208	1	24.767	1	21	608	628	UGACAGAAGAGAGUGAGCACA	CGUGCUCUCUCUCUUCUGUCA	Cleavage
Ado-MIR156g-2_r	Locus_5717_Transcript_10/37_Confidence_0.237_Length_1208	1	24.767	1	20	609	628	UGACAGAAGAGAGUGAGCAC	GUGCUCUCUCUCUUCUGUCA	Cleavage
Ado-MIR156j-b_r	Locus_5717_Transcript_10/37_Confidence_0.237_Length_1208	1	24.767	1	20	609	628	UGACAGAAGAGAGUGAGCAC	GUGCUCUCUCUCUUCUGUCA	Cleavage
Ado-MIR156j-a_r	Locus_5717_Transcript_10/37_Confidence_0.237_Length_1208	1	24.767	1	21	608	628	UGACAGAAGAGAGUGAGCACA	CGUGCUCUCUCUCUUCUGUCA	Cleavage
Ado-MIR156a-b_r	Locus_5717_Transcript_10/37_Confidence_0.237_Length_1208	1	24.767	1	20	609	628	UGACAGAAGAGAGUGAGCAC	GUGCUCUCUCUCUUCUGUCA	Cleavage
Ado-MIR156a-a_r	Locus_5717_Transcript_10/37_Confidence_0.237_Length_1208	1	24.767	1	21	608	628	UGACAGAAGAGAGUGAGCACA	CGUGCUCUCUCUCUUCUGUCA	Cleavage
Ado-MIR156g-3_r	Locus_5717_Transcript_10/37_Confidence_0.237_Length_1208	1	24.767	1	20	609	628	UGACAGAAGAGAGUGAGCAC	GUGCUCUCUCUCUUCUGUCA	Cleavage
Ado-MIR444d-5c_r	comp78295_c1_seq11	0	14.292	1	21	10	30	UUGUGGCUUUCUUGCAAGUUG	CAACUUGCAAGAAAGCCACAA	Cleavage
Ado-MIR444c-1b_b	comp76332_c0_seq28	1	14.503	1	21	1287	1307	UGUUGUCUCAAGCUUGCUGCC	GGCUGCAAGCUUGAGACAACA	Cleavage
Ado-MIR444c-1c_b	comp76332_c0_seq28	0	16.397	1	21	1293	1313	UGCAGUUGUUGUCUCAAGCUU	AAGCUUGAGACAACAACUGCA	Cleavage
Ado-MIR444d-1b_b	comp76332_c0_seq28	2.5	14.503	1	21	1287	1307	UGUUGCCUCAAGCUUGCUGCC	GGCUGCAAGCUUGAGACAACA	Cleavage
Ado-MIR444d-1a_b	comp76332_c0_seq28	2.5	14.511	1	21	1288	1308	UUGUUGCCUCAAGCUUGCUGC	GCUGCAAGCUUGAGACAACAA	Cleavage
Ado-MIR444d-1d_b	comp76332_c0_seq28	1.5	16.397	1	21	1293	1313	UGCAGUUGUUGCCUCAAGCUU	AAGCUUGAGACAACAACUGCA	Cleavage
Ado-MIR444d-2b_b	comp76332_c0_seq28	2.5	14.503	1	21	1287	1307	UGUUGCCUCAAGCUUGCUGCC	GGCUGCAAGCUUGAGACAACA	Cleavage
Ado-MIR444d-2a_b	comp76332_c0_seq28	2.5	14.511	1	21	1288	1308	UUGUUGCCUCAAGCUUGCUGC	GCUGCAAGCUUGAGACAACAA	Cleavage
Ado-MIR444d-2d_b	comp76332_c0_seq28	1.5	16.397	1	21	1293	1313	UGCAGUUGUUGCCUCAAGCUU	AAGCUUGAGACAACAACUGCA	Cleavage
Ado-MIR444c-2a_b	comp76332_c0_seq28	0	14.503	1	21	1287	1307	UGUUGUCUCAAGCUUGCAGCC	GGCUGCAAGCUUGAGACAACA	Cleavage
Ado-MIR444c-2b_b	comp76332_c0_seq28	0	16.397	1	21	1293	1313	UGCAGUUGUUGUCUCAAGCUU	AAGCUUGAGACAACAACUGCA	Cleavage
Ado-MIR444c-2c_b	comp76332_c0_seq28	1	16.397	1	21	1293	1313	UGCAGUUGUUGUCUCUAGCUU	AAGCUUGAGACAACAACUGCA	Cleavage
Ado-MIR444e-a_r	comp87577_c0_seq4	2.5	15.383	1	21	10	30	UUGCUGCCUCAAGCUUACUGC	ACAGCAAGCUUUAGGCAGCAA	Translation
Ado-MIR444c-4a_c	Locus_12915_Transcript_26/30_Confidence_0.706_Length_3421	1	14.366	1	21	1875	1895	UGUUGUCUCAAGCUUGCUGCC	GGCUGCAAGCUUGAGACAACA	Cleavage
Ado-MIR444c-4b_c	Locus_12915_Transcript_26/30_Confidence_0.706_Length_3421	0	13.396	1	21	1881	1901	UGCAGUUGUUGUCUCAAGCUU	AAGCUUGAGACAACAACUGCA	Cleavage
Ado-MIR444c-1b_c	Locus_12915_Transcript_26/30_Confidence_0.706_Length_3421	1	14.366	1	21	1875	1895	UGUUGUCUCAAGCUUGCUGCC	GGCUGCAAGCUUGAGACAACA	Cleavage
Ado-MIR444c-1c_c	Locus_12915_Transcript_26/30_Confidence_0.706_Length_3421	0	13.396	1	21	1881	1901	UGCAGUUGUUGUCUCAAGCUU	AAGCUUGAGACAACAACUGCA	Cleavage
Ado-MIR444d-3b_c	Locus_12915_Transcript_26/30_Confidence_0.706_Length_3421	2.5	14.366	1	21	1875	1895	UGUUGCCUCAAGCUUGCUGCC	GGCUGCAAGCUUGAGACAACA	Cleavage
Ado-MIR444d-3a_c	Locus_12915_Transcript_26/30_Confidence_0.706_Length_3421	2.5	14.426	1	21	1876	1896	UUGUUGCCUCAAGCUUGCUGC	GCUGCAAGCUUGAGACAACAA	Cleavage
Ado-MIR444d-3d_c	Locus_12915_Transcript_26/30_Confidence_0.706_Length_3421	1.5	13.396	1	21	1881	1901	UGCAGUUGUUGCCUCAAGCUU	AAGCUUGAGACAACAACUGCA	Cleavage
Ado-MIR444d-2b_c	Locus_12915_Transcript_26/30_Confidence_0.706_Length_3421	2.5	14.366	1	21	1875	1895	UGUUGCCUCAAGCUUGCUGCC	GGCUGCAAGCUUGAGACAACA	Cleavage
Ado-MIR444d-2a_c	Locus_12915_Transcript_26/30_Confidence_0.706_Length_3421	2.5	14.426	1	21	1876	1896	UUGUUGCCUCAAGCUUGCUGC	GCUGCAAGCUUGAGACAACAA	Cleavage
Ado-MIR444d-2d_c	Locus_12915_Transcript_26/30_Confidence_0.706_Length_3421	1.5	13.396	1	21	1881	1901	UGCAGUUGUUGCCUCAAGCUU	AAGCUUGAGACAACAACUGCA	Cleavage
Ado-MIR169n-1_l	comp67351_c0_seq25	2	18.058	1	21	943	963	GAGCCAAGAAUGACUUGCCUA	CAGGCAAUUCAUUCUUGGCUU	Cleavage
Ado-MIR169a_r	Locus_839_Transcript_88/261_Confidence_0.073_Length_2104	3	16.264	1	21	1824	1844	CAGCCAAGGAUGACUUGCCGA	AUGGCAACUCAUCCUUGGCUU	Cleavage
Ado-MIR169q-7_r	Locus_839_Transcript_88/261_Confidence_0.073_Length_2104	3	16.264	1	21	1824	1844	UAGCCAAGGAUGACUUGCCUA	AUGGCAACUCAUCCUUGGCUU	Cleavage
Ado-MIR169c-3a_r	Locus_839_Transcript_88/261_Confidence_0.073_Length_2104	3	16.264	1	21	1824	1844	CAGCCAAGGAUGACUUGCCGG	AUGGCAACUCAUCCUUGGCUU	Cleavage
Ado-MIR169q-1_c	comp73737_c0_seq5	2	10.685	1	21	987	1007	UAGCCAAGGAUGACUUGCCUA	CAGGCAAUUCAUCCUUGGCUU	Cleavage
Ado-MIR169c-1a_c	comp73737_c0_seq5	3	10.685	1	21	987	1007	CAGCCAAGGAUGACUUGCCGG	CAGGCAAUUCAUCCUUGGCUU	Cleavage
Ado-MIR172d-1a_b	Locus_25981_Transcript_9/14_Confidence_0.095_Length_223	1.5	20.122	1	21	181	201	AGAAUCUUGAUGAUGCUGCAU	CUGCAGCAUCAUCAGGAUUCU	Cleavage
Ado-MIR172b_b	Locus_25981_Transcript_9/14_Confidence_0.095_Length_223	2.5	20.122	1	21	181	201	GGAAUCUUGAUGAUGCUGCAU	CUGCAGCAUCAUCAGGAUUCU	Cleavage
Ado-MIR444d-2b_l	Locus_5417_Transcript_3/28_Confidence_0.438_Length_5204	2.5	14.503	1	21	1767	1787	UGUUGCCUCAAGCUUGCUGCC	GGCUGCAAGCUUGAGACAACA	Cleavage
Ado-MIR444d-2a_l	Locus_5417_Transcript_3/28_Confidence_0.438_Length_5204	2.5	14.511	1	21	1768	1788	UUGUUGCCUCAAGCUUGCUGC	GCUGCAAGCUUGAGACAACAA	Cleavage
Ado-MIR444d-2d_l	Locus_5417_Transcript_3/28_Confidence_0.438_Length_5204	1.5	16.397	1	21	1773	1793	UGCAGUUGUUGCCUCAAGCUU	AAGCUUGAGACAACAACUGCA	Cleavage
Ado-MIR444d-4b_l	Locus_5417_Transcript_3/28_Confidence_0.438_Length_5204	2.5	14.503	1	21	1767	1787	UGUUGCCUCAAGCUUGCUGCC	GGCUGCAAGCUUGAGACAACA	Cleavage
Ado-MIR444d-4a_l	Locus_5417_Transcript_3/28_Confidence_0.438_Length_5204	2.5	14.511	1	21	1768	1788	UUGUUGCCUCAAGCUUGCUGC	GCUGCAAGCUUGAGACAACAA	Cleavage
Ado-MIR444d-4d_l	Locus_5417_Transcript_3/28_Confidence_0.438_Length_5204	1.5	16.397	1	21	1773	1793	UGCAGUUGUUGCCUCAAGCUU	AAGCUUGAGACAACAACUGCA	Cleavage
Ado-MIR156k-b_l	Locus_12535_Transcript_38/73_Confidence_0.330_Length_2362	0	14.916	1	21	1867	1887	UGACAGAAGAGAGAGAGCACA	CGUGCUCUCUCUCUUCUGUCA	Cleavage
Ado-MIR156k-a_l	Locus_12535_Transcript_38/73_Confidence_0.330_Length_2362	0	14.916	1	20	1868	1887	UGACAGAAGAGAGAGAGCAC	GUGCUCUCUCUCUUCUGUCA	Cleavage
Ado-MIR156k-b_l	Locus_12535_Transcript_53/73_Confidence_0.283_Length_2124	0	15.681	1	21	1595	1615	UGACAGAAGAGAGAGAGCACA	CGUGCUCUCUCUCUUCUGUCA	Cleavage
Ado-MIR156k-a_l	Locus_12535_Transcript_53/73_Confidence_0.283_Length_2124	0	15.681	1	20	1596	1615	UGACAGAAGAGAGAGAGCAC	GUGCUCUCUCUCUUCUGUCA	Cleavage
Ado-MIR827-a_b	comp79373_c0_seq27	1.5	18.071	1	21	161	181	UUAGAUGACCAUCAGCAAACA	AGUUUGCUGAUGUUCAUCUAA	Cleavage
Ado-MIR160b-1_c	comp86229_c0_seq1	0	24.921	1	21	2977	2997	UGCCUGGCUCCCUGUAUGCCA	AGGCAUACAGGGAGCCAGGCA	Cleavage
Ado-MIR444c-1c_b	Locus_1016_Transcript_1001/2070_Confidence_0.002_Length_4336	2.5	18.423	1	21	175	195	UGCAGUUGUUGUCUCAAGCUU	AAGCUAGAGAUAACAACUGCA	Translation
Ado-MIR444c-2b_b	Locus_1016_Transcript_1001/2070_Confidence_0.002_Length_4336	2.5	18.423	1	21	175	195	UGCAGUUGUUGUCUCAAGCUU	AAGCUAGAGAUAACAACUGCA	Translation
Ado-MIR444c-2c_b	Locus_1016_Transcript_1001/2070_Confidence_0.002_Length_4336	1.5	18.423	1	21	175	195	UGCAGUUGUUGUCUCUAGCUU	AAGCUAGAGAUAACAACUGCA	Translation
Ado-MIR156k-b_l	comp46215_c0_seq1	0	18.591	1	21	1476	1496	UGACAGAAGAGAGAGAGCACA	UGUGCUCUCUCUCUUCUGUCA	Cleavage
Ado-MIR156k-a_l	comp46215_c0_seq1	0	18.591	1	20	1477	1496	UGACAGAAGAGAGAGAGCAC	GUGCUCUCUCUCUUCUGUCA	Cleavage
Ado-MIR444c-3b_r	Locus_3441_Transcript_416/417_Confidence_0.028_Length_1752	1	14.503	1	21	191	211	UGUUGUCUCAAGCUUGCUGCC	GGCUGCAAGCUUGAGACAACA	Cleavage
Ado-MIR444c-3a_r	Locus_3441_Transcript_416/417_Confidence_0.028_Length_1752	0	16.397	1	21	197	217	UGCAGUUGUUGUCUCAAGCUU	AAGCUUGAGACAACAACUGCA	Cleavage
Ado-MIR444d-5b_r	Locus_3441_Transcript_416/417_Confidence_0.028_Length_1752	2.5	14.503	1	21	191	211	UGUUGCCUCAAGCUUGCUGCC	GGCUGCAAGCUUGAGACAACA	Cleavage
Ado-MIR444d-5a_r	Locus_3441_Transcript_416/417_Confidence_0.028_Length_1752	2.5	14.511	1	21	192	212	UUGUUGCCUCAAGCUUGCUGC	GCUGCAAGCUUGAGACAACAA	Cleavage
Ado-MIR444d-5d_r	Locus_3441_Transcript_416/417_Confidence_0.028_Length_1752	1.5	16.397	1	21	197	217	UGCAGUUGUUGCCUCAAGCUU	AAGCUUGAGACAACAACUGCA	Cleavage
Ado-MIR444c-1a_r	Locus_3441_Transcript_416/417_Confidence_0.028_Length_1752	1	14.503	1	21	191	211	UGUUGUCUCAAGCUUGCUGCC	GGCUGCAAGCUUGAGACAACA	Cleavage
Ado-MIR444c-1c_r	Locus_3441_Transcript_416/417_Confidence_0.028_Length_1752	0	16.397	1	21	197	217	UGCAGUUGUUGUCUCAAGCUU	AAGCUUGAGACAACAACUGCA	Cleavage
Ado-MIR169n-1_l	comp67351_c0_seq20	2	18.982	1	21	805	825	GAGCCAAGAAUGACUUGCCUA	CAGGCAAUUCAUUCUUGGCUU	Cleavage
Ado-MIR172d-1a_l	comp63680_c0_seq23	1.5	23.575	1	21	1783	1803	AGAAUCUUGAUGAUGCUGCAU	CUGCAGCAUCAUCAGGAUUCU	Cleavage
Ado-MIR529a-a_c	comp82796_c1_seq14	2	19.853	1	21	1637	1657	AGAAGAGAGAGAGUACAGCCU	UGGGUGUGCUCUCUCUCUUCU	Cleavage
Ado-MIR529a-a_c	comp82796_c1_seq6	2	17.238	1	21	798	818	AGAAGAGAGAGAGUACAGCCU	UGGGUGUGCUCUCUCUCUUCU	Cleavage
Ado-MIR166a-1_r	Locus_2827_Transcript_70/166_Confidence_0.091_Length_1163	3	22.535	1	21	23	43	UCGGACCAGGCUUCAUUCCCC	CUGGGAUGAAGCCUGGUCCGG	Cleavage
Ado-MIR166a-2_r	Locus_2827_Transcript_70/166_Confidence_0.091_Length_1163	3	22.535	1	21	23	43	UCGGACCAGGCUUCAUUCCCC	CUGGGAUGAAGCCUGGUCCGG	Cleavage
Ado-MIR393b-3a_l	comp70939_c0_seq5	1	20.419	1	21	2152	2172	UCCAAAGGGAUCGCAUUGAUC	AAACAAUGCGAUCCCUUUGGA	Cleavage
Ado-MIR393b-3b_l	comp70939_c0_seq5	1	20.419	1	22	2151	2172	UCCAAAGGGAUCGCAUUGAUCU	GAAACAAUGCGAUCCCUUUGGA	Cleavage
Ado-MIR172d-2b_c	Locus_18892_Transcript_43/56_Confidence_0.309_Length_1319	2.5	18.049	1	21	911	931	UGAAUCUUGAUGAUGCUGCAC	CUGCAGCAUCAUCAGGAUUCU	Cleavage
Ado-MIR172d-2a_c	Locus_18892_Transcript_43/56_Confidence_0.309_Length_1319	1.5	18.049	1	21	911	931	AGAAUCUUGAUGAUGCUGCAU	CUGCAGCAUCAUCAGGAUUCU	Cleavage
Ado-MIR444a-1a_b	Locus_26257_Transcript_1/4_Confidence_0.250_Length_319	2	19.611	1	21	169	189	UUGCUGCCUCAAGCUUCCUGC	CAAGAAAGCUUGAGGCAGCAA	Cleavage
Ado-MIR444c-3b_r	Locus_3441_Transcript_296/417_Confidence_0.013_Length_360	0	21.565	1	21	286	306	UGUUGUCUCAAGCUUGCUGCC	GGCAGCAAGCUUGAGACAACA	Cleavage
Ado-MIR444c-3a_r	Locus_3441_Transcript_296/417_Confidence_0.013_Length_360	0	21.916	1	21	292	312	UGCAGUUGUUGUCUCAAGCUU	AAGCUUGAGACAACAACUGCA	Cleavage
Ado-MIR444d-5b_r	Locus_3441_Transcript_296/417_Confidence_0.013_Length_360	1.5	21.565	1	21	286	306	UGUUGCCUCAAGCUUGCUGCC	GGCAGCAAGCUUGAGACAACA	Cleavage
Ado-MIR444d-5a_r	Locus_3441_Transcript_296/417_Confidence_0.013_Length_360	1.5	23.284	1	21	287	307	UUGUUGCCUCAAGCUUGCUGC	GCAGCAAGCUUGAGACAACAA	Cleavage
Ado-MIR444d-5d_r	Locus_3441_Transcript_296/417_Confidence_0.013_Length_360	1.5	21.916	1	21	292	312	UGCAGUUGUUGCCUCAAGCUU	AAGCUUGAGACAACAACUGCA	Cleavage
Ado-MIR444c-1a_r	Locus_3441_Transcript_296/417_Confidence_0.013_Length_360	0	21.565	1	21	286	306	UGUUGUCUCAAGCUUGCUGCC	GGCAGCAAGCUUGAGACAACA	Cleavage
Ado-MIR444c-1c_r	Locus_3441_Transcript_296/417_Confidence_0.013_Length_360	0	21.916	1	21	292	312	UGCAGUUGUUGUCUCAAGCUU	AAGCUUGAGACAACAACUGCA	Cleavage
Ado-MIR444d-2b_l	comp63492_c0_seq9	0	20.158	1	21	1553	1573	UGUUGCCUCAAGCUUGCUGCC	GGCAGCAAGCUUGAGGCAACA	Cleavage
Ado-MIR444d-2a_l	comp63492_c0_seq9	0	20.982	1	21	1554	1574	UUGUUGCCUCAAGCUUGCUGC	GCAGCAAGCUUGAGGCAACAA	Cleavage
Ado-MIR444d-2d_l	comp63492_c0_seq9	0	20.583	1	21	1559	1579	UGCAGUUGUUGCCUCAAGCUU	AAGCUUGAGGCAACAACUGCA	Cleavage
Ado-MIR444d-2c_l	comp63492_c0_seq9	0	17.216	1	21	1580	1600	UUGUGGCUUUCUUGCAAGUUG	CAACUUGCAAGAAAGCCACAA	Cleavage
Ado-MIR444a-2a_l	comp63492_c0_seq9	2.5	20.982	1	21	1554	1574	UUGCUGCCUCAAGCUUCCUGC	GCAGCAAGCUUGAGGCAACAA	Cleavage
Ado-MIR444a-2b_l	comp63492_c0_seq9	1.5	20.583	1	21	1559	1579	UGCAGUUGCUGCCUCAAGCUU	AAGCUUGAGGCAACAACUGCA	Cleavage
Ado-MIR444d-4b_l	comp63492_c0_seq9	0	20.158	1	21	1553	1573	UGUUGCCUCAAGCUUGCUGCC	GGCAGCAAGCUUGAGGCAACA	Cleavage
Ado-MIR444d-4a_l	comp63492_c0_seq9	0	20.982	1	21	1554	1574	UUGUUGCCUCAAGCUUGCUGC	GCAGCAAGCUUGAGGCAACAA	Cleavage
Ado-MIR444d-4d_l	comp63492_c0_seq9	0	20.583	1	21	1559	1579	UGCAGUUGUUGCCUCAAGCUU	AAGCUUGAGGCAACAACUGCA	Cleavage
Ado-MIR444d-4c_l	comp63492_c0_seq9	0	17.216	1	21	1580	1600	UUGUGGCUUUCUUGCAAGUUG	CAACUUGCAAGAAAGCCACAA	Cleavage
Ado-MIR444c-3b_r	Locus_3441_Transcript_399/417_Confidence_0.047_Length_1428	1	19.19	1	21	36	56	UGUUGUCUCAAGCUUGCUGCC	GGCUGCAAGCUUGAGACAACA	Cleavage
Ado-MIR444c-3a_r	Locus_3441_Transcript_399/417_Confidence_0.047_Length_1428	0	19.442	1	21	42	62	UGCAGUUGUUGUCUCAAGCUU	AAGCUUGAGACAACAACUGCA	Cleavage
Ado-MIR444d-5b_r	Locus_3441_Transcript_399/417_Confidence_0.047_Length_1428	2.5	19.19	1	21	36	56	UGUUGCCUCAAGCUUGCUGCC	GGCUGCAAGCUUGAGACAACA	Cleavage
Ado-MIR444d-5a_r	Locus_3441_Transcript_399/417_Confidence_0.047_Length_1428	2.5	19.152	1	21	37	57	UUGUUGCCUCAAGCUUGCUGC	GCUGCAAGCUUGAGACAACAA	Cleavage
Ado-MIR444d-5d_r	Locus_3441_Transcript_399/417_Confidence_0.047_Length_1428	1.5	19.442	1	21	42	62	UGCAGUUGUUGCCUCAAGCUU	AAGCUUGAGACAACAACUGCA	Cleavage
Ado-MIR444c-1a_r	Locus_3441_Transcript_399/417_Confidence_0.047_Length_1428	1	19.19	1	21	36	56	UGUUGUCUCAAGCUUGCUGCC	GGCUGCAAGCUUGAGACAACA	Cleavage
Ado-MIR444c-1c_r	Locus_3441_Transcript_399/417_Confidence_0.047_Length_1428	0	19.442	1	21	42	62	UGCAGUUGUUGUCUCAAGCUU	AAGCUUGAGACAACAACUGCA	Cleavage
Ado-MIR444c-1c_b	Locus_1016_Transcript_988/2070_Confidence_0.004_Length_4892	2.5	18.855	1	21	12	32	UGCAGUUGUUGUCUCAAGCUU	AAGCUAGAGAUAACAACUGCA	Translation
Ado-MIR444c-2b_b	Locus_1016_Transcript_988/2070_Confidence_0.004_Length_4892	2.5	18.855	1	21	12	32	UGCAGUUGUUGUCUCAAGCUU	AAGCUAGAGAUAACAACUGCA	Translation
Ado-MIR444c-2c_b	Locus_1016_Transcript_988/2070_Confidence_0.004_Length_4892	1.5	18.855	1	21	12	32	UGCAGUUGUUGUCUCUAGCUU	AAGCUAGAGAUAACAACUGCA	Translation
Ado-MIR827-a_b	comp79373_c0_seq32	1.5	15.234	1	21	414	434	UUAGAUGACCAUCAGCAAACA	UGUUUGCUGAUGCUCAUCUAA	Cleavage
Ado-MIR444c-4a_c	comp80692_c0_seq58	1	14.503	1	21	1204	1224	UGUUGUCUCAAGCUUGCUGCC	GGCUGCAAGCUUGAGACAACA	Cleavage
Ado-MIR444c-4b_c	comp80692_c0_seq58	0	16.397	1	21	1210	1230	UGCAGUUGUUGUCUCAAGCUU	AAGCUUGAGACAACAACUGCA	Cleavage
Ado-MIR444c-1b_c	comp80692_c0_seq58	1	14.503	1	21	1204	1224	UGUUGUCUCAAGCUUGCUGCC	GGCUGCAAGCUUGAGACAACA	Cleavage
Ado-MIR444c-1c_c	comp80692_c0_seq58	0	16.397	1	21	1210	1230	UGCAGUUGUUGUCUCAAGCUU	AAGCUUGAGACAACAACUGCA	Cleavage
Ado-MIR444d-3b_c	comp80692_c0_seq58	2.5	14.503	1	21	1204	1224	UGUUGCCUCAAGCUUGCUGCC	GGCUGCAAGCUUGAGACAACA	Cleavage
Ado-MIR444d-3a_c	comp80692_c0_seq58	2.5	14.511	1	21	1205	1225	UUGUUGCCUCAAGCUUGCUGC	GCUGCAAGCUUGAGACAACAA	Cleavage
Ado-MIR444d-3d_c	comp80692_c0_seq58	1.5	16.397	1	21	1210	1230	UGCAGUUGUUGCCUCAAGCUU	AAGCUUGAGACAACAACUGCA	Cleavage
Ado-MIR444d-2b_c	comp80692_c0_seq58	2.5	14.503	1	21	1204	1224	UGUUGCCUCAAGCUUGCUGCC	GGCUGCAAGCUUGAGACAACA	Cleavage
Ado-MIR444d-2a_c	comp80692_c0_seq58	2.5	14.511	1	21	1205	1225	UUGUUGCCUCAAGCUUGCUGC	GCUGCAAGCUUGAGACAACAA	Cleavage
Ado-MIR444d-2d_c	comp80692_c0_seq58	1.5	16.397	1	21	1210	1230	UGCAGUUGUUGCCUCAAGCUU	AAGCUUGAGACAACAACUGCA	Cleavage
Ado-MIR172d-1a_l	comp65473_c0_seq14	1.5	15.541	1	21	1970	1990	AGAAUCUUGAUGAUGCUGCAU	CUGCAGCAUCAUCAGGAUUCU	Cleavage
Ado-MIR156k-b_l	Locus_12535_Transcript_50/73_Confidence_0.274_Length_3312	0	15.264	1	21	2817	2837	UGACAGAAGAGAGAGAGCACA	CGUGCUCUCUCUCUUCUGUCA	Cleavage
Ado-MIR156k-a_l	Locus_12535_Transcript_50/73_Confidence_0.274_Length_3312	0	15.264	1	20	2818	2837	UGACAGAAGAGAGAGAGCAC	GUGCUCUCUCUCUUCUGUCA	Cleavage
Ado-MIR444d-5b_r	Locus_5523_Transcript_59/107_Confidence_0.112_Length_816	2.5	18.947	1	21	457	477	UGUUGCCUCAAGCUUGCUGCC	GGCAGGAAGCUUGAGGCAGCA	Cleavage
Ado-MIR444d-5a_r	Locus_5523_Transcript_59/107_Confidence_0.112_Length_816	2.5	18.736	1	21	458	478	UUGUUGCCUCAAGCUUGCUGC	GCAGGAAGCUUGAGGCAGCAA	Cleavage
Ado-MIR444d-5d_r	Locus_5523_Transcript_59/107_Confidence_0.112_Length_816	1.5	19.108	1	21	463	483	UGCAGUUGUUGCCUCAAGCUU	AAGCUUGAGGCAGCAACUGCA	Cleavage
Ado-MIR444e-a_r	Locus_5523_Transcript_59/107_Confidence_0.112_Length_816	1	18.736	1	21	458	478	UUGCUGCCUCAAGCUUACUGC	GCAGGAAGCUUGAGGCAGCAA	Cleavage
Ado-MIR444e-b_r	Locus_5523_Transcript_59/107_Confidence_0.112_Length_816	0	19.108	1	21	463	483	UGCAGUUGCUGCCUCAAGCUU	AAGCUUGAGGCAGCAACUGCA	Cleavage
Ado-MIR444c-1b_r	Locus_5523_Transcript_59/107_Confidence_0.112_Length_816	1	19.108	1	21	463	483	UGCAGUUGCUGCCUCUAGCUU	AAGCUUGAGGCAGCAACUGCA	Cleavage
Ado-MIR169c-1a_b	Locus_7001_Transcript_52/84_Confidence_0.209_Length_2572	3	19.472	1	21	2335	2355	CAGCCAAGGAUGACUUGCCGG	GUGGCAAUUCAUCCUUGGCUU	Cleavage
Ado-MIR169q-1_b	Locus_7001_Transcript_52/84_Confidence_0.209_Length_2572	3	19.472	1	21	2335	2355	UAGCCAAGGAUGACUUGCCUA	GUGGCAAUUCAUCCUUGGCUU	Cleavage
Ado-MIR169q-2_b	Locus_7001_Transcript_52/84_Confidence_0.209_Length_2572	3	19.472	1	21	2335	2355	UAGCCAAGGAUGACUUGCCUA	GUGGCAAUUCAUCCUUGGCUU	Cleavage
Ado-MIR393b-2a_c	Locus_11912_Transcript_37/63_Confidence_0.203_Length_2515	1	22.123	1	21	2251	2271	UCCAAAGGGAUCGCAUUGAUC	AAACAAUGCGAUCCCUUUGGA	Cleavage
Ado-MIR169q-1_c	comp82727_c0_seq22	2	24.024	1	21	1343	1363	UAGCCAAGGAUGACUUGCCUA	UAGGCAAUUCAUCCUUGGCUC	Cleavage
Ado-MIR169c-1a_c	comp82727_c0_seq22	3	24.024	1	21	1343	1363	CAGCCAAGGAUGACUUGCCGG	UAGGCAAUUCAUCCUUGGCUC	Cleavage
Ado-MIR444c-3b_r	Locus_3441_Transcript_409/417_Confidence_0.037_Length_1817	1	14.503	1	21	191	211	UGUUGUCUCAAGCUUGCUGCC	GGCUGCAAGCUUGAGACAACA	Cleavage
Ado-MIR444c-3a_r	Locus_3441_Transcript_409/417_Confidence_0.037_Length_1817	0	16.397	1	21	197	217	UGCAGUUGUUGUCUCAAGCUU	AAGCUUGAGACAACAACUGCA	Cleavage
Ado-MIR444d-5b_r	Locus_3441_Transcript_409/417_Confidence_0.037_Length_1817	2.5	14.503	1	21	191	211	UGUUGCCUCAAGCUUGCUGCC	GGCUGCAAGCUUGAGACAACA	Cleavage
Ado-MIR444d-5a_r	Locus_3441_Transcript_409/417_Confidence_0.037_Length_1817	2.5	14.511	1	21	192	212	UUGUUGCCUCAAGCUUGCUGC	GCUGCAAGCUUGAGACAACAA	Cleavage
Ado-MIR444d-5d_r	Locus_3441_Transcript_409/417_Confidence_0.037_Length_1817	1.5	16.397	1	21	197	217	UGCAGUUGUUGCCUCAAGCUU	AAGCUUGAGACAACAACUGCA	Cleavage
Ado-MIR444c-1a_r	Locus_3441_Transcript_409/417_Confidence_0.037_Length_1817	1	14.503	1	21	191	211	UGUUGUCUCAAGCUUGCUGCC	GGCUGCAAGCUUGAGACAACA	Cleavage
Ado-MIR444c-1c_r	Locus_3441_Transcript_409/417_Confidence_0.037_Length_1817	0	16.397	1	21	197	217	UGCAGUUGUUGUCUCAAGCUU	AAGCUUGAGACAACAACUGCA	Cleavage
Ado-MIR156c_r	Locus_17579_Transcript_38/92_Confidence_0.195_Length_1749	2.5	14.916	1	20	1219	1238	UAACAGAAGAGAGUGAGCAC	GUGCUCUCUCUCUUCUGUCA	Cleavage
Ado-MIR156g-1b_r	Locus_17579_Transcript_38/92_Confidence_0.195_Length_1749	1	14.916	1	20	1219	1238	UGACAGAAGAGAGUGAGCAC	GUGCUCUCUCUCUUCUGUCA	Cleavage
Ado-MIR156g-1a_r	Locus_17579_Transcript_38/92_Confidence_0.195_Length_1749	1	14.916	1	21	1218	1238	UGACAGAAGAGAGUGAGCACA	CGUGCUCUCUCUCUUCUGUCA	Cleavage
Ado-MIR156b-b_r	Locus_17579_Transcript_38/92_Confidence_0.195_Length_1749	1	14.916	1	20	1219	1238	UGACAGAAGAGAGUGAGCAC	GUGCUCUCUCUCUUCUGUCA	Cleavage
Ado-MIR156b-a_r	Locus_17579_Transcript_38/92_Confidence_0.195_Length_1749	1	14.916	1	21	1218	1238	UGACAGAAGAGAGUGAGCACA	CGUGCUCUCUCUCUUCUGUCA	Cleavage
Ado-MIR156g-2_r	Locus_17579_Transcript_38/92_Confidence_0.195_Length_1749	1	14.916	1	20	1219	1238	UGACAGAAGAGAGUGAGCAC	GUGCUCUCUCUCUUCUGUCA	Cleavage
Ado-MIR156j-b_r	Locus_17579_Transcript_38/92_Confidence_0.195_Length_1749	1	14.916	1	20	1219	1238	UGACAGAAGAGAGUGAGCAC	GUGCUCUCUCUCUUCUGUCA	Cleavage
Ado-MIR156j-a_r	Locus_17579_Transcript_38/92_Confidence_0.195_Length_1749	1	14.916	1	21	1218	1238	UGACAGAAGAGAGUGAGCACA	CGUGCUCUCUCUCUUCUGUCA	Cleavage
Ado-MIR156a-b_r	Locus_17579_Transcript_38/92_Confidence_0.195_Length_1749	1	14.916	1	20	1219	1238	UGACAGAAGAGAGUGAGCAC	GUGCUCUCUCUCUUCUGUCA	Cleavage
Ado-MIR156a-a_r	Locus_17579_Transcript_38/92_Confidence_0.195_Length_1749	1	14.916	1	21	1218	1238	UGACAGAAGAGAGUGAGCACA	CGUGCUCUCUCUCUUCUGUCA	Cleavage
Ado-MIR156g-3_r	Locus_17579_Transcript_38/92_Confidence_0.195_Length_1749	1	14.916	1	20	1219	1238	UGACAGAAGAGAGUGAGCAC	GUGCUCUCUCUCUUCUGUCA	Cleavage
Ado-MIR172d-1a_r	Locus_2976_Transcript_14/49_Confidence_0.277_Length_1953	2.5	17.221	1	21	372	392	AGAAUCUUGAUGAUGCUGCAU	CUGCCGCAUCAUCAAGAUCCU	Cleavage
Ado-MIR156k-b_l	Locus_12535_Transcript_42/73_Confidence_0.330_Length_3584	0	15.264	1	21	3089	3109	UGACAGAAGAGAGAGAGCACA	CGUGCUCUCUCUCUUCUGUCA	Cleavage
Ado-MIR156k-a_l	Locus_12535_Transcript_42/73_Confidence_0.330_Length_3584	0	15.264	1	20	3090	3109	UGACAGAAGAGAGAGAGCAC	GUGCUCUCUCUCUUCUGUCA	Cleavage
Ado-MIR172d-1a_r	comp82180_c0_seq8	1.5	15.541	1	21	1817	1837	AGAAUCUUGAUGAUGCUGCAU	CUGCAGCAUCAUCAGGAUUCU	Cleavage
Ado-MIR444c-4a_c	Locus_12915_Transcript_29/30_Confidence_0.373_Length_4409	1	14.503	1	21	1876	1896	UGUUGUCUCAAGCUUGCUGCC	GGCUGCAAGCUUGAGACAACA	Cleavage
Ado-MIR444c-4b_c	Locus_12915_Transcript_29/30_Confidence_0.373_Length_4409	0	16.397	1	21	1882	1902	UGCAGUUGUUGUCUCAAGCUU	AAGCUUGAGACAACAACUGCA	Cleavage
Ado-MIR444c-1b_c	Locus_12915_Transcript_29/30_Confidence_0.373_Length_4409	1	14.503	1	21	1876	1896	UGUUGUCUCAAGCUUGCUGCC	GGCUGCAAGCUUGAGACAACA	Cleavage
Ado-MIR444c-1c_c	Locus_12915_Transcript_29/30_Confidence_0.373_Length_4409	0	16.397	1	21	1882	1902	UGCAGUUGUUGUCUCAAGCUU	AAGCUUGAGACAACAACUGCA	Cleavage
Ado-MIR444d-3b_c	Locus_12915_Transcript_29/30_Confidence_0.373_Length_4409	2.5	14.503	1	21	1876	1896	UGUUGCCUCAAGCUUGCUGCC	GGCUGCAAGCUUGAGACAACA	Cleavage
Ado-MIR444d-3a_c	Locus_12915_Transcript_29/30_Confidence_0.373_Length_4409	2.5	14.511	1	21	1877	1897	UUGUUGCCUCAAGCUUGCUGC	GCUGCAAGCUUGAGACAACAA	Cleavage
Ado-MIR444d-3d_c	Locus_12915_Transcript_29/30_Confidence_0.373_Length_4409	1.5	16.397	1	21	1882	1902	UGCAGUUGUUGCCUCAAGCUU	AAGCUUGAGACAACAACUGCA	Cleavage
Ado-MIR444d-2b_c	Locus_12915_Transcript_29/30_Confidence_0.373_Length_4409	2.5	14.503	1	21	1876	1896	UGUUGCCUCAAGCUUGCUGCC	GGCUGCAAGCUUGAGACAACA	Cleavage
Ado-MIR444d-2a_c	Locus_12915_Transcript_29/30_Confidence_0.373_Length_4409	2.5	14.511	1	21	1877	1897	UUGUUGCCUCAAGCUUGCUGC	GCUGCAAGCUUGAGACAACAA	Cleavage
Ado-MIR444d-2d_c	Locus_12915_Transcript_29/30_Confidence_0.373_Length_4409	1.5	16.397	1	21	1882	1902	UGCAGUUGUUGCCUCAAGCUU	AAGCUUGAGACAACAACUGCA	Cleavage
Ado-MIR156c_r	comp241103_c0_seq1	2.5	21.039	1	20	186	205	UAACAGAAGAGAGUGAGCAC	GUGCUCUCUCUCUUCUGUCA	Cleavage
Ado-MIR156g-1b_r	comp241103_c0_seq1	1	21.039	1	20	186	205	UGACAGAAGAGAGUGAGCAC	GUGCUCUCUCUCUUCUGUCA	Cleavage
Ado-MIR156g-1a_r	comp241103_c0_seq1	1	21.039	1	21	185	205	UGACAGAAGAGAGUGAGCACA	UGUGCUCUCUCUCUUCUGUCA	Cleavage
Ado-MIR156b-b_r	comp241103_c0_seq1	1	21.039	1	20	186	205	UGACAGAAGAGAGUGAGCAC	GUGCUCUCUCUCUUCUGUCA	Cleavage
Ado-MIR156b-a_r	comp241103_c0_seq1	1	21.039	1	21	185	205	UGACAGAAGAGAGUGAGCACA	UGUGCUCUCUCUCUUCUGUCA	Cleavage
Ado-MIR156g-2_r	comp241103_c0_seq1	1	21.039	1	20	186	205	UGACAGAAGAGAGUGAGCAC	GUGCUCUCUCUCUUCUGUCA	Cleavage
Ado-MIR156j-b_r	comp241103_c0_seq1	1	21.039	1	20	186	205	UGACAGAAGAGAGUGAGCAC	GUGCUCUCUCUCUUCUGUCA	Cleavage
Ado-MIR156j-a_r	comp241103_c0_seq1	1	21.039	1	21	185	205	UGACAGAAGAGAGUGAGCACA	UGUGCUCUCUCUCUUCUGUCA	Cleavage
Ado-MIR156a-b_r	comp241103_c0_seq1	1	21.039	1	20	186	205	UGACAGAAGAGAGUGAGCAC	GUGCUCUCUCUCUUCUGUCA	Cleavage
Ado-MIR156a-a_r	comp241103_c0_seq1	1	21.039	1	21	185	205	UGACAGAAGAGAGUGAGCACA	UGUGCUCUCUCUCUUCUGUCA	Cleavage
Ado-MIR156g-3_r	comp241103_c0_seq1	1	21.039	1	20	186	205	UGACAGAAGAGAGUGAGCAC	GUGCUCUCUCUCUUCUGUCA	Cleavage
Ado-MIR444c-1b_b	comp76332_c0_seq52	1	14.503	1	21	1132	1152	UGUUGUCUCAAGCUUGCUGCC	GGCUGCAAGCUUGAGACAACA	Cleavage
Ado-MIR444c-1c_b	comp76332_c0_seq52	0	16.397	1	21	1138	1158	UGCAGUUGUUGUCUCAAGCUU	AAGCUUGAGACAACAACUGCA	Cleavage
Ado-MIR444d-1b_b	comp76332_c0_seq52	2.5	14.503	1	21	1132	1152	UGUUGCCUCAAGCUUGCUGCC	GGCUGCAAGCUUGAGACAACA	Cleavage
Ado-MIR444d-1a_b	comp76332_c0_seq52	2.5	14.511	1	21	1133	1153	UUGUUGCCUCAAGCUUGCUGC	GCUGCAAGCUUGAGACAACAA	Cleavage
Ado-MIR444d-1d_b	comp76332_c0_seq52	1.5	16.397	1	21	1138	1158	UGCAGUUGUUGCCUCAAGCUU	AAGCUUGAGACAACAACUGCA	Cleavage
Ado-MIR444d-2b_b	comp76332_c0_seq52	2.5	14.503	1	21	1132	1152	UGUUGCCUCAAGCUUGCUGCC	GGCUGCAAGCUUGAGACAACA	Cleavage
Ado-MIR444d-2a_b	comp76332_c0_seq52	2.5	14.511	1	21	1133	1153	UUGUUGCCUCAAGCUUGCUGC	GCUGCAAGCUUGAGACAACAA	Cleavage
Ado-MIR444d-2d_b	comp76332_c0_seq52	1.5	16.397	1	21	1138	1158	UGCAGUUGUUGCCUCAAGCUU	AAGCUUGAGACAACAACUGCA	Cleavage
Ado-MIR444c-2a_b	comp76332_c0_seq52	0	14.503	1	21	1132	1152	UGUUGUCUCAAGCUUGCAGCC	GGCUGCAAGCUUGAGACAACA	Cleavage
Ado-MIR444c-2b_b	comp76332_c0_seq52	0	16.397	1	21	1138	1158	UGCAGUUGUUGUCUCAAGCUU	AAGCUUGAGACAACAACUGCA	Cleavage
Ado-MIR444c-2c_b	comp76332_c0_seq52	1	16.397	1	21	1138	1158	UGCAGUUGUUGUCUCUAGCUU	AAGCUUGAGACAACAACUGCA	Cleavage
Ado-MIR444a-1a_b	Locus_4749_Transcript_53/72_Confidence_0.495_Length_4332	2.5	15.018	1	21	2291	2311	UUGCUGCCUCAAGCUUCCUGC	ACAGCAAGCUUUAGGCAGCAA	Translation
Ado-MIR172d-2b_c	Locus_18892_Transcript_21/56_Confidence_0.294_Length_2394	2.5	23.575	1	21	1986	2006	UGAAUCUUGAUGAUGCUGCAC	CUGCAGCAUCAUCAGGAUUCU	Cleavage
Ado-MIR172d-2a_c	Locus_18892_Transcript_21/56_Confidence_0.294_Length_2394	1.5	23.575	1	21	1986	2006	AGAAUCUUGAUGAUGCUGCAU	CUGCAGCAUCAUCAGGAUUCU	Cleavage
Ado-MIR444c-4a_c	Locus_12915_Transcript_12/30_Confidence_0.451_Length_4164	1	14.503	1	21	1720	1740	UGUUGUCUCAAGCUUGCUGCC	GGCUGCAAGCUUGAGACAACA	Cleavage
Ado-MIR444c-4b_c	Locus_12915_Transcript_12/30_Confidence_0.451_Length_4164	0	16.397	1	21	1726	1746	UGCAGUUGUUGUCUCAAGCUU	AAGCUUGAGACAACAACUGCA	Cleavage
Ado-MIR444c-1b_c	Locus_12915_Transcript_12/30_Confidence_0.451_Length_4164	1	14.503	1	21	1720	1740	UGUUGUCUCAAGCUUGCUGCC	GGCUGCAAGCUUGAGACAACA	Cleavage
Ado-MIR444c-1c_c	Locus_12915_Transcript_12/30_Confidence_0.451_Length_4164	0	16.397	1	21	1726	1746	UGCAGUUGUUGUCUCAAGCUU	AAGCUUGAGACAACAACUGCA	Cleavage
Ado-MIR444d-3b_c	Locus_12915_Transcript_12/30_Confidence_0.451_Length_4164	2.5	14.503	1	21	1720	1740	UGUUGCCUCAAGCUUGCUGCC	GGCUGCAAGCUUGAGACAACA	Cleavage
Ado-MIR444d-3a_c	Locus_12915_Transcript_12/30_Confidence_0.451_Length_4164	2.5	14.511	1	21	1721	1741	UUGUUGCCUCAAGCUUGCUGC	GCUGCAAGCUUGAGACAACAA	Cleavage
Ado-MIR444d-3d_c	Locus_12915_Transcript_12/30_Confidence_0.451_Length_4164	1.5	16.397	1	21	1726	1746	UGCAGUUGUUGCCUCAAGCUU	AAGCUUGAGACAACAACUGCA	Cleavage
Ado-MIR444d-2b_c	Locus_12915_Transcript_12/30_Confidence_0.451_Length_4164	2.5	14.503	1	21	1720	1740	UGUUGCCUCAAGCUUGCUGCC	GGCUGCAAGCUUGAGACAACA	Cleavage
Ado-MIR444d-2a_c	Locus_12915_Transcript_12/30_Confidence_0.451_Length_4164	2.5	14.511	1	21	1721	1741	UUGUUGCCUCAAGCUUGCUGC	GCUGCAAGCUUGAGACAACAA	Cleavage
Ado-MIR444d-2d_c	Locus_12915_Transcript_12/30_Confidence_0.451_Length_4164	1.5	16.397	1	21	1726	1746	UGCAGUUGUUGCCUCAAGCUU	AAGCUUGAGACAACAACUGCA	Cleavage
Ado-MIR444c-4a_c	Locus_12915_Transcript_21/30_Confidence_0.706_Length_4325	1	14.503	1	21	1875	1895	UGUUGUCUCAAGCUUGCUGCC	GGCUGCAAGCUUGAGACAACA	Cleavage
Ado-MIR444c-4b_c	Locus_12915_Transcript_21/30_Confidence_0.706_Length_4325	0	16.397	1	21	1881	1901	UGCAGUUGUUGUCUCAAGCUU	AAGCUUGAGACAACAACUGCA	Cleavage
Ado-MIR444c-1b_c	Locus_12915_Transcript_21/30_Confidence_0.706_Length_4325	1	14.503	1	21	1875	1895	UGUUGUCUCAAGCUUGCUGCC	GGCUGCAAGCUUGAGACAACA	Cleavage
Ado-MIR444c-1c_c	Locus_12915_Transcript_21/30_Confidence_0.706_Length_4325	0	16.397	1	21	1881	1901	UGCAGUUGUUGUCUCAAGCUU	AAGCUUGAGACAACAACUGCA	Cleavage
Ado-MIR444d-3b_c	Locus_12915_Transcript_21/30_Confidence_0.706_Length_4325	2.5	14.503	1	21	1875	1895	UGUUGCCUCAAGCUUGCUGCC	GGCUGCAAGCUUGAGACAACA	Cleavage
Ado-MIR444d-3a_c	Locus_12915_Transcript_21/30_Confidence_0.706_Length_4325	2.5	14.511	1	21	1876	1896	UUGUUGCCUCAAGCUUGCUGC	GCUGCAAGCUUGAGACAACAA	Cleavage
Ado-MIR444d-3d_c	Locus_12915_Transcript_21/30_Confidence_0.706_Length_4325	1.5	16.397	1	21	1881	1901	UGCAGUUGUUGCCUCAAGCUU	AAGCUUGAGACAACAACUGCA	Cleavage
Ado-MIR444d-2b_c	Locus_12915_Transcript_21/30_Confidence_0.706_Length_4325	2.5	14.503	1	21	1875	1895	UGUUGCCUCAAGCUUGCUGCC	GGCUGCAAGCUUGAGACAACA	Cleavage
Ado-MIR444d-2a_c	Locus_12915_Transcript_21/30_Confidence_0.706_Length_4325	2.5	14.511	1	21	1876	1896	UUGUUGCCUCAAGCUUGCUGC	GCUGCAAGCUUGAGACAACAA	Cleavage
Ado-MIR444d-2d_c	Locus_12915_Transcript_21/30_Confidence_0.706_Length_4325	1.5	16.397	1	21	1881	1901	UGCAGUUGUUGCCUCAAGCUU	AAGCUUGAGACAACAACUGCA	Cleavage
Ado-MIR160c_b	comp74035_c0_seq2	0	24.023	1	21	1	21	UGCCUGGCUCCCUGUAUGCCA	AGGCAUACAGGGAGCCAGGCA	Cleavage
Ado-MIR172d-2b_c	Locus_18892_Transcript_51/56_Confidence_0.074_Length_840	2.5	20.65	1	21	432	452	UGAAUCUUGAUGAUGCUGCAC	CUGCAGCAUCAUCAGGAUUCU	Cleavage
Ado-MIR172d-2a_c	Locus_18892_Transcript_51/56_Confidence_0.074_Length_840	1.5	20.65	1	21	432	452	AGAAUCUUGAUGAUGCUGCAU	CUGCAGCAUCAUCAGGAUUCU	Cleavage
Ado-MIR156c_r	Locus_17579_Transcript_83/92_Confidence_0.239_Length_2695	2.5	14.916	1	20	2170	2189	UAACAGAAGAGAGUGAGCAC	GUGCUCUCUCUCUUCUGUCA	Cleavage
Ado-MIR156g-1b_r	Locus_17579_Transcript_83/92_Confidence_0.239_Length_2695	1	14.916	1	20	2170	2189	UGACAGAAGAGAGUGAGCAC	GUGCUCUCUCUCUUCUGUCA	Cleavage
Ado-MIR156g-1a_r	Locus_17579_Transcript_83/92_Confidence_0.239_Length_2695	1	14.916	1	21	2169	2189	UGACAGAAGAGAGUGAGCACA	CGUGCUCUCUCUCUUCUGUCA	Cleavage
Ado-MIR156b-b_r	Locus_17579_Transcript_83/92_Confidence_0.239_Length_2695	1	14.916	1	20	2170	2189	UGACAGAAGAGAGUGAGCAC	GUGCUCUCUCUCUUCUGUCA	Cleavage
Ado-MIR156b-a_r	Locus_17579_Transcript_83/92_Confidence_0.239_Length_2695	1	14.916	1	21	2169	2189	UGACAGAAGAGAGUGAGCACA	CGUGCUCUCUCUCUUCUGUCA	Cleavage
Ado-MIR156g-2_r	Locus_17579_Transcript_83/92_Confidence_0.239_Length_2695	1	14.916	1	20	2170	2189	UGACAGAAGAGAGUGAGCAC	GUGCUCUCUCUCUUCUGUCA	Cleavage
Ado-MIR156j-b_r	Locus_17579_Transcript_83/92_Confidence_0.239_Length_2695	1	14.916	1	20	2170	2189	UGACAGAAGAGAGUGAGCAC	GUGCUCUCUCUCUUCUGUCA	Cleavage
Ado-MIR156j-a_r	Locus_17579_Transcript_83/92_Confidence_0.239_Length_2695	1	14.916	1	21	2169	2189	UGACAGAAGAGAGUGAGCACA	CGUGCUCUCUCUCUUCUGUCA	Cleavage
Ado-MIR156a-b_r	Locus_17579_Transcript_83/92_Confidence_0.239_Length_2695	1	14.916	1	20	2170	2189	UGACAGAAGAGAGUGAGCAC	GUGCUCUCUCUCUUCUGUCA	Cleavage
Ado-MIR156a-a_r	Locus_17579_Transcript_83/92_Confidence_0.239_Length_2695	1	14.916	1	21	2169	2189	UGACAGAAGAGAGUGAGCACA	CGUGCUCUCUCUCUUCUGUCA	Cleavage
Ado-MIR156g-3_r	Locus_17579_Transcript_83/92_Confidence_0.239_Length_2695	1	14.916	1	20	2170	2189	UGACAGAAGAGAGUGAGCAC	GUGCUCUCUCUCUUCUGUCA	Cleavage
Ado-MIR172d-1a_r	Locus_20324_Transcript_17/30_Confidence_0.279_Length_1202	1.5	19.685	1	21	778	798	AGAAUCUUGAUGAUGCUGCAU	CUGCAGCAUCAUCAGGAUUCU	Cleavage
Ado-MIR169q-1_c	Locus_9469_Transcript_46/63_Confidence_0.204_Length_1140	3	16.264	1	21	866	886	UAGCCAAGGAUGACUUGCCUA	AUGGCAACUCAUCCUUGGCUU	Cleavage
Ado-MIR169c-1a_c	Locus_9469_Transcript_46/63_Confidence_0.204_Length_1140	3	16.264	1	21	866	886	CAGCCAAGGAUGACUUGCCGG	AUGGCAACUCAUCCUUGGCUU	Cleavage
Ado-MIR166a-1_r	Locus_2827_Transcript_137/166_Confidence_0.142_Length_3039	3	22.807	1	21	791	811	UCGGACCAGGCUUCAUUCCCC	CUGGGAUGAAGCCUGGUCCGG	Cleavage
Ado-MIR166a-2_r	Locus_2827_Transcript_137/166_Confidence_0.142_Length_3039	3	22.807	1	21	791	811	UCGGACCAGGCUUCAUUCCCC	CUGGGAUGAAGCCUGGUCCGG	Cleavage
Ado-MIR172d-2b_c	comp79901_c0_seq35	2.5	23.575	1	21	2312	2332	UGAAUCUUGAUGAUGCUGCAC	CUGCAGCAUCAUCAGGAUUCU	Cleavage
Ado-MIR172d-2a_c	comp79901_c0_seq35	1.5	23.575	1	21	2312	2332	AGAAUCUUGAUGAUGCUGCAU	CUGCAGCAUCAUCAGGAUUCU	Cleavage
Ado-MIR169a_r	comp79438_c0_seq12	3	17.414	1	21	1141	1161	CAGCCAAGGAUGACUUGCCGA	GCGGUAACUCAUCCUUGGCUU	Cleavage
Ado-MIR169c-3a_r	comp79438_c0_seq12	3	17.414	1	21	1141	1161	CAGCCAAGGAUGACUUGCCGG	GCGGUAACUCAUCCUUGGCUU	Cleavage
Ado-MIR169c-1a_b	comp73418_c0_seq6	3	10.685	1	21	1962	1982	CAGCCAAGGAUGACUUGCCGG	CAGGCAAUUCAUCCUUGGCUU	Cleavage
Ado-MIR169q-1_b	comp73418_c0_seq6	2	10.685	1	21	1962	1982	UAGCCAAGGAUGACUUGCCUA	CAGGCAAUUCAUCCUUGGCUU	Cleavage
Ado-MIR169q-2_b	comp73418_c0_seq6	2	10.685	1	21	1962	1982	UAGCCAAGGAUGACUUGCCUA	CAGGCAAUUCAUCCUUGGCUU	Cleavage
Ado-MIR444d-5b_r	Locus_5523_Transcript_15/107_Confidence_0.081_Length_328	2.5	24.774	1	21	53	73	UGUUGCCUCAAGCUUGCUGCC	AGCAGGAAGCUUGAGGCAGCA	Cleavage
Ado-MIR444d-5a_r	Locus_5523_Transcript_15/107_Confidence_0.081_Length_328	2.5	24.502	1	21	54	74	UUGUUGCCUCAAGCUUGCUGC	GCAGGAAGCUUGAGGCAGCAA	Cleavage
Ado-MIR444d-5d_r	Locus_5523_Transcript_15/107_Confidence_0.081_Length_328	1.5	21.548	1	21	59	79	UGCAGUUGUUGCCUCAAGCUU	AAGCUUGAGGCAGCAACUGCA	Cleavage
Ado-MIR444e-a_r	Locus_5523_Transcript_15/107_Confidence_0.081_Length_328	1	24.502	1	21	54	74	UUGCUGCCUCAAGCUUACUGC	GCAGGAAGCUUGAGGCAGCAA	Cleavage
Ado-MIR444e-b_r	Locus_5523_Transcript_15/107_Confidence_0.081_Length_328	0	21.548	1	21	59	79	UGCAGUUGCUGCCUCAAGCUU	AAGCUUGAGGCAGCAACUGCA	Cleavage
Ado-MIR444c-1b_r	Locus_5523_Transcript_15/107_Confidence_0.081_Length_328	1	21.548	1	21	59	79	UGCAGUUGCUGCCUCUAGCUU	AAGCUUGAGGCAGCAACUGCA	Cleavage
Ado-MIR172d-1b_b	comp81084_c0_seq6	3	12.502	1	21	1465	1485	UGAAUCUUGAUGGUGCUGCAC	ACUCAGUACCAUCAAGAUUCA	Cleavage
Ado-MIR444c-4a_c	Locus_12915_Transcript_19/30_Confidence_0.725_Length_4236	1	14.503	1	21	1875	1895	UGUUGUCUCAAGCUUGCUGCC	GGCUGCAAGCUUGAGACAACA	Cleavage
Ado-MIR444c-4b_c	Locus_12915_Transcript_19/30_Confidence_0.725_Length_4236	0	16.397	1	21	1881	1901	UGCAGUUGUUGUCUCAAGCUU	AAGCUUGAGACAACAACUGCA	Cleavage
Ado-MIR444c-1b_c	Locus_12915_Transcript_19/30_Confidence_0.725_Length_4236	1	14.503	1	21	1875	1895	UGUUGUCUCAAGCUUGCUGCC	GGCUGCAAGCUUGAGACAACA	Cleavage
Ado-MIR444c-1c_c	Locus_12915_Transcript_19/30_Confidence_0.725_Length_4236	0	16.397	1	21	1881	1901	UGCAGUUGUUGUCUCAAGCUU	AAGCUUGAGACAACAACUGCA	Cleavage
Ado-MIR444d-3b_c	Locus_12915_Transcript_19/30_Confidence_0.725_Length_4236	2.5	14.503	1	21	1875	1895	UGUUGCCUCAAGCUUGCUGCC	GGCUGCAAGCUUGAGACAACA	Cleavage
Ado-MIR444d-3a_c	Locus_12915_Transcript_19/30_Confidence_0.725_Length_4236	2.5	14.511	1	21	1876	1896	UUGUUGCCUCAAGCUUGCUGC	GCUGCAAGCUUGAGACAACAA	Cleavage
Ado-MIR444d-3d_c	Locus_12915_Transcript_19/30_Confidence_0.725_Length_4236	1.5	16.397	1	21	1881	1901	UGCAGUUGUUGCCUCAAGCUU	AAGCUUGAGACAACAACUGCA	Cleavage
Ado-MIR444d-2b_c	Locus_12915_Transcript_19/30_Confidence_0.725_Length_4236	2.5	14.503	1	21	1875	1895	UGUUGCCUCAAGCUUGCUGCC	GGCUGCAAGCUUGAGACAACA	Cleavage
Ado-MIR444d-2a_c	Locus_12915_Transcript_19/30_Confidence_0.725_Length_4236	2.5	14.511	1	21	1876	1896	UUGUUGCCUCAAGCUUGCUGC	GCUGCAAGCUUGAGACAACAA	Cleavage
Ado-MIR444d-2d_c	Locus_12915_Transcript_19/30_Confidence_0.725_Length_4236	1.5	16.397	1	21	1881	1901	UGCAGUUGUUGCCUCAAGCUU	AAGCUUGAGACAACAACUGCA	Cleavage
Ado-MIR169q-1_c	comp78487_c0_seq6	3	16.102	1	21	959	979	UAGCCAAGGAUGACUUGCCUA	AUGGCAACUCAUCCUUGGCUU	Cleavage
Ado-MIR169c-1a_c	comp78487_c0_seq6	3	16.102	1	21	959	979	CAGCCAAGGAUGACUUGCCGG	AUGGCAACUCAUCCUUGGCUU	Cleavage
Ado-MIR156c_r	Locus_21011_Transcript_3/9_Confidence_0.273_Length_1077	2.5	16.195	1	20	482	501	UAACAGAAGAGAGUGAGCAC	GUGCUCUCUCUCUUCUGUCA	Cleavage
Ado-MIR156g-1b_r	Locus_21011_Transcript_3/9_Confidence_0.273_Length_1077	1	16.195	1	20	482	501	UGACAGAAGAGAGUGAGCAC	GUGCUCUCUCUCUUCUGUCA	Cleavage
Ado-MIR156g-1a_r	Locus_21011_Transcript_3/9_Confidence_0.273_Length_1077	1	16.195	1	21	481	501	UGACAGAAGAGAGUGAGCACA	UGUGCUCUCUCUCUUCUGUCA	Cleavage
Ado-MIR156b-b_r	Locus_21011_Transcript_3/9_Confidence_0.273_Length_1077	1	16.195	1	20	482	501	UGACAGAAGAGAGUGAGCAC	GUGCUCUCUCUCUUCUGUCA	Cleavage
Ado-MIR156b-a_r	Locus_21011_Transcript_3/9_Confidence_0.273_Length_1077	1	16.195	1	21	481	501	UGACAGAAGAGAGUGAGCACA	UGUGCUCUCUCUCUUCUGUCA	Cleavage
Ado-MIR156g-2_r	Locus_21011_Transcript_3/9_Confidence_0.273_Length_1077	1	16.195	1	20	482	501	UGACAGAAGAGAGUGAGCAC	GUGCUCUCUCUCUUCUGUCA	Cleavage
Ado-MIR156j-b_r	Locus_21011_Transcript_3/9_Confidence_0.273_Length_1077	1	16.195	1	20	482	501	UGACAGAAGAGAGUGAGCAC	GUGCUCUCUCUCUUCUGUCA	Cleavage
Ado-MIR156j-a_r	Locus_21011_Transcript_3/9_Confidence_0.273_Length_1077	1	16.195	1	21	481	501	UGACAGAAGAGAGUGAGCACA	UGUGCUCUCUCUCUUCUGUCA	Cleavage
Ado-MIR156a-b_r	Locus_21011_Transcript_3/9_Confidence_0.273_Length_1077	1	16.195	1	20	482	501	UGACAGAAGAGAGUGAGCAC	GUGCUCUCUCUCUUCUGUCA	Cleavage
Ado-MIR156a-a_r	Locus_21011_Transcript_3/9_Confidence_0.273_Length_1077	1	16.195	1	21	481	501	UGACAGAAGAGAGUGAGCACA	UGUGCUCUCUCUCUUCUGUCA	Cleavage
Ado-MIR156g-3_r	Locus_21011_Transcript_3/9_Confidence_0.273_Length_1077	1	16.195	1	20	482	501	UGACAGAAGAGAGUGAGCAC	GUGCUCUCUCUCUUCUGUCA	Cleavage
Ado-MIR444d-5b_r	Locus_5523_Transcript_78/107_Confidence_0.180_Length_1806	2.5	19.203	1	21	1756	1776	UGUUGCCUCAAGCUUGCUGCC	GGCAGGAAGCUUGAGGCAGCA	Cleavage
Ado-MIR444d-5a_r	Locus_5523_Transcript_78/107_Confidence_0.180_Length_1806	2.5	18.959	1	21	1757	1777	UUGUUGCCUCAAGCUUGCUGC	GCAGGAAGCUUGAGGCAGCAA	Cleavage
Ado-MIR444d-5d_r	Locus_5523_Transcript_78/107_Confidence_0.180_Length_1806	1.5	18.986	1	21	1762	1782	UGCAGUUGUUGCCUCAAGCUU	AAGCUUGAGGCAGCAACUGCA	Cleavage
Ado-MIR444e-a_r	Locus_5523_Transcript_78/107_Confidence_0.180_Length_1806	1	18.959	1	21	1757	1777	UUGCUGCCUCAAGCUUACUGC	GCAGGAAGCUUGAGGCAGCAA	Cleavage
Ado-MIR444e-b_r	Locus_5523_Transcript_78/107_Confidence_0.180_Length_1806	0	18.986	1	21	1762	1782	UGCAGUUGCUGCCUCAAGCUU	AAGCUUGAGGCAGCAACUGCA	Cleavage
Ado-MIR444c-1b_r	Locus_5523_Transcript_78/107_Confidence_0.180_Length_1806	1	18.986	1	21	1762	1782	UGCAGUUGCUGCCUCUAGCUU	AAGCUUGAGGCAGCAACUGCA	Cleavage
Ado-MIR169a_r	Locus_16183_Transcript_29/55_Confidence_0.367_Length_1386	3	17.414	1	21	1085	1105	CAGCCAAGGAUGACUUGCCGA	GCGGUAACUCAUCCUUGGCUU	Cleavage
Ado-MIR169c-3a_r	Locus_16183_Transcript_29/55_Confidence_0.367_Length_1386	3	17.414	1	21	1085	1105	CAGCCAAGGAUGACUUGCCGG	GCGGUAACUCAUCCUUGGCUU	Cleavage
Ado-MIR444c-1b_b	comp76332_c0_seq39	1	14.503	1	21	1118	1138	UGUUGUCUCAAGCUUGCUGCC	GGCUGCAAGCUUGAGACAACA	Cleavage
Ado-MIR444c-1c_b	comp76332_c0_seq39	0	16.397	1	21	1124	1144	UGCAGUUGUUGUCUCAAGCUU	AAGCUUGAGACAACAACUGCA	Cleavage
Ado-MIR444d-1b_b	comp76332_c0_seq39	2.5	14.503	1	21	1118	1138	UGUUGCCUCAAGCUUGCUGCC	GGCUGCAAGCUUGAGACAACA	Cleavage
Ado-MIR444d-1a_b	comp76332_c0_seq39	2.5	14.511	1	21	1119	1139	UUGUUGCCUCAAGCUUGCUGC	GCUGCAAGCUUGAGACAACAA	Cleavage
Ado-MIR444d-1d_b	comp76332_c0_seq39	1.5	16.397	1	21	1124	1144	UGCAGUUGUUGCCUCAAGCUU	AAGCUUGAGACAACAACUGCA	Cleavage
Ado-MIR444d-2b_b	comp76332_c0_seq39	2.5	14.503	1	21	1118	1138	UGUUGCCUCAAGCUUGCUGCC	GGCUGCAAGCUUGAGACAACA	Cleavage
Ado-MIR444d-2a_b	comp76332_c0_seq39	2.5	14.511	1	21	1119	1139	UUGUUGCCUCAAGCUUGCUGC	GCUGCAAGCUUGAGACAACAA	Cleavage
Ado-MIR444d-2d_b	comp76332_c0_seq39	1.5	16.397	1	21	1124	1144	UGCAGUUGUUGCCUCAAGCUU	AAGCUUGAGACAACAACUGCA	Cleavage
Ado-MIR444c-2a_b	comp76332_c0_seq39	0	14.503	1	21	1118	1138	UGUUGUCUCAAGCUUGCAGCC	GGCUGCAAGCUUGAGACAACA	Cleavage
Ado-MIR444c-2b_b	comp76332_c0_seq39	0	16.397	1	21	1124	1144	UGCAGUUGUUGUCUCAAGCUU	AAGCUUGAGACAACAACUGCA	Cleavage
Ado-MIR444c-2c_b	comp76332_c0_seq39	1	16.397	1	21	1124	1144	UGCAGUUGUUGUCUCUAGCUU	AAGCUUGAGACAACAACUGCA	Cleavage
Ado-MIR444d-5c_r	comp78295_c1_seq9	0	14.292	1	21	10	30	UUGUGGCUUUCUUGCAAGUUG	CAACUUGCAAGAAAGCCACAA	Cleavage
Ado-MIR529a-a_c	Locus_5983_Transcript_65/82_Confidence_0.096_Length_1037	2	18.071	1	21	418	438	AGAAGAGAGAGAGUACAGCCU	UGGGUGUGCUCUCUCUCUUCU	Cleavage
Ado-MIR393a-b_r	Locus_15085_Transcript_34/40_Confidence_0.358_Length_1852	3	21.446	1	22	1202	1224	UCCAAAGGGAUCGCAUUG-AUCC	GGAGACAAUGCGAUCCCUUUGGA	Cleavage
Ado-MIR172d-1a_b	Locus_10929_Transcript_37/78_Confidence_0.186_Length_1269	1.5	23.575	1	21	851	871	AGAAUCUUGAUGAUGCUGCAU	CUGCAGCAUCAUCAGGAUUCU	Cleavage
Ado-MIR172b_b	Locus_10929_Transcript_37/78_Confidence_0.186_Length_1269	2.5	23.575	1	21	851	871	GGAAUCUUGAUGAUGCUGCAU	CUGCAGCAUCAUCAGGAUUCU	Cleavage
Ado-MIR444d-2b_l	Locus_5417_Transcript_18/28_Confidence_0.312_Length_4712	2.5	14.503	1	21	1698	1718	UGUUGCCUCAAGCUUGCUGCC	GGCUGCAAGCUUGAGACAACA	Cleavage
Ado-MIR444d-2a_l	Locus_5417_Transcript_18/28_Confidence_0.312_Length_4712	2.5	14.511	1	21	1699	1719	UUGUUGCCUCAAGCUUGCUGC	GCUGCAAGCUUGAGACAACAA	Cleavage
Ado-MIR444d-2d_l	Locus_5417_Transcript_18/28_Confidence_0.312_Length_4712	1.5	16.397	1	21	1704	1724	UGCAGUUGUUGCCUCAAGCUU	AAGCUUGAGACAACAACUGCA	Cleavage
Ado-MIR444d-4b_l	Locus_5417_Transcript_18/28_Confidence_0.312_Length_4712	2.5	14.503	1	21	1698	1718	UGUUGCCUCAAGCUUGCUGCC	GGCUGCAAGCUUGAGACAACA	Cleavage
Ado-MIR444d-4a_l	Locus_5417_Transcript_18/28_Confidence_0.312_Length_4712	2.5	14.511	1	21	1699	1719	UUGUUGCCUCAAGCUUGCUGC	GCUGCAAGCUUGAGACAACAA	Cleavage
Ado-MIR444d-4d_l	Locus_5417_Transcript_18/28_Confidence_0.312_Length_4712	1.5	16.397	1	21	1704	1724	UGCAGUUGUUGCCUCAAGCUU	AAGCUUGAGACAACAACUGCA	Cleavage
Ado-MIR169c-1a_b	Locus_14326_Transcript_28/49_Confidence_0.423_Length_2986	3	17.414	1	21	2668	2688	CAGCCAAGGAUGACUUGCCGG	GCGGUAACUCAUCCUUGGCUU	Cleavage
Ado-MIR169q-6_r	Locus_16183_Transcript_46/55_Confidence_0.450_Length_2770	3	16.636	1	21	2572	2592	UAGCCAAGGAUGACUUGCCUG	GUGGCAACUCAUCCUUGGCUU	Cleavage
Ado-MIR169a_r	Locus_16183_Transcript_46/55_Confidence_0.450_Length_2770	3	16.636	1	21	2572	2592	CAGCCAAGGAUGACUUGCCGA	GUGGCAACUCAUCCUUGGCUU	Cleavage
Ado-MIR169q-7_r	Locus_16183_Transcript_46/55_Confidence_0.450_Length_2770	3	16.636	1	21	2572	2592	UAGCCAAGGAUGACUUGCCUA	GUGGCAACUCAUCCUUGGCUU	Cleavage
Ado-MIR169c-3a_r	Locus_16183_Transcript_46/55_Confidence_0.450_Length_2770	3	16.636	1	21	2572	2592	CAGCCAAGGAUGACUUGCCGG	GUGGCAACUCAUCCUUGGCUU	Cleavage
Ado-MIR444a-1b_b	comp64193_c0_seq1	2	18.039	1	21	329	349	UGCAGUUGCUGCCUCAAGCUU	CAGGUUGGGGCAGCAACUGCA	Cleavage
Ado-MIR160b-2_r	Locus_9727_Transcript_19/27_Confidence_0.377_Length_1523	0	23.899	1	21	423	443	UGCCUGGCUCCCUGUAUGCCA	AGGCAUACAGGGAGCCAGGCA	Cleavage
Ado-MIR160b-3_r	Locus_9727_Transcript_19/27_Confidence_0.377_Length_1523	0	23.899	1	21	423	443	UGCCUGGCUCCCUGUAUGCCA	AGGCAUACAGGGAGCCAGGCA	Cleavage
Ado-MIR166a-1_r	Locus_2827_Transcript_160/166_Confidence_0.116_Length_2750	3	22.013	1	21	65	85	UCGGACCAGGCUUCAUUCCCC	CUGGGAUGAAGCCUGGUCCGG	Cleavage
Ado-MIR166a-2_r	Locus_2827_Transcript_160/166_Confidence_0.116_Length_2750	3	22.013	1	21	65	85	UCGGACCAGGCUUCAUUCCCC	CUGGGAUGAAGCCUGGUCCGG	Cleavage
Ado-MIR172d-1b_b	comp81084_c0_seq1	3	12.492	1	21	1465	1485	UGAAUCUUGAUGGUGCUGCAC	ACUCAGUACCAUCAAGAUUCA	Cleavage
Ado-MIR444c-3b_r	Locus_3441_Transcript_36/417_Confidence_0.042_Length_1648	1	14.503	1	21	191	211	UGUUGUCUCAAGCUUGCUGCC	GGCUGCAAGCUUGAGACAACA	Cleavage
Ado-MIR444c-3a_r	Locus_3441_Transcript_36/417_Confidence_0.042_Length_1648	0	16.397	1	21	197	217	UGCAGUUGUUGUCUCAAGCUU	AAGCUUGAGACAACAACUGCA	Cleavage
Ado-MIR444d-5b_r	Locus_3441_Transcript_36/417_Confidence_0.042_Length_1648	2.5	14.503	1	21	191	211	UGUUGCCUCAAGCUUGCUGCC	GGCUGCAAGCUUGAGACAACA	Cleavage
Ado-MIR444d-5a_r	Locus_3441_Transcript_36/417_Confidence_0.042_Length_1648	2.5	14.511	1	21	192	212	UUGUUGCCUCAAGCUUGCUGC	GCUGCAAGCUUGAGACAACAA	Cleavage
Ado-MIR444d-5d_r	Locus_3441_Transcript_36/417_Confidence_0.042_Length_1648	1.5	16.397	1	21	197	217	UGCAGUUGUUGCCUCAAGCUU	AAGCUUGAGACAACAACUGCA	Cleavage
Ado-MIR444c-1a_r	Locus_3441_Transcript_36/417_Confidence_0.042_Length_1648	1	14.503	1	21	191	211	UGUUGUCUCAAGCUUGCUGCC	GGCUGCAAGCUUGAGACAACA	Cleavage
Ado-MIR444c-1c_r	Locus_3441_Transcript_36/417_Confidence_0.042_Length_1648	0	16.397	1	21	197	217	UGCAGUUGUUGUCUCAAGCUU	AAGCUUGAGACAACAACUGCA	Cleavage
Ado-MIR172d-2b_c	Locus_13957_Transcript_52/58_Confidence_0.153_Length_1038	2.5	11.086	1	21	568	588	UGAAUCUUGAUGAUGCUGCAC	CUGCAGCAUCAUCAGGAUUCU	Cleavage
Ado-MIR172d-2a_c	Locus_13957_Transcript_52/58_Confidence_0.153_Length_1038	1.5	11.086	1	21	568	588	AGAAUCUUGAUGAUGCUGCAU	CUGCAGCAUCAUCAGGAUUCU	Cleavage
Ado-MIR444c-4b_c	Locus_19994_Transcript_19/149_Confidence_0.053_Length_550	3	13.768	1	21	498	519	UGCAGUUGU-UGUCUCAAGCUU	AAGCUUGAGACAGACAACUGCA	Cleavage
Ado-MIR444c-1c_c	Locus_19994_Transcript_19/149_Confidence_0.053_Length_550	3	13.768	1	21	498	519	UGCAGUUGU-UGUCUCAAGCUU	AAGCUUGAGACAGACAACUGCA	Cleavage
Ado-MIR444d-5b_r	Locus_5523_Transcript_57/107_Confidence_0.124_Length_734	2.5	18.947	1	21	457	477	UGUUGCCUCAAGCUUGCUGCC	GGCAGGAAGCUUGAGGCAGCA	Cleavage
Ado-MIR444d-5a_r	Locus_5523_Transcript_57/107_Confidence_0.124_Length_734	2.5	18.736	1	21	458	478	UUGUUGCCUCAAGCUUGCUGC	GCAGGAAGCUUGAGGCAGCAA	Cleavage
Ado-MIR444d-5d_r	Locus_5523_Transcript_57/107_Confidence_0.124_Length_734	1.5	19.108	1	21	463	483	UGCAGUUGUUGCCUCAAGCUU	AAGCUUGAGGCAGCAACUGCA	Cleavage
Ado-MIR444e-a_r	Locus_5523_Transcript_57/107_Confidence_0.124_Length_734	1	18.736	1	21	458	478	UUGCUGCCUCAAGCUUACUGC	GCAGGAAGCUUGAGGCAGCAA	Cleavage
Ado-MIR444e-b_r	Locus_5523_Transcript_57/107_Confidence_0.124_Length_734	0	19.108	1	21	463	483	UGCAGUUGCUGCCUCAAGCUU	AAGCUUGAGGCAGCAACUGCA	Cleavage
Ado-MIR444c-1b_r	Locus_5523_Transcript_57/107_Confidence_0.124_Length_734	1	19.108	1	21	463	483	UGCAGUUGCUGCCUCUAGCUU	AAGCUUGAGGCAGCAACUGCA	Cleavage
Ado-MIR444c-1c_b	Locus_1016_Transcript_990/2070_Confidence_0.002_Length_4649	2.5	18.855	1	21	12	32	UGCAGUUGUUGUCUCAAGCUU	AAGCUAGAGAUAACAACUGCA	Translation
Ado-MIR444c-2b_b	Locus_1016_Transcript_990/2070_Confidence_0.002_Length_4649	2.5	18.855	1	21	12	32	UGCAGUUGUUGUCUCAAGCUU	AAGCUAGAGAUAACAACUGCA	Translation
Ado-MIR444c-2c_b	Locus_1016_Transcript_990/2070_Confidence_0.002_Length_4649	1.5	18.855	1	21	12	32	UGCAGUUGUUGUCUCUAGCUU	AAGCUAGAGAUAACAACUGCA	Translation
Ado-MIR444c-3b_r	Locus_3441_Transcript_396/417_Confidence_0.038_Length_1793	1	14.503	1	21	191	211	UGUUGUCUCAAGCUUGCUGCC	GGCUGCAAGCUUGAGACAACA	Cleavage
Ado-MIR444c-3a_r	Locus_3441_Transcript_396/417_Confidence_0.038_Length_1793	0	16.397	1	21	197	217	UGCAGUUGUUGUCUCAAGCUU	AAGCUUGAGACAACAACUGCA	Cleavage
Ado-MIR444d-5b_r	Locus_3441_Transcript_396/417_Confidence_0.038_Length_1793	2.5	14.503	1	21	191	211	UGUUGCCUCAAGCUUGCUGCC	GGCUGCAAGCUUGAGACAACA	Cleavage
Ado-MIR444d-5a_r	Locus_3441_Transcript_396/417_Confidence_0.038_Length_1793	2.5	14.511	1	21	192	212	UUGUUGCCUCAAGCUUGCUGC	GCUGCAAGCUUGAGACAACAA	Cleavage
Ado-MIR444d-5d_r	Locus_3441_Transcript_396/417_Confidence_0.038_Length_1793	1.5	16.397	1	21	197	217	UGCAGUUGUUGCCUCAAGCUU	AAGCUUGAGACAACAACUGCA	Cleavage
Ado-MIR444c-1a_r	Locus_3441_Transcript_396/417_Confidence_0.038_Length_1793	1	14.503	1	21	191	211	UGUUGUCUCAAGCUUGCUGCC	GGCUGCAAGCUUGAGACAACA	Cleavage
Ado-MIR444c-1c_r	Locus_3441_Transcript_396/417_Confidence_0.038_Length_1793	0	16.397	1	21	197	217	UGCAGUUGUUGUCUCAAGCUU	AAGCUUGAGACAACAACUGCA	Cleavage
Ado-MIR444c-3b_r	Locus_3441_Transcript_415/417_Confidence_0.048_Length_1513	1	19.19	1	21	36	56	UGUUGUCUCAAGCUUGCUGCC	GGCUGCAAGCUUGAGACAACA	Cleavage
Ado-MIR444c-3a_r	Locus_3441_Transcript_415/417_Confidence_0.048_Length_1513	0	19.442	1	21	42	62	UGCAGUUGUUGUCUCAAGCUU	AAGCUUGAGACAACAACUGCA	Cleavage
Ado-MIR444d-5b_r	Locus_3441_Transcript_415/417_Confidence_0.048_Length_1513	2.5	19.19	1	21	36	56	UGUUGCCUCAAGCUUGCUGCC	GGCUGCAAGCUUGAGACAACA	Cleavage
Ado-MIR444d-5a_r	Locus_3441_Transcript_415/417_Confidence_0.048_Length_1513	2.5	19.152	1	21	37	57	UUGUUGCCUCAAGCUUGCUGC	GCUGCAAGCUUGAGACAACAA	Cleavage
Ado-MIR444d-5d_r	Locus_3441_Transcript_415/417_Confidence_0.048_Length_1513	1.5	19.442	1	21	42	62	UGCAGUUGUUGCCUCAAGCUU	AAGCUUGAGACAACAACUGCA	Cleavage
Ado-MIR444c-1a_r	Locus_3441_Transcript_415/417_Confidence_0.048_Length_1513	1	19.19	1	21	36	56	UGUUGUCUCAAGCUUGCUGCC	GGCUGCAAGCUUGAGACAACA	Cleavage
Ado-MIR444c-1c_r	Locus_3441_Transcript_415/417_Confidence_0.048_Length_1513	0	19.442	1	21	42	62	UGCAGUUGUUGUCUCAAGCUU	AAGCUUGAGACAACAACUGCA	Cleavage
Ado-MIR172d-1a_l	comp65473_c0_seq13	1.5	16.523	1	21	1036	1056	AGAAUCUUGAUGAUGCUGCAU	CUGCAGCAUCAUCAGGAUUCU	Cleavage
Ado-MIR444c-4a_c	Locus_12915_Transcript_11/30_Confidence_0.412_Length_4166	1	14.503	1	21	1633	1653	UGUUGUCUCAAGCUUGCUGCC	GGCUGCAAGCUUGAGACAACA	Cleavage
Ado-MIR444c-4b_c	Locus_12915_Transcript_11/30_Confidence_0.412_Length_4166	0	16.397	1	21	1639	1659	UGCAGUUGUUGUCUCAAGCUU	AAGCUUGAGACAACAACUGCA	Cleavage
Ado-MIR444c-1b_c	Locus_12915_Transcript_11/30_Confidence_0.412_Length_4166	1	14.503	1	21	1633	1653	UGUUGUCUCAAGCUUGCUGCC	GGCUGCAAGCUUGAGACAACA	Cleavage
Ado-MIR444c-1c_c	Locus_12915_Transcript_11/30_Confidence_0.412_Length_4166	0	16.397	1	21	1639	1659	UGCAGUUGUUGUCUCAAGCUU	AAGCUUGAGACAACAACUGCA	Cleavage
Ado-MIR444d-3b_c	Locus_12915_Transcript_11/30_Confidence_0.412_Length_4166	2.5	14.503	1	21	1633	1653	UGUUGCCUCAAGCUUGCUGCC	GGCUGCAAGCUUGAGACAACA	Cleavage
Ado-MIR444d-3a_c	Locus_12915_Transcript_11/30_Confidence_0.412_Length_4166	2.5	14.511	1	21	1634	1654	UUGUUGCCUCAAGCUUGCUGC	GCUGCAAGCUUGAGACAACAA	Cleavage
Ado-MIR444d-3d_c	Locus_12915_Transcript_11/30_Confidence_0.412_Length_4166	1.5	16.397	1	21	1639	1659	UGCAGUUGUUGCCUCAAGCUU	AAGCUUGAGACAACAACUGCA	Cleavage
Ado-MIR444d-2b_c	Locus_12915_Transcript_11/30_Confidence_0.412_Length_4166	2.5	14.503	1	21	1633	1653	UGUUGCCUCAAGCUUGCUGCC	GGCUGCAAGCUUGAGACAACA	Cleavage
Ado-MIR444d-2a_c	Locus_12915_Transcript_11/30_Confidence_0.412_Length_4166	2.5	14.511	1	21	1634	1654	UUGUUGCCUCAAGCUUGCUGC	GCUGCAAGCUUGAGACAACAA	Cleavage
Ado-MIR444d-2d_c	Locus_12915_Transcript_11/30_Confidence_0.412_Length_4166	1.5	16.397	1	21	1639	1659	UGCAGUUGUUGCCUCAAGCUU	AAGCUUGAGACAACAACUGCA	Cleavage
Ado-MIR172d-1b_r	Locus_4567_Transcript_9/65_Confidence_0.063_Length_344	3	14.176	1	21	38	58	UGAAUCUUGAUGGUGCUGCAC	ACUCAGUACCAUCAAGAUUCA	Cleavage
Ado-MIR172d-2b_c	Locus_18892_Transcript_36/56_Confidence_0.294_Length_1881	2.5	23.575	1	21	1473	1493	UGAAUCUUGAUGAUGCUGCAC	CUGCAGCAUCAUCAGGAUUCU	Cleavage
Ado-MIR172d-2a_c	Locus_18892_Transcript_36/56_Confidence_0.294_Length_1881	1.5	23.575	1	21	1473	1493	AGAAUCUUGAUGAUGCUGCAU	CUGCAGCAUCAUCAGGAUUCU	Cleavage
Ado-MIR529a-a_c	Locus_5983_Transcript_44/82_Confidence_0.316_Length_2385	2	18.071	1	21	1766	1786	AGAAGAGAGAGAGUACAGCCU	UGGGUGUGCUCUCUCUCUUCU	Cleavage
Ado-MIR444e-a_r	comp79344_c0_seq4	2	16.452	1	21	344	364	UUGCUGCCUCAAGCUUACUGC	GCGGAAAGCUUGAGGCAGCAA	Cleavage
Ado-MIR444e-b_r	comp79344_c0_seq4	1.5	16.044	1	21	349	369	UGCAGUUGCUGCCUCAAGCUU	AAGCUUGAGGCAGCAACUACA	Cleavage
Ado-MIR444c-1b_r	comp79344_c0_seq4	2.5	16.044	1	21	349	369	UGCAGUUGCUGCCUCUAGCUU	AAGCUUGAGGCAGCAACUACA	Cleavage
Ado-MIR156c_r	Locus_17579_Transcript_71/92_Confidence_0.204_Length_1744	2.5	14.916	1	20	1219	1238	UAACAGAAGAGAGUGAGCAC	GUGCUCUCUCUCUUCUGUCA	Cleavage
Ado-MIR156g-1b_r	Locus_17579_Transcript_71/92_Confidence_0.204_Length_1744	1	14.916	1	20	1219	1238	UGACAGAAGAGAGUGAGCAC	GUGCUCUCUCUCUUCUGUCA	Cleavage
Ado-MIR156g-1a_r	Locus_17579_Transcript_71/92_Confidence_0.204_Length_1744	1	14.916	1	21	1218	1238	UGACAGAAGAGAGUGAGCACA	CGUGCUCUCUCUCUUCUGUCA	Cleavage
Ado-MIR156b-b_r	Locus_17579_Transcript_71/92_Confidence_0.204_Length_1744	1	14.916	1	20	1219	1238	UGACAGAAGAGAGUGAGCAC	GUGCUCUCUCUCUUCUGUCA	Cleavage
Ado-MIR156b-a_r	Locus_17579_Transcript_71/92_Confidence_0.204_Length_1744	1	14.916	1	21	1218	1238	UGACAGAAGAGAGUGAGCACA	CGUGCUCUCUCUCUUCUGUCA	Cleavage
Ado-MIR156g-2_r	Locus_17579_Transcript_71/92_Confidence_0.204_Length_1744	1	14.916	1	20	1219	1238	UGACAGAAGAGAGUGAGCAC	GUGCUCUCUCUCUUCUGUCA	Cleavage
Ado-MIR156j-b_r	Locus_17579_Transcript_71/92_Confidence_0.204_Length_1744	1	14.916	1	20	1219	1238	UGACAGAAGAGAGUGAGCAC	GUGCUCUCUCUCUUCUGUCA	Cleavage
Ado-MIR156j-a_r	Locus_17579_Transcript_71/92_Confidence_0.204_Length_1744	1	14.916	1	21	1218	1238	UGACAGAAGAGAGUGAGCACA	CGUGCUCUCUCUCUUCUGUCA	Cleavage
Ado-MIR156a-b_r	Locus_17579_Transcript_71/92_Confidence_0.204_Length_1744	1	14.916	1	20	1219	1238	UGACAGAAGAGAGUGAGCAC	GUGCUCUCUCUCUUCUGUCA	Cleavage
Ado-MIR156a-a_r	Locus_17579_Transcript_71/92_Confidence_0.204_Length_1744	1	14.916	1	21	1218	1238	UGACAGAAGAGAGUGAGCACA	CGUGCUCUCUCUCUUCUGUCA	Cleavage
Ado-MIR156g-3_r	Locus_17579_Transcript_71/92_Confidence_0.204_Length_1744	1	14.916	1	20	1219	1238	UGACAGAAGAGAGUGAGCAC	GUGCUCUCUCUCUUCUGUCA	Cleavage
Ado-MIR827-a_b	comp79373_c0_seq36	1.5	18.071	1	21	161	181	UUAGAUGACCAUCAGCAAACA	AGUUUGCUGAUGUUCAUCUAA	Cleavage
Ado-MIR444c-1c_b	Locus_1016_Transcript_1000/2070_Confidence_0.003_Length_4765	2.5	18.423	1	21	175	195	UGCAGUUGUUGUCUCAAGCUU	AAGCUAGAGAUAACAACUGCA	Translation
Ado-MIR444c-2b_b	Locus_1016_Transcript_1000/2070_Confidence_0.003_Length_4765	2.5	18.423	1	21	175	195	UGCAGUUGUUGUCUCAAGCUU	AAGCUAGAGAUAACAACUGCA	Translation
Ado-MIR444c-2c_b	Locus_1016_Transcript_1000/2070_Confidence_0.003_Length_4765	1.5	18.423	1	21	175	195	UGCAGUUGUUGUCUCUAGCUU	AAGCUAGAGAUAACAACUGCA	Translation
Ado-MIR169q-3_l	Locus_21273_Transcript_23/23_Confidence_0.083_Length_1325	2	10.685	1	21	1069	1089	UAGCCAAGGAUGACUUGCCUG	CAGGCAAUUCAUCCUUGGCUU	Cleavage
Ado-MIR169q-4_l	Locus_21273_Transcript_23/23_Confidence_0.083_Length_1325	2	10.685	1	21	1069	1089	UAGCCAAGGAUGACUUGCCUG	CAGGCAAUUCAUCCUUGGCUU	Cleavage
Ado-MIR169c-2_l	Locus_21273_Transcript_23/23_Confidence_0.083_Length_1325	3	10.685	1	21	1069	1089	CAGCCAAGGAUGACUUGCCGG	CAGGCAAUUCAUCCUUGGCUU	Cleavage
Ado-MIR169q-5_l	Locus_21273_Transcript_23/23_Confidence_0.083_Length_1325	2	10.685	1	21	1069	1089	UAGCCAAGGAUGACUUGCCUA	CAGGCAAUUCAUCCUUGGCUU	Cleavage
Ado-MIR393b-1a_b	Locus_2366_Transcript_123/132_Confidence_0.128_Length_2917	1.5	21.58	1	21	2451	2471	UCAGUGCAAUCCCUUUGGAAU	AUUCCAAAGGGAUUGCAUUGA	Cleavage
Ado-MIR444d-5c_r	comp78295_c1_seq32	0	12.807	1	21	10	30	UUGUGGCUUUCUUGCAAGUUG	CAACUUGCAAGAAAGCCACAA	Cleavage
Ado-MIR169q-6_r	Locus_839_Transcript_98/261_Confidence_0.054_Length_1125	3	20.529	1	21	861	881	UAGCCAAGGAUGACUUGCCUG	CUGGCAACUCAUCCUUGGCUU	Cleavage
Ado-MIR169a_r	Locus_839_Transcript_98/261_Confidence_0.054_Length_1125	3	20.529	1	21	861	881	CAGCCAAGGAUGACUUGCCGA	CUGGCAACUCAUCCUUGGCUU	Cleavage
Ado-MIR169q-7_r	Locus_839_Transcript_98/261_Confidence_0.054_Length_1125	3	20.529	1	21	861	881	UAGCCAAGGAUGACUUGCCUA	CUGGCAACUCAUCCUUGGCUU	Cleavage
Ado-MIR169c-3a_r	Locus_839_Transcript_98/261_Confidence_0.054_Length_1125	3	20.529	1	21	861	881	CAGCCAAGGAUGACUUGCCGG	CUGGCAACUCAUCCUUGGCUU	Cleavage
Ado-MIR169n-1_l	Locus_17813_Transcript_4/20_Confidence_0.067_Length_226	1	19.087	1	21	202	222	GAGCCAAGAAUGACUUGCCUA	UAGGCAAAUCAUUCUUGGCUC	Cleavage
Ado-MIR444d-1c_b	Locus_10795_Transcript_58/70_Confidence_0.408_Length_2732	2	17.506	1	21	369	389	UUGUGGCUUUCUUGCAAGUUG	CCACCUGCAAGAAAGCCACAA	Cleavage
Ado-MIR444d-2c_b	Locus_10795_Transcript_58/70_Confidence_0.408_Length_2732	2	17.506	1	21	369	389	UUGUGGCUUUCUUGCAAGUUG	CCACCUGCAAGAAAGCCACAA	Cleavage
Ado-MIR156c_r	Locus_17579_Transcript_8/92_Confidence_0.044_Length_745	2.5	17.043	1	20	215	234	UAACAGAAGAGAGUGAGCAC	GUGCUCUCUCUCUUCUGUCA	Cleavage
Ado-MIR156g-1b_r	Locus_17579_Transcript_8/92_Confidence_0.044_Length_745	1	17.043	1	20	215	234	UGACAGAAGAGAGUGAGCAC	GUGCUCUCUCUCUUCUGUCA	Cleavage
Ado-MIR156g-1a_r	Locus_17579_Transcript_8/92_Confidence_0.044_Length_745	1	17.043	1	21	214	234	UGACAGAAGAGAGUGAGCACA	CGUGCUCUCUCUCUUCUGUCA	Cleavage
Ado-MIR156b-b_r	Locus_17579_Transcript_8/92_Confidence_0.044_Length_745	1	17.043	1	20	215	234	UGACAGAAGAGAGUGAGCAC	GUGCUCUCUCUCUUCUGUCA	Cleavage
Ado-MIR156b-a_r	Locus_17579_Transcript_8/92_Confidence_0.044_Length_745	1	17.043	1	21	214	234	UGACAGAAGAGAGUGAGCACA	CGUGCUCUCUCUCUUCUGUCA	Cleavage
Ado-MIR156g-2_r	Locus_17579_Transcript_8/92_Confidence_0.044_Length_745	1	17.043	1	20	215	234	UGACAGAAGAGAGUGAGCAC	GUGCUCUCUCUCUUCUGUCA	Cleavage
Ado-MIR156j-b_r	Locus_17579_Transcript_8/92_Confidence_0.044_Length_745	1	17.043	1	20	215	234	UGACAGAAGAGAGUGAGCAC	GUGCUCUCUCUCUUCUGUCA	Cleavage
Ado-MIR156j-a_r	Locus_17579_Transcript_8/92_Confidence_0.044_Length_745	1	17.043	1	21	214	234	UGACAGAAGAGAGUGAGCACA	CGUGCUCUCUCUCUUCUGUCA	Cleavage
Ado-MIR156a-b_r	Locus_17579_Transcript_8/92_Confidence_0.044_Length_745	1	17.043	1	20	215	234	UGACAGAAGAGAGUGAGCAC	GUGCUCUCUCUCUUCUGUCA	Cleavage
Ado-MIR156a-a_r	Locus_17579_Transcript_8/92_Confidence_0.044_Length_745	1	17.043	1	21	214	234	UGACAGAAGAGAGUGAGCACA	CGUGCUCUCUCUCUUCUGUCA	Cleavage
Ado-MIR156g-3_r	Locus_17579_Transcript_8/92_Confidence_0.044_Length_745	1	17.043	1	20	215	234	UGACAGAAGAGAGUGAGCAC	GUGCUCUCUCUCUUCUGUCA	Cleavage
Ado-MIR169q-6_r	Locus_839_Transcript_91/261_Confidence_0.050_Length_848	3	20.529	1	21	574	594	UAGCCAAGGAUGACUUGCCUG	CUGGCAACUCAUCCUUGGCUU	Cleavage
Ado-MIR169a_r	Locus_839_Transcript_91/261_Confidence_0.050_Length_848	3	20.529	1	21	574	594	CAGCCAAGGAUGACUUGCCGA	CUGGCAACUCAUCCUUGGCUU	Cleavage
Ado-MIR169q-7_r	Locus_839_Transcript_91/261_Confidence_0.050_Length_848	3	20.529	1	21	574	594	UAGCCAAGGAUGACUUGCCUA	CUGGCAACUCAUCCUUGGCUU	Cleavage
Ado-MIR169c-3a_r	Locus_839_Transcript_91/261_Confidence_0.050_Length_848	3	20.529	1	21	574	594	CAGCCAAGGAUGACUUGCCGG	CUGGCAACUCAUCCUUGGCUU	Cleavage
Ado-MIR169q-6_r	Locus_839_Transcript_110/261_Confidence_0.052_Length_1352	3	20.529	1	21	1088	1108	UAGCCAAGGAUGACUUGCCUG	CUGGCAACUCAUCCUUGGCUU	Cleavage
Ado-MIR169a_r	Locus_839_Transcript_110/261_Confidence_0.052_Length_1352	3	20.529	1	21	1088	1108	CAGCCAAGGAUGACUUGCCGA	CUGGCAACUCAUCCUUGGCUU	Cleavage
Ado-MIR169q-7_r	Locus_839_Transcript_110/261_Confidence_0.052_Length_1352	3	20.529	1	21	1088	1108	UAGCCAAGGAUGACUUGCCUA	CUGGCAACUCAUCCUUGGCUU	Cleavage
Ado-MIR169c-3a_r	Locus_839_Transcript_110/261_Confidence_0.052_Length_1352	3	20.529	1	21	1088	1108	CAGCCAAGGAUGACUUGCCGG	CUGGCAACUCAUCCUUGGCUU	Cleavage
Ado-MIR827-a_b	comp79373_c0_seq31	1.5	15.179	1	21	414	434	UUAGAUGACCAUCAGCAAACA	UGUUUGCUGAUGCUCAUCUAA	Cleavage
Ado-MIR444d-5b_r	Locus_5523_Transcript_58/107_Confidence_0.118_Length_825	2.5	18.947	1	21	457	477	UGUUGCCUCAAGCUUGCUGCC	GGCAGGAAGCUUGAGGCAGCA	Cleavage
Ado-MIR444d-5a_r	Locus_5523_Transcript_58/107_Confidence_0.118_Length_825	2.5	18.736	1	21	458	478	UUGUUGCCUCAAGCUUGCUGC	GCAGGAAGCUUGAGGCAGCAA	Cleavage
Ado-MIR444d-5d_r	Locus_5523_Transcript_58/107_Confidence_0.118_Length_825	1.5	19.108	1	21	463	483	UGCAGUUGUUGCCUCAAGCUU	AAGCUUGAGGCAGCAACUGCA	Cleavage
Ado-MIR444e-a_r	Locus_5523_Transcript_58/107_Confidence_0.118_Length_825	1	18.736	1	21	458	478	UUGCUGCCUCAAGCUUACUGC	GCAGGAAGCUUGAGGCAGCAA	Cleavage
Ado-MIR444e-b_r	Locus_5523_Transcript_58/107_Confidence_0.118_Length_825	0	19.108	1	21	463	483	UGCAGUUGCUGCCUCAAGCUU	AAGCUUGAGGCAGCAACUGCA	Cleavage
Ado-MIR444c-1b_r	Locus_5523_Transcript_58/107_Confidence_0.118_Length_825	1	19.108	1	21	463	483	UGCAGUUGCUGCCUCUAGCUU	AAGCUUGAGGCAGCAACUGCA	Cleavage
Ado-MIR169c-1a_b	Locus_14326_Transcript_48/49_Confidence_0.295_Length_2957	3	17.414	1	21	2639	2659	CAGCCAAGGAUGACUUGCCGG	GCGGUAACUCAUCCUUGGCUU	Cleavage
Ado-MIR172d-1a_r	comp82180_c0_seq3	1.5	15.541	1	21	1759	1779	AGAAUCUUGAUGAUGCUGCAU	CUGCAGCAUCAUCAGGAUUCU	Cleavage
Ado-MIR444c-3b_r	Locus_3441_Transcript_295/417_Confidence_0.015_Length_303	0	21.469	1	21	207	227	UGUUGUCUCAAGCUUGCUGCC	GGCAGCAAGCUUGAGACAACA	Cleavage
Ado-MIR444c-3a_r	Locus_3441_Transcript_295/417_Confidence_0.015_Length_303	0	22.27	1	21	213	233	UGCAGUUGUUGUCUCAAGCUU	AAGCUUGAGACAACAACUGCA	Cleavage
Ado-MIR444d-5b_r	Locus_3441_Transcript_295/417_Confidence_0.015_Length_303	1.5	21.469	1	21	207	227	UGUUGCCUCAAGCUUGCUGCC	GGCAGCAAGCUUGAGACAACA	Cleavage
Ado-MIR444d-5a_r	Locus_3441_Transcript_295/417_Confidence_0.015_Length_303	1.5	21.401	1	21	208	228	UUGUUGCCUCAAGCUUGCUGC	GCAGCAAGCUUGAGACAACAA	Cleavage
Ado-MIR444d-5d_r	Locus_3441_Transcript_295/417_Confidence_0.015_Length_303	1.5	22.27	1	21	213	233	UGCAGUUGUUGCCUCAAGCUU	AAGCUUGAGACAACAACUGCA	Cleavage
Ado-MIR444c-1a_r	Locus_3441_Transcript_295/417_Confidence_0.015_Length_303	0	21.469	1	21	207	227	UGUUGUCUCAAGCUUGCUGCC	GGCAGCAAGCUUGAGACAACA	Cleavage
Ado-MIR444c-1c_r	Locus_3441_Transcript_295/417_Confidence_0.015_Length_303	0	22.27	1	21	213	233	UGCAGUUGUUGUCUCAAGCUU	AAGCUUGAGACAACAACUGCA	Cleavage
Ado-MIR529a-a_c	comp82796_c1_seq3	2	19.853	1	21	1331	1351	AGAAGAGAGAGAGUACAGCCU	UGGGUGUGCUCUCUCUCUUCU	Cleavage
Ado-MIR172d-1b_b	comp81084_c0_seq8	3	12.502	1	21	713	733	UGAAUCUUGAUGGUGCUGCAC	ACUCAGUACCAUCAAGAUUCA	Cleavage
Ado-MIR172d-1a_b	Locus_10929_Transcript_2/78_Confidence_0.041_Length_445	1.5	18.049	1	21	142	162	AGAAUCUUGAUGAUGCUGCAU	CUGCAGCAUCAUCAGGAUUCU	Cleavage
Ado-MIR172b_b	Locus_10929_Transcript_2/78_Confidence_0.041_Length_445	2.5	18.049	1	21	142	162	GGAAUCUUGAUGAUGCUGCAU	CUGCAGCAUCAUCAGGAUUCU	Cleavage
Ado-MIR156c_r	Locus_17579_Transcript_70/92_Confidence_0.115_Length_2150	2.5	14.916	1	20	1620	1639	UAACAGAAGAGAGUGAGCAC	GUGCUCUCUCUCUUCUGUCA	Cleavage
Ado-MIR156g-1b_r	Locus_17579_Transcript_70/92_Confidence_0.115_Length_2150	1	14.916	1	20	1620	1639	UGACAGAAGAGAGUGAGCAC	GUGCUCUCUCUCUUCUGUCA	Cleavage
Ado-MIR156g-1a_r	Locus_17579_Transcript_70/92_Confidence_0.115_Length_2150	1	14.916	1	21	1619	1639	UGACAGAAGAGAGUGAGCACA	CGUGCUCUCUCUCUUCUGUCA	Cleavage
Ado-MIR156b-b_r	Locus_17579_Transcript_70/92_Confidence_0.115_Length_2150	1	14.916	1	20	1620	1639	UGACAGAAGAGAGUGAGCAC	GUGCUCUCUCUCUUCUGUCA	Cleavage
Ado-MIR156b-a_r	Locus_17579_Transcript_70/92_Confidence_0.115_Length_2150	1	14.916	1	21	1619	1639	UGACAGAAGAGAGUGAGCACA	CGUGCUCUCUCUCUUCUGUCA	Cleavage
Ado-MIR156g-2_r	Locus_17579_Transcript_70/92_Confidence_0.115_Length_2150	1	14.916	1	20	1620	1639	UGACAGAAGAGAGUGAGCAC	GUGCUCUCUCUCUUCUGUCA	Cleavage
Ado-MIR156j-b_r	Locus_17579_Transcript_70/92_Confidence_0.115_Length_2150	1	14.916	1	20	1620	1639	UGACAGAAGAGAGUGAGCAC	GUGCUCUCUCUCUUCUGUCA	Cleavage
Ado-MIR156j-a_r	Locus_17579_Transcript_70/92_Confidence_0.115_Length_2150	1	14.916	1	21	1619	1639	UGACAGAAGAGAGUGAGCACA	CGUGCUCUCUCUCUUCUGUCA	Cleavage
Ado-MIR156a-b_r	Locus_17579_Transcript_70/92_Confidence_0.115_Length_2150	1	14.916	1	20	1620	1639	UGACAGAAGAGAGUGAGCAC	GUGCUCUCUCUCUUCUGUCA	Cleavage
Ado-MIR156a-a_r	Locus_17579_Transcript_70/92_Confidence_0.115_Length_2150	1	14.916	1	21	1619	1639	UGACAGAAGAGAGUGAGCACA	CGUGCUCUCUCUCUUCUGUCA	Cleavage
Ado-MIR156g-3_r	Locus_17579_Transcript_70/92_Confidence_0.115_Length_2150	1	14.916	1	20	1620	1639	UGACAGAAGAGAGUGAGCAC	GUGCUCUCUCUCUUCUGUCA	Cleavage
Ado-MIR169q-3_l	comp67036_c0_seq6	3	16.636	1	21	178	198	UAGCCAAGGAUGACUUGCCUG	GUGGCAACUCAUCCUUGGCUU	Cleavage
Ado-MIR169q-4_l	comp67036_c0_seq6	3	16.636	1	21	178	198	UAGCCAAGGAUGACUUGCCUG	GUGGCAACUCAUCCUUGGCUU	Cleavage
Ado-MIR169c-2_l	comp67036_c0_seq6	3	16.636	1	21	178	198	CAGCCAAGGAUGACUUGCCGG	GUGGCAACUCAUCCUUGGCUU	Cleavage
Ado-MIR169q-5_l	comp67036_c0_seq6	3	16.636	1	21	178	198	UAGCCAAGGAUGACUUGCCUA	GUGGCAACUCAUCCUUGGCUU	Cleavage
Ado-MIR319a-1a_c	Locus_4425_Transcript_39/75_Confidence_0.071_Length_849	3	24.761	1	20	61	80	UUGGACUGAAGGGUGCUCCC	GGGGGGGCCCUUCAGUCCAA	Cleavage
Ado-MIR172d-1a_r	comp82180_c0_seq42	1.5	15.541	1	21	1829	1849	AGAAUCUUGAUGAUGCUGCAU	CUGCAGCAUCAUCAGGAUUCU	Cleavage
Ado-MIR169c-1a_b	Locus_7001_Transcript_54/84_Confidence_0.209_Length_2544	3	19.472	1	21	2307	2327	CAGCCAAGGAUGACUUGCCGG	GUGGCAAUUCAUCCUUGGCUU	Cleavage
Ado-MIR169q-1_b	Locus_7001_Transcript_54/84_Confidence_0.209_Length_2544	3	19.472	1	21	2307	2327	UAGCCAAGGAUGACUUGCCUA	GUGGCAAUUCAUCCUUGGCUU	Cleavage
Ado-MIR169q-2_b	Locus_7001_Transcript_54/84_Confidence_0.209_Length_2544	3	19.472	1	21	2307	2327	UAGCCAAGGAUGACUUGCCUA	GUGGCAAUUCAUCCUUGGCUU	Cleavage
Ado-MIR393b-2a_c	Locus_11912_Transcript_27/63_Confidence_0.339_Length_3472	1	22.123	1	21	2141	2161	UCCAAAGGGAUCGCAUUGAUC	AAACAAUGCGAUCCCUUUGGA	Cleavage
Ado-MIR444c-4a_c	Locus_12915_Transcript_23/30_Confidence_0.706_Length_4149	1	14.503	1	21	1788	1808	UGUUGUCUCAAGCUUGCUGCC	GGCUGCAAGCUUGAGACAACA	Cleavage
Ado-MIR444c-4b_c	Locus_12915_Transcript_23/30_Confidence_0.706_Length_4149	0	16.397	1	21	1794	1814	UGCAGUUGUUGUCUCAAGCUU	AAGCUUGAGACAACAACUGCA	Cleavage
Ado-MIR444c-1b_c	Locus_12915_Transcript_23/30_Confidence_0.706_Length_4149	1	14.503	1	21	1788	1808	UGUUGUCUCAAGCUUGCUGCC	GGCUGCAAGCUUGAGACAACA	Cleavage
Ado-MIR444c-1c_c	Locus_12915_Transcript_23/30_Confidence_0.706_Length_4149	0	16.397	1	21	1794	1814	UGCAGUUGUUGUCUCAAGCUU	AAGCUUGAGACAACAACUGCA	Cleavage
Ado-MIR444d-3b_c	Locus_12915_Transcript_23/30_Confidence_0.706_Length_4149	2.5	14.503	1	21	1788	1808	UGUUGCCUCAAGCUUGCUGCC	GGCUGCAAGCUUGAGACAACA	Cleavage
Ado-MIR444d-3a_c	Locus_12915_Transcript_23/30_Confidence_0.706_Length_4149	2.5	14.511	1	21	1789	1809	UUGUUGCCUCAAGCUUGCUGC	GCUGCAAGCUUGAGACAACAA	Cleavage
Ado-MIR444d-3d_c	Locus_12915_Transcript_23/30_Confidence_0.706_Length_4149	1.5	16.397	1	21	1794	1814	UGCAGUUGUUGCCUCAAGCUU	AAGCUUGAGACAACAACUGCA	Cleavage
Ado-MIR444d-2b_c	Locus_12915_Transcript_23/30_Confidence_0.706_Length_4149	2.5	14.503	1	21	1788	1808	UGUUGCCUCAAGCUUGCUGCC	GGCUGCAAGCUUGAGACAACA	Cleavage
Ado-MIR444d-2a_c	Locus_12915_Transcript_23/30_Confidence_0.706_Length_4149	2.5	14.511	1	21	1789	1809	UUGUUGCCUCAAGCUUGCUGC	GCUGCAAGCUUGAGACAACAA	Cleavage
Ado-MIR444d-2d_c	Locus_12915_Transcript_23/30_Confidence_0.706_Length_4149	1.5	16.397	1	21	1794	1814	UGCAGUUGUUGCCUCAAGCUU	AAGCUUGAGACAACAACUGCA	Cleavage
Ado-MIR444d-5c_r	comp78295_c1_seq31	0	14.292	1	21	10	30	UUGUGGCUUUCUUGCAAGUUG	CAACUUGCAAGAAAGCCACAA	Cleavage
Ado-MIR319a-2b_r	Locus_8503_Transcript_56/83_Confidence_0.566_Length_5268	2.5	22.195	1	21	1289	1309	AGCUGCCGAUUCAUCCAUUCA	AGAUUGGAUGAAUAGGCAGCU	Cleavage
Ado-MIR827-a_b	comp79373_c0_seq24	1.5	15.234	1	21	414	434	UUAGAUGACCAUCAGCAAACA	UGUUUGCUGAUGCUCAUCUAA	Cleavage
Ado-MIR529a-a_c	Locus_5983_Transcript_45/82_Confidence_0.325_Length_2408	2	18.071	1	21	1789	1809	AGAAGAGAGAGAGUACAGCCU	UGGGUGUGCUCUCUCUCUUCU	Cleavage
Ado-MIR444c-1b_b	comp76332_c0_seq42	1	14.503	1	21	1053	1073	UGUUGUCUCAAGCUUGCUGCC	GGCUGCAAGCUUGAGACAACA	Cleavage
Ado-MIR444c-1c_b	comp76332_c0_seq42	0	16.397	1	21	1059	1079	UGCAGUUGUUGUCUCAAGCUU	AAGCUUGAGACAACAACUGCA	Cleavage
Ado-MIR444d-1b_b	comp76332_c0_seq42	2.5	14.503	1	21	1053	1073	UGUUGCCUCAAGCUUGCUGCC	GGCUGCAAGCUUGAGACAACA	Cleavage
Ado-MIR444d-1a_b	comp76332_c0_seq42	2.5	14.511	1	21	1054	1074	UUGUUGCCUCAAGCUUGCUGC	GCUGCAAGCUUGAGACAACAA	Cleavage
Ado-MIR444d-1d_b	comp76332_c0_seq42	1.5	16.397	1	21	1059	1079	UGCAGUUGUUGCCUCAAGCUU	AAGCUUGAGACAACAACUGCA	Cleavage
Ado-MIR444d-2b_b	comp76332_c0_seq42	2.5	14.503	1	21	1053	1073	UGUUGCCUCAAGCUUGCUGCC	GGCUGCAAGCUUGAGACAACA	Cleavage
Ado-MIR444d-2a_b	comp76332_c0_seq42	2.5	14.511	1	21	1054	1074	UUGUUGCCUCAAGCUUGCUGC	GCUGCAAGCUUGAGACAACAA	Cleavage
Ado-MIR444d-2d_b	comp76332_c0_seq42	1.5	16.397	1	21	1059	1079	UGCAGUUGUUGCCUCAAGCUU	AAGCUUGAGACAACAACUGCA	Cleavage
Ado-MIR444c-2a_b	comp76332_c0_seq42	0	14.503	1	21	1053	1073	UGUUGUCUCAAGCUUGCAGCC	GGCUGCAAGCUUGAGACAACA	Cleavage
Ado-MIR444c-2b_b	comp76332_c0_seq42	0	16.397	1	21	1059	1079	UGCAGUUGUUGUCUCAAGCUU	AAGCUUGAGACAACAACUGCA	Cleavage
Ado-MIR444c-2c_b	comp76332_c0_seq42	1	16.397	1	21	1059	1079	UGCAGUUGUUGUCUCUAGCUU	AAGCUUGAGACAACAACUGCA	Cleavage
Ado-MIR393b-2a_c	Locus_11912_Transcript_57/63_Confidence_0.288_Length_2961	1	22.123	1	21	2178	2198	UCCAAAGGGAUCGCAUUGAUC	AAACAAUGCGAUCCCUUUGGA	Cleavage
Ado-MIR529a-a_c	Locus_5983_Transcript_76/82_Confidence_0.132_Length_2066	2	16.313	1	21	1477	1497	AGAAGAGAGAGAGUACAGCCU	UGGGUGUGCUCUCUCUCUUCU	Cleavage
Ado-MIR172d-2a_c	Locus_18892_Transcript_23/56_Confidence_0.279_Length_1152	2.5	13.981	1	21	911	931	AGAAUCUUGAUGAUGCUGCAU	CCGCAGCAUCAUCAGGAUUCU	Cleavage
Ado-MIR166a-1_r	Locus_2827_Transcript_105/166_Confidence_0.155_Length_3065	3	22.807	1	21	808	828	UCGGACCAGGCUUCAUUCCCC	CUGGGAUGAAGCCUGGUCCGG	Cleavage
Ado-MIR166a-2_r	Locus_2827_Transcript_105/166_Confidence_0.155_Length_3065	3	22.807	1	21	808	828	UCGGACCAGGCUUCAUUCCCC	CUGGGAUGAAGCCUGGUCCGG	Cleavage
Ado-MIR444a-2b_l	Locus_15005_Transcript_8/11_Confidence_0.429_Length_659	3	24.963	1	21	218	238	UGCAGUUGCUGCCUCAAGCUU	UUUCUCGAGGCAGCAACUGCA	Cleavage
Ado-MIR444e-a_r	comp79344_c0_seq14	2	16.452	1	21	344	364	UUGCUGCCUCAAGCUUACUGC	GCGGAAAGCUUGAGGCAGCAA	Cleavage
Ado-MIR444e-b_r	comp79344_c0_seq14	1.5	16.044	1	21	349	369	UGCAGUUGCUGCCUCAAGCUU	AAGCUUGAGGCAGCAACUACA	Cleavage
Ado-MIR444c-1b_r	comp79344_c0_seq14	2.5	16.044	1	21	349	369	UGCAGUUGCUGCCUCUAGCUU	AAGCUUGAGGCAGCAACUACA	Cleavage
Ado-MIR827-a_b	comp79373_c0_seq33	1.5	15.234	1	21	414	434	UUAGAUGACCAUCAGCAAACA	UGUUUGCUGAUGCUCAUCUAA	Cleavage
Ado-MIR444d-1c_b	Locus_10795_Transcript_55/70_Confidence_0.316_Length_1886	2	17.506	1	21	369	389	UUGUGGCUUUCUUGCAAGUUG	CCACCUGCAAGAAAGCCACAA	Cleavage
Ado-MIR444d-2c_b	Locus_10795_Transcript_55/70_Confidence_0.316_Length_1886	2	17.506	1	21	369	389	UUGUGGCUUUCUUGCAAGUUG	CCACCUGCAAGAAAGCCACAA	Cleavage
Ado-MIR169n-1_l	Locus_12874_Transcript_15/17_Confidence_0.375_Length_4044	3	20.945	1	21	2380	2400	GAGCCAAGAAUGACUUGCCUA	UAGCCAAAUCAUUCUUGGCUA	Cleavage
Ado-MIR444c-3b_r	Locus_3441_Transcript_133/417_Confidence_0.070_Length_2789	1	14.503	1	21	1826	1846	UGUUGUCUCAAGCUUGCUGCC	GGCUGCAAGCUUGAGACAACA	Cleavage
Ado-MIR444c-3a_r	Locus_3441_Transcript_133/417_Confidence_0.070_Length_2789	0	16.397	1	21	1832	1852	UGCAGUUGUUGUCUCAAGCUU	AAGCUUGAGACAACAACUGCA	Cleavage
Ado-MIR444d-5b_r	Locus_3441_Transcript_133/417_Confidence_0.070_Length_2789	2.5	14.503	1	21	1826	1846	UGUUGCCUCAAGCUUGCUGCC	GGCUGCAAGCUUGAGACAACA	Cleavage
Ado-MIR444d-5a_r	Locus_3441_Transcript_133/417_Confidence_0.070_Length_2789	2.5	14.511	1	21	1827	1847	UUGUUGCCUCAAGCUUGCUGC	GCUGCAAGCUUGAGACAACAA	Cleavage
Ado-MIR444d-5d_r	Locus_3441_Transcript_133/417_Confidence_0.070_Length_2789	1.5	16.397	1	21	1832	1852	UGCAGUUGUUGCCUCAAGCUU	AAGCUUGAGACAACAACUGCA	Cleavage
Ado-MIR444c-1a_r	Locus_3441_Transcript_133/417_Confidence_0.070_Length_2789	1	14.503	1	21	1826	1846	UGUUGUCUCAAGCUUGCUGCC	GGCUGCAAGCUUGAGACAACA	Cleavage
Ado-MIR444c-1c_r	Locus_3441_Transcript_133/417_Confidence_0.070_Length_2789	0	16.397	1	21	1832	1852	UGCAGUUGUUGUCUCAAGCUU	AAGCUUGAGACAACAACUGCA	Cleavage
Ado-MIR529a-a_c	Locus_5983_Transcript_70/82_Confidence_0.070_Length_914	2	18.071	1	21	457	477	AGAAGAGAGAGAGUACAGCCU	UGGGUGUGCUCUCUCUCUUCU	Cleavage
Ado-MIR319a-2b_r	Locus_8503_Transcript_68/83_Confidence_0.531_Length_5297	2.5	22.195	1	21	1289	1309	AGCUGCCGAUUCAUCCAUUCA	AGAUUGGAUGAAUAGGCAGCU	Cleavage
Ado-MIR169a_r	Locus_839_Transcript_89/261_Confidence_0.061_Length_1057	3	17.971	1	21	837	857	CAGCCAAGGAUGACUUGCCGA	AUGGCAACUCAUCCUUGGCUU	Cleavage
Ado-MIR169q-7_r	Locus_839_Transcript_89/261_Confidence_0.061_Length_1057	3	17.971	1	21	837	857	UAGCCAAGGAUGACUUGCCUA	AUGGCAACUCAUCCUUGGCUU	Cleavage
Ado-MIR169c-3a_r	Locus_839_Transcript_89/261_Confidence_0.061_Length_1057	3	17.971	1	21	837	857	CAGCCAAGGAUGACUUGCCGG	AUGGCAACUCAUCCUUGGCUU	Cleavage
Ado-MIR172d-2b_c	comp73370_c0_seq7	2.5	21.427	1	21	831	851	UGAAUCUUGAUGAUGCUGCAC	CUGCAGCAUCAUCAGGAUUCU	Cleavage
Ado-MIR172d-2a_c	comp73370_c0_seq7	1.5	21.427	1	21	831	851	AGAAUCUUGAUGAUGCUGCAU	CUGCAGCAUCAUCAGGAUUCU	Cleavage
Ado-MIR169a_r	comp79438_c0_seq8	3	17.414	1	21	1004	1024	CAGCCAAGGAUGACUUGCCGA	GCGGUAACUCAUCCUUGGCUU	Cleavage
Ado-MIR169c-3a_r	comp79438_c0_seq8	3	17.414	1	21	1004	1024	CAGCCAAGGAUGACUUGCCGG	GCGGUAACUCAUCCUUGGCUU	Cleavage
Ado-MIR172d-1a_r	Locus_20324_Transcript_8/30_Confidence_0.328_Length_2043	1.5	19.685	1	21	1619	1639	AGAAUCUUGAUGAUGCUGCAU	CUGCAGCAUCAUCAGGAUUCU	Cleavage
Ado-MIR156c_r	Locus_17579_Transcript_39/92_Confidence_0.212_Length_1794	2.5	14.916	1	20	1219	1238	UAACAGAAGAGAGUGAGCAC	GUGCUCUCUCUCUUCUGUCA	Cleavage
Ado-MIR156g-1b_r	Locus_17579_Transcript_39/92_Confidence_0.212_Length_1794	1	14.916	1	20	1219	1238	UGACAGAAGAGAGUGAGCAC	GUGCUCUCUCUCUUCUGUCA	Cleavage
Ado-MIR156g-1a_r	Locus_17579_Transcript_39/92_Confidence_0.212_Length_1794	1	14.916	1	21	1218	1238	UGACAGAAGAGAGUGAGCACA	CGUGCUCUCUCUCUUCUGUCA	Cleavage
Ado-MIR156b-b_r	Locus_17579_Transcript_39/92_Confidence_0.212_Length_1794	1	14.916	1	20	1219	1238	UGACAGAAGAGAGUGAGCAC	GUGCUCUCUCUCUUCUGUCA	Cleavage
Ado-MIR156b-a_r	Locus_17579_Transcript_39/92_Confidence_0.212_Length_1794	1	14.916	1	21	1218	1238	UGACAGAAGAGAGUGAGCACA	CGUGCUCUCUCUCUUCUGUCA	Cleavage
Ado-MIR156g-2_r	Locus_17579_Transcript_39/92_Confidence_0.212_Length_1794	1	14.916	1	20	1219	1238	UGACAGAAGAGAGUGAGCAC	GUGCUCUCUCUCUUCUGUCA	Cleavage
Ado-MIR156j-b_r	Locus_17579_Transcript_39/92_Confidence_0.212_Length_1794	1	14.916	1	20	1219	1238	UGACAGAAGAGAGUGAGCAC	GUGCUCUCUCUCUUCUGUCA	Cleavage
Ado-MIR156j-a_r	Locus_17579_Transcript_39/92_Confidence_0.212_Length_1794	1	14.916	1	21	1218	1238	UGACAGAAGAGAGUGAGCACA	CGUGCUCUCUCUCUUCUGUCA	Cleavage
Ado-MIR156a-b_r	Locus_17579_Transcript_39/92_Confidence_0.212_Length_1794	1	14.916	1	20	1219	1238	UGACAGAAGAGAGUGAGCAC	GUGCUCUCUCUCUUCUGUCA	Cleavage
Ado-MIR156a-a_r	Locus_17579_Transcript_39/92_Confidence_0.212_Length_1794	1	14.916	1	21	1218	1238	UGACAGAAGAGAGUGAGCACA	CGUGCUCUCUCUCUUCUGUCA	Cleavage
Ado-MIR156g-3_r	Locus_17579_Transcript_39/92_Confidence_0.212_Length_1794	1	14.916	1	20	1219	1238	UGACAGAAGAGAGUGAGCAC	GUGCUCUCUCUCUUCUGUCA	Cleavage
Ado-MIR444a-2b_l	Locus_4023_Transcript_12/33_Confidence_0.362_Length_2182	2.5	16.757	1	21	1498	1518	UGCAGUUGCUGCCUCAAGCUU	GAGCCUGAGACAGCAACUGCA	Cleavage
Ado-MIR156c_r	Locus_17579_Transcript_81/92_Confidence_0.274_Length_2046	2.5	14.916	1	20	1521	1540	UAACAGAAGAGAGUGAGCAC	GUGCUCUCUCUCUUCUGUCA	Cleavage
Ado-MIR156g-1b_r	Locus_17579_Transcript_81/92_Confidence_0.274_Length_2046	1	14.916	1	20	1521	1540	UGACAGAAGAGAGUGAGCAC	GUGCUCUCUCUCUUCUGUCA	Cleavage
Ado-MIR156g-1a_r	Locus_17579_Transcript_81/92_Confidence_0.274_Length_2046	1	14.916	1	21	1520	1540	UGACAGAAGAGAGUGAGCACA	CGUGCUCUCUCUCUUCUGUCA	Cleavage
Ado-MIR156b-b_r	Locus_17579_Transcript_81/92_Confidence_0.274_Length_2046	1	14.916	1	20	1521	1540	UGACAGAAGAGAGUGAGCAC	GUGCUCUCUCUCUUCUGUCA	Cleavage
Ado-MIR156b-a_r	Locus_17579_Transcript_81/92_Confidence_0.274_Length_2046	1	14.916	1	21	1520	1540	UGACAGAAGAGAGUGAGCACA	CGUGCUCUCUCUCUUCUGUCA	Cleavage
Ado-MIR156g-2_r	Locus_17579_Transcript_81/92_Confidence_0.274_Length_2046	1	14.916	1	20	1521	1540	UGACAGAAGAGAGUGAGCAC	GUGCUCUCUCUCUUCUGUCA	Cleavage
Ado-MIR156j-b_r	Locus_17579_Transcript_81/92_Confidence_0.274_Length_2046	1	14.916	1	20	1521	1540	UGACAGAAGAGAGUGAGCAC	GUGCUCUCUCUCUUCUGUCA	Cleavage
Ado-MIR156j-a_r	Locus_17579_Transcript_81/92_Confidence_0.274_Length_2046	1	14.916	1	21	1520	1540	UGACAGAAGAGAGUGAGCACA	CGUGCUCUCUCUCUUCUGUCA	Cleavage
Ado-MIR156a-b_r	Locus_17579_Transcript_81/92_Confidence_0.274_Length_2046	1	14.916	1	20	1521	1540	UGACAGAAGAGAGUGAGCAC	GUGCUCUCUCUCUUCUGUCA	Cleavage
Ado-MIR156a-a_r	Locus_17579_Transcript_81/92_Confidence_0.274_Length_2046	1	14.916	1	21	1520	1540	UGACAGAAGAGAGUGAGCACA	CGUGCUCUCUCUCUUCUGUCA	Cleavage
Ado-MIR156g-3_r	Locus_17579_Transcript_81/92_Confidence_0.274_Length_2046	1	14.916	1	20	1521	1540	UGACAGAAGAGAGUGAGCAC	GUGCUCUCUCUCUUCUGUCA	Cleavage
Ado-MIR172d-1a_l	comp65473_c0_seq9	1.5	16.523	1	21	860	880	AGAAUCUUGAUGAUGCUGCAU	CUGCAGCAUCAUCAGGAUUCU	Cleavage
Ado-MIR444c-3a_r	Locus_11957_Transcript_43/43_Confidence_0.108_Length_2177	2.5	16.757	1	21	1500	1520	UGCAGUUGUUGUCUCAAGCUU	GAGCCUGAGACAGCAACUGCA	Cleavage
Ado-MIR444e-b_r	Locus_11957_Transcript_43/43_Confidence_0.108_Length_2177	2.5	16.757	1	21	1500	1520	UGCAGUUGCUGCCUCAAGCUU	GAGCCUGAGACAGCAACUGCA	Cleavage
Ado-MIR444c-1c_r	Locus_11957_Transcript_43/43_Confidence_0.108_Length_2177	2.5	16.757	1	21	1500	1520	UGCAGUUGUUGUCUCAAGCUU	GAGCCUGAGACAGCAACUGCA	Cleavage
Ado-MIR444e-a_r	comp79344_c0_seq5	2	16.452	1	21	344	364	UUGCUGCCUCAAGCUUACUGC	GCGGAAAGCUUGAGGCAGCAA	Cleavage
Ado-MIR444e-b_r	comp79344_c0_seq5	1.5	16.044	1	21	349	369	UGCAGUUGCUGCCUCAAGCUU	AAGCUUGAGGCAGCAACUACA	Cleavage
Ado-MIR444c-1b_r	comp79344_c0_seq5	2.5	16.044	1	21	349	369	UGCAGUUGCUGCCUCUAGCUU	AAGCUUGAGGCAGCAACUACA	Cleavage
Ado-MIR172d-2b_c	comp79901_c0_seq22	2.5	23.575	1	21	2579	2599	UGAAUCUUGAUGAUGCUGCAC	CUGCAGCAUCAUCAGGAUUCU	Cleavage
Ado-MIR172d-2a_c	comp79901_c0_seq22	1.5	23.575	1	21	2579	2599	AGAAUCUUGAUGAUGCUGCAU	CUGCAGCAUCAUCAGGAUUCU	Cleavage
Ado-MIR393b-2a_c	Locus_11912_Transcript_51/63_Confidence_0.314_Length_3693	1	22.123	1	21	2275	2295	UCCAAAGGGAUCGCAUUGAUC	AAACAAUGCGAUCCCUUUGGA	Cleavage
Ado-MIR169c-1a_b	comp73418_c0_seq8	3	10.685	1	21	3199	3219	CAGCCAAGGAUGACUUGCCGG	CAGGCAAUUCAUCCUUGGCUU	Cleavage
Ado-MIR169q-1_b	comp73418_c0_seq8	2	10.685	1	21	3199	3219	UAGCCAAGGAUGACUUGCCUA	CAGGCAAUUCAUCCUUGGCUU	Cleavage
Ado-MIR169q-2_b	comp73418_c0_seq8	2	10.685	1	21	3199	3219	UAGCCAAGGAUGACUUGCCUA	CAGGCAAUUCAUCCUUGGCUU	Cleavage
Ado-MIR444c-3b_r	Locus_3441_Transcript_39/417_Confidence_0.038_Length_1731	1	14.503	1	21	191	211	UGUUGUCUCAAGCUUGCUGCC	GGCUGCAAGCUUGAGACAACA	Cleavage
Ado-MIR444c-3a_r	Locus_3441_Transcript_39/417_Confidence_0.038_Length_1731	0	16.397	1	21	197	217	UGCAGUUGUUGUCUCAAGCUU	AAGCUUGAGACAACAACUGCA	Cleavage
Ado-MIR444d-5b_r	Locus_3441_Transcript_39/417_Confidence_0.038_Length_1731	2.5	14.503	1	21	191	211	UGUUGCCUCAAGCUUGCUGCC	GGCUGCAAGCUUGAGACAACA	Cleavage
Ado-MIR444d-5a_r	Locus_3441_Transcript_39/417_Confidence_0.038_Length_1731	2.5	14.511	1	21	192	212	UUGUUGCCUCAAGCUUGCUGC	GCUGCAAGCUUGAGACAACAA	Cleavage
Ado-MIR444d-5d_r	Locus_3441_Transcript_39/417_Confidence_0.038_Length_1731	1.5	16.397	1	21	197	217	UGCAGUUGUUGCCUCAAGCUU	AAGCUUGAGACAACAACUGCA	Cleavage
Ado-MIR444c-1a_r	Locus_3441_Transcript_39/417_Confidence_0.038_Length_1731	1	14.503	1	21	191	211	UGUUGUCUCAAGCUUGCUGCC	GGCUGCAAGCUUGAGACAACA	Cleavage
Ado-MIR444c-1c_r	Locus_3441_Transcript_39/417_Confidence_0.038_Length_1731	0	16.397	1	21	197	217	UGCAGUUGUUGUCUCAAGCUU	AAGCUUGAGACAACAACUGCA	Cleavage
Ado-MIR169c-1a_b	Locus_7001_Transcript_68/84_Confidence_0.092_Length_1287	3	19.472	1	21	1050	1070	CAGCCAAGGAUGACUUGCCGG	GUGGCAAUUCAUCCUUGGCUU	Cleavage
Ado-MIR169q-1_b	Locus_7001_Transcript_68/84_Confidence_0.092_Length_1287	3	19.472	1	21	1050	1070	UAGCCAAGGAUGACUUGCCUA	GUGGCAAUUCAUCCUUGGCUU	Cleavage
Ado-MIR169q-2_b	Locus_7001_Transcript_68/84_Confidence_0.092_Length_1287	3	19.472	1	21	1050	1070	UAGCCAAGGAUGACUUGCCUA	GUGGCAAUUCAUCCUUGGCUU	Cleavage
Ado-MIR172d-1a_l	comp65473_c0_seq12	1.5	15.541	1	21	2093	2113	AGAAUCUUGAUGAUGCUGCAU	CUGCAGCAUCAUCAGGAUUCU	Cleavage
Ado-MIR444c-1b_b	comp76332_c0_seq2	1	14.503	1	21	963	983	UGUUGUCUCAAGCUUGCUGCC	GGCUGCAAGCUUGAGACAACA	Cleavage
Ado-MIR444c-1c_b	comp76332_c0_seq2	0	16.397	1	21	969	989	UGCAGUUGUUGUCUCAAGCUU	AAGCUUGAGACAACAACUGCA	Cleavage
Ado-MIR444d-1b_b	comp76332_c0_seq2	2.5	14.503	1	21	963	983	UGUUGCCUCAAGCUUGCUGCC	GGCUGCAAGCUUGAGACAACA	Cleavage
Ado-MIR444d-1a_b	comp76332_c0_seq2	2.5	14.511	1	21	964	984	UUGUUGCCUCAAGCUUGCUGC	GCUGCAAGCUUGAGACAACAA	Cleavage
Ado-MIR444d-1d_b	comp76332_c0_seq2	1.5	16.397	1	21	969	989	UGCAGUUGUUGCCUCAAGCUU	AAGCUUGAGACAACAACUGCA	Cleavage
Ado-MIR444d-2b_b	comp76332_c0_seq2	2.5	14.503	1	21	963	983	UGUUGCCUCAAGCUUGCUGCC	GGCUGCAAGCUUGAGACAACA	Cleavage
Ado-MIR444d-2a_b	comp76332_c0_seq2	2.5	14.511	1	21	964	984	UUGUUGCCUCAAGCUUGCUGC	GCUGCAAGCUUGAGACAACAA	Cleavage
Ado-MIR444d-2d_b	comp76332_c0_seq2	1.5	16.397	1	21	969	989	UGCAGUUGUUGCCUCAAGCUU	AAGCUUGAGACAACAACUGCA	Cleavage
Ado-MIR444c-2a_b	comp76332_c0_seq2	0	14.503	1	21	963	983	UGUUGUCUCAAGCUUGCAGCC	GGCUGCAAGCUUGAGACAACA	Cleavage
Ado-MIR444c-2b_b	comp76332_c0_seq2	0	16.397	1	21	969	989	UGCAGUUGUUGUCUCAAGCUU	AAGCUUGAGACAACAACUGCA	Cleavage
Ado-MIR444c-2c_b	comp76332_c0_seq2	1	16.397	1	21	969	989	UGCAGUUGUUGUCUCUAGCUU	AAGCUUGAGACAACAACUGCA	Cleavage
Ado-MIR160b-1_c	comp86229_c0_seq14	0	24.921	1	21	2977	2997	UGCCUGGCUCCCUGUAUGCCA	AGGCAUACAGGGAGCCAGGCA	Cleavage
Ado-MIR172d-1a_b	Locus_10929_Transcript_65/78_Confidence_0.320_Length_1838	2.5	13.981	1	21	1465	1485	AGAAUCUUGAUGAUGCUGCAU	CCGCAGCAUCAUCAGGAUUCU	Cleavage
Ado-MIR444c-3b_r	Locus_3441_Transcript_37/417_Confidence_0.040_Length_1652	1	14.503	1	21	191	211	UGUUGUCUCAAGCUUGCUGCC	GGCUGCAAGCUUGAGACAACA	Cleavage
Ado-MIR444c-3a_r	Locus_3441_Transcript_37/417_Confidence_0.040_Length_1652	0	16.397	1	21	197	217	UGCAGUUGUUGUCUCAAGCUU	AAGCUUGAGACAACAACUGCA	Cleavage
Ado-MIR444d-5b_r	Locus_3441_Transcript_37/417_Confidence_0.040_Length_1652	2.5	14.503	1	21	191	211	UGUUGCCUCAAGCUUGCUGCC	GGCUGCAAGCUUGAGACAACA	Cleavage
Ado-MIR444d-5a_r	Locus_3441_Transcript_37/417_Confidence_0.040_Length_1652	2.5	14.511	1	21	192	212	UUGUUGCCUCAAGCUUGCUGC	GCUGCAAGCUUGAGACAACAA	Cleavage
Ado-MIR444d-5d_r	Locus_3441_Transcript_37/417_Confidence_0.040_Length_1652	1.5	16.397	1	21	197	217	UGCAGUUGUUGCCUCAAGCUU	AAGCUUGAGACAACAACUGCA	Cleavage
Ado-MIR444c-1a_r	Locus_3441_Transcript_37/417_Confidence_0.040_Length_1652	1	14.503	1	21	191	211	UGUUGUCUCAAGCUUGCUGCC	GGCUGCAAGCUUGAGACAACA	Cleavage
Ado-MIR444c-1c_r	Locus_3441_Transcript_37/417_Confidence_0.040_Length_1652	0	16.397	1	21	197	217	UGCAGUUGUUGUCUCAAGCUU	AAGCUUGAGACAACAACUGCA	Cleavage
Ado-MIR529a-a_c	Locus_5983_Transcript_75/82_Confidence_0.149_Length_1612	2	16.313	1	21	1023	1043	AGAAGAGAGAGAGUACAGCCU	UGGGUGUGCUCUCUCUCUUCU	Cleavage
Ado-MIR169q-1_c	Locus_9469_Transcript_54/63_Confidence_0.151_Length_1135	3	17.971	1	21	901	921	UAGCCAAGGAUGACUUGCCUA	AUGGCAACUCAUCCUUGGCUU	Cleavage
Ado-MIR169c-1a_c	Locus_9469_Transcript_54/63_Confidence_0.151_Length_1135	3	17.971	1	21	901	921	CAGCCAAGGAUGACUUGCCGG	AUGGCAACUCAUCCUUGGCUU	Cleavage
Ado-MIR172d-1b_r	Locus_4567_Transcript_60/65_Confidence_0.400_Length_2601	3	15.548	1	21	1487	1507	UGAAUCUUGAUGGUGCUGCAC	ACUCAGUACCAUCAAGAUUCA	Cleavage
Ado-MIR169q-3_l	Locus_21273_Transcript_19/23_Confidence_0.458_Length_2528	2	10.685	1	21	2272	2292	UAGCCAAGGAUGACUUGCCUG	CAGGCAAUUCAUCCUUGGCUU	Cleavage
Ado-MIR169q-4_l	Locus_21273_Transcript_19/23_Confidence_0.458_Length_2528	2	10.685	1	21	2272	2292	UAGCCAAGGAUGACUUGCCUG	CAGGCAAUUCAUCCUUGGCUU	Cleavage
Ado-MIR169c-2_l	Locus_21273_Transcript_19/23_Confidence_0.458_Length_2528	3	10.685	1	21	2272	2292	CAGCCAAGGAUGACUUGCCGG	CAGGCAAUUCAUCCUUGGCUU	Cleavage
Ado-MIR169q-5_l	Locus_21273_Transcript_19/23_Confidence_0.458_Length_2528	2	10.685	1	21	2272	2292	UAGCCAAGGAUGACUUGCCUA	CAGGCAAUUCAUCCUUGGCUU	Cleavage
Ado-MIR444c-4a_c	Locus_39694_Transcript_1/7_Confidence_0.750_Length_2302	1.5	22.992	1	21	33	53	UGUUGUCUCAAGCUUGCUGCC	GGCAGCAAGCUUGAGGCAACA	Cleavage
Ado-MIR444c-4b_c	Locus_39694_Transcript_1/7_Confidence_0.750_Length_2302	1.5	21.862	1	21	39	59	UGCAGUUGUUGUCUCAAGCUU	AAGCUUGAGGCAACAACUGCA	Cleavage
Ado-MIR444c-1b_c	Locus_39694_Transcript_1/7_Confidence_0.750_Length_2302	1.5	22.992	1	21	33	53	UGUUGUCUCAAGCUUGCUGCC	GGCAGCAAGCUUGAGGCAACA	Cleavage
Ado-MIR444c-1c_c	Locus_39694_Transcript_1/7_Confidence_0.750_Length_2302	1.5	21.862	1	21	39	59	UGCAGUUGUUGUCUCAAGCUU	AAGCUUGAGGCAACAACUGCA	Cleavage
Ado-MIR444c-1a_c	Locus_39694_Transcript_1/7_Confidence_0.750_Length_2302	2.5	21.862	1	21	39	59	UGCAGUUGCUGCCUCUAGCUU	AAGCUUGAGGCAACAACUGCA	Cleavage
Ado-MIR444d-3b_c	Locus_39694_Transcript_1/7_Confidence_0.750_Length_2302	0	22.992	1	21	33	53	UGUUGCCUCAAGCUUGCUGCC	GGCAGCAAGCUUGAGGCAACA	Cleavage
Ado-MIR444d-3a_c	Locus_39694_Transcript_1/7_Confidence_0.750_Length_2302	0	23.504	1	21	34	54	UUGUUGCCUCAAGCUUGCUGC	GCAGCAAGCUUGAGGCAACAA	Cleavage
Ado-MIR444d-3d_c	Locus_39694_Transcript_1/7_Confidence_0.750_Length_2302	0	21.862	1	21	39	59	UGCAGUUGUUGCCUCAAGCUU	AAGCUUGAGGCAACAACUGCA	Cleavage
Ado-MIR444d-3c_c	Locus_39694_Transcript_1/7_Confidence_0.750_Length_2302	0	19.679	1	21	60	80	UUGUGGCUUUCUUGCAAGUUG	CAACUUGCAAGAAAGCCACAA	Cleavage
Ado-MIR444d-2b_c	Locus_39694_Transcript_1/7_Confidence_0.750_Length_2302	0	22.992	1	21	33	53	UGUUGCCUCAAGCUUGCUGCC	GGCAGCAAGCUUGAGGCAACA	Cleavage
Ado-MIR444d-2a_c	Locus_39694_Transcript_1/7_Confidence_0.750_Length_2302	0	23.504	1	21	34	54	UUGUUGCCUCAAGCUUGCUGC	GCAGCAAGCUUGAGGCAACAA	Cleavage
Ado-MIR444d-2d_c	Locus_39694_Transcript_1/7_Confidence_0.750_Length_2302	0	21.862	1	21	39	59	UGCAGUUGUUGCCUCAAGCUU	AAGCUUGAGGCAACAACUGCA	Cleavage
Ado-MIR444d-2c_c	Locus_39694_Transcript_1/7_Confidence_0.750_Length_2302	0	19.679	1	21	60	80	UUGUGGCUUUCUUGCAAGUUG	CAACUUGCAAGAAAGCCACAA	Cleavage
Ado-MIR444a-2a_c	Locus_39694_Transcript_1/7_Confidence_0.750_Length_2302	2.5	23.504	1	21	34	54	UUGCUGCCUCAAGCUUCCUGC	GCAGCAAGCUUGAGGCAACAA	Cleavage
Ado-MIR444a-2b_c	Locus_39694_Transcript_1/7_Confidence_0.750_Length_2302	1.5	21.862	1	21	39	59	UGCAGUUGCUGCCUCAAGCUU	AAGCUUGAGGCAACAACUGCA	Cleavage
Ado-MIR444d-2b_l	Locus_5417_Transcript_24/28_Confidence_0.375_Length_4726	2.5	14.503	1	21	1854	1874	UGUUGCCUCAAGCUUGCUGCC	GGCUGCAAGCUUGAGACAACA	Cleavage
Ado-MIR444d-2a_l	Locus_5417_Transcript_24/28_Confidence_0.375_Length_4726	2.5	14.511	1	21	1855	1875	UUGUUGCCUCAAGCUUGCUGC	GCUGCAAGCUUGAGACAACAA	Cleavage
Ado-MIR444d-2d_l	Locus_5417_Transcript_24/28_Confidence_0.375_Length_4726	1.5	16.397	1	21	1860	1880	UGCAGUUGUUGCCUCAAGCUU	AAGCUUGAGACAACAACUGCA	Cleavage
Ado-MIR444d-4b_l	Locus_5417_Transcript_24/28_Confidence_0.375_Length_4726	2.5	14.503	1	21	1854	1874	UGUUGCCUCAAGCUUGCUGCC	GGCUGCAAGCUUGAGACAACA	Cleavage
Ado-MIR444d-4a_l	Locus_5417_Transcript_24/28_Confidence_0.375_Length_4726	2.5	14.511	1	21	1855	1875	UUGUUGCCUCAAGCUUGCUGC	GCUGCAAGCUUGAGACAACAA	Cleavage
Ado-MIR444d-4d_l	Locus_5417_Transcript_24/28_Confidence_0.375_Length_4726	1.5	16.397	1	21	1860	1880	UGCAGUUGUUGCCUCAAGCUU	AAGCUUGAGACAACAACUGCA	Cleavage
Ado-MIR172d-1a_b	Locus_10929_Transcript_62/78_Confidence_0.134_Length_667	2.5	13.981	1	21	390	410	AGAAUCUUGAUGAUGCUGCAU	CCGCAGCAUCAUCAGGAUUCU	Cleavage
Ado-MIR172d-1a_b	Locus_10929_Transcript_52/78_Confidence_0.206_Length_2094	1.5	23.575	1	21	1676	1696	AGAAUCUUGAUGAUGCUGCAU	CUGCAGCAUCAUCAGGAUUCU	Cleavage
Ado-MIR172b_b	Locus_10929_Transcript_52/78_Confidence_0.206_Length_2094	2.5	23.575	1	21	1676	1696	GGAAUCUUGAUGAUGCUGCAU	CUGCAGCAUCAUCAGGAUUCU	Cleavage
Ado-MIR169q-1_c	comp78487_c0_seq4	3	16.102	1	21	915	935	UAGCCAAGGAUGACUUGCCUA	AUGGCAACUCAUCCUUGGCUU	Cleavage
Ado-MIR169c-1a_c	comp78487_c0_seq4	3	16.102	1	21	915	935	CAGCCAAGGAUGACUUGCCGG	AUGGCAACUCAUCCUUGGCUU	Cleavage
Ado-MIR444c-3b_r	comp83121_c0_seq29	0	15.675	1	21	4	24	UGUUGUCUCAAGCUUGCUGCC	GGCAGCAAGCUUGAGACAACA	Cleavage
Ado-MIR444c-3a_r	comp83121_c0_seq29	1.5	15.675	1	21	10	30	UGCAGUUGUUGUCUCAAGCUU	AAGCUUGAGACAACAGCUGCA	Cleavage
Ado-MIR444d-5b_r	comp83121_c0_seq29	1.5	15.675	1	21	4	24	UGUUGCCUCAAGCUUGCUGCC	GGCAGCAAGCUUGAGACAACA	Cleavage
Ado-MIR444d-5a_r	comp83121_c0_seq29	2.5	15.675	1	21	5	25	UUGUUGCCUCAAGCUUGCUGC	GCAGCAAGCUUGAGACAACAG	Cleavage
Ado-MIR444c-1a_r	comp83121_c0_seq29	0	15.675	1	21	4	24	UGUUGUCUCAAGCUUGCUGCC	GGCAGCAAGCUUGAGACAACA	Cleavage
Ado-MIR444c-1c_r	comp83121_c0_seq29	1.5	15.675	1	21	10	30	UGCAGUUGUUGUCUCAAGCUU	AAGCUUGAGACAACAGCUGCA	Cleavage
Ado-MIR169n-1_l	comp67351_c0_seq14	2	18.768	1	21	893	913	GAGCCAAGAAUGACUUGCCUA	CAGGCAAUUCAUUCUUGGCUU	Cleavage
Ado-MIR172d-1a_r	comp82180_c0_seq22	1.5	15.541	1	21	1841	1861	AGAAUCUUGAUGAUGCUGCAU	CUGCAGCAUCAUCAGGAUUCU	Cleavage
Ado-MIR169c-2_l	Locus_4522_Transcript_3/58_Confidence_0.100_Length_1519	3	16.245	1	21	1081	1101	CAGCCAAGGAUGACUUGCCGG	CCUGUAUGUCAUCCUUGGCUG	Cleavage
Ado-MIR172d-1a_r	comp82180_c0_seq13	1.5	15.541	1	21	1795	1815	AGAAUCUUGAUGAUGCUGCAU	CUGCAGCAUCAUCAGGAUUCU	Cleavage
Ado-MIR172d-2a_c	Locus_18892_Transcript_37/56_Confidence_0.309_Length_1330	2.5	14.024	1	21	931	951	AGAAUCUUGAUGAUGCUGCAU	CCGCAGCAUCAUCAGGAUUCU	Cleavage
Ado-MIR444c-4a_c	Locus_12915_Transcript_15/30_Confidence_0.373_Length_3737	1	14.503	1	21	1204	1224	UGUUGUCUCAAGCUUGCUGCC	GGCUGCAAGCUUGAGACAACA	Cleavage
Ado-MIR444c-4b_c	Locus_12915_Transcript_15/30_Confidence_0.373_Length_3737	0	16.397	1	21	1210	1230	UGCAGUUGUUGUCUCAAGCUU	AAGCUUGAGACAACAACUGCA	Cleavage
Ado-MIR444c-1b_c	Locus_12915_Transcript_15/30_Confidence_0.373_Length_3737	1	14.503	1	21	1204	1224	UGUUGUCUCAAGCUUGCUGCC	GGCUGCAAGCUUGAGACAACA	Cleavage
Ado-MIR444c-1c_c	Locus_12915_Transcript_15/30_Confidence_0.373_Length_3737	0	16.397	1	21	1210	1230	UGCAGUUGUUGUCUCAAGCUU	AAGCUUGAGACAACAACUGCA	Cleavage
Ado-MIR444d-3b_c	Locus_12915_Transcript_15/30_Confidence_0.373_Length_3737	2.5	14.503	1	21	1204	1224	UGUUGCCUCAAGCUUGCUGCC	GGCUGCAAGCUUGAGACAACA	Cleavage
Ado-MIR444d-3a_c	Locus_12915_Transcript_15/30_Confidence_0.373_Length_3737	2.5	14.511	1	21	1205	1225	UUGUUGCCUCAAGCUUGCUGC	GCUGCAAGCUUGAGACAACAA	Cleavage
Ado-MIR444d-3d_c	Locus_12915_Transcript_15/30_Confidence_0.373_Length_3737	1.5	16.397	1	21	1210	1230	UGCAGUUGUUGCCUCAAGCUU	AAGCUUGAGACAACAACUGCA	Cleavage
Ado-MIR444d-2b_c	Locus_12915_Transcript_15/30_Confidence_0.373_Length_3737	2.5	14.503	1	21	1204	1224	UGUUGCCUCAAGCUUGCUGCC	GGCUGCAAGCUUGAGACAACA	Cleavage
Ado-MIR444d-2a_c	Locus_12915_Transcript_15/30_Confidence_0.373_Length_3737	2.5	14.511	1	21	1205	1225	UUGUUGCCUCAAGCUUGCUGC	GCUGCAAGCUUGAGACAACAA	Cleavage
Ado-MIR444d-2d_c	Locus_12915_Transcript_15/30_Confidence_0.373_Length_3737	1.5	16.397	1	21	1210	1230	UGCAGUUGUUGCCUCAAGCUU	AAGCUUGAGACAACAACUGCA	Cleavage
Ado-MIR172d-1a_r	Locus_2976_Transcript_15/49_Confidence_0.323_Length_1918	2.5	17.221	1	21	372	392	AGAAUCUUGAUGAUGCUGCAU	CUGCCGCAUCAUCAAGAUCCU	Cleavage
Ado-MIR444c-3b_r	Locus_3441_Transcript_11/417_Confidence_0.038_Length_678	1	19.64	1	21	36	56	UGUUGUCUCAAGCUUGCUGCC	GGCUGCAAGCUUGAGACAACA	Cleavage
Ado-MIR444c-3a_r	Locus_3441_Transcript_11/417_Confidence_0.038_Length_678	0	20.095	1	21	42	62	UGCAGUUGUUGUCUCAAGCUU	AAGCUUGAGACAACAACUGCA	Cleavage
Ado-MIR444d-5b_r	Locus_3441_Transcript_11/417_Confidence_0.038_Length_678	2.5	19.64	1	21	36	56	UGUUGCCUCAAGCUUGCUGCC	GGCUGCAAGCUUGAGACAACA	Cleavage
Ado-MIR444d-5a_r	Locus_3441_Transcript_11/417_Confidence_0.038_Length_678	2.5	20.123	1	21	37	57	UUGUUGCCUCAAGCUUGCUGC	GCUGCAAGCUUGAGACAACAA	Cleavage
Ado-MIR444d-5d_r	Locus_3441_Transcript_11/417_Confidence_0.038_Length_678	1.5	20.095	1	21	42	62	UGCAGUUGUUGCCUCAAGCUU	AAGCUUGAGACAACAACUGCA	Cleavage
Ado-MIR444c-1a_r	Locus_3441_Transcript_11/417_Confidence_0.038_Length_678	1	19.64	1	21	36	56	UGUUGUCUCAAGCUUGCUGCC	GGCUGCAAGCUUGAGACAACA	Cleavage
Ado-MIR444c-1c_r	Locus_3441_Transcript_11/417_Confidence_0.038_Length_678	0	20.095	1	21	42	62	UGCAGUUGUUGUCUCAAGCUU	AAGCUUGAGACAACAACUGCA	Cleavage
Ado-MIR166a-1_r	Locus_2827_Transcript_125/166_Confidence_0.185_Length_3349	3	22.807	1	21	1101	1121	UCGGACCAGGCUUCAUUCCCC	CUGGGAUGAAGCCUGGUCCGG	Cleavage
Ado-MIR166a-2_r	Locus_2827_Transcript_125/166_Confidence_0.185_Length_3349	3	22.807	1	21	1101	1121	UCGGACCAGGCUUCAUUCCCC	CUGGGAUGAAGCCUGGUCCGG	Cleavage
Ado-MIR393b-3a_l	comp70939_c0_seq6	1	20.419	1	21	2129	2149	UCCAAAGGGAUCGCAUUGAUC	AAACAAUGCGAUCCCUUUGGA	Cleavage
Ado-MIR393b-3b_l	comp70939_c0_seq6	1	20.419	1	22	2128	2149	UCCAAAGGGAUCGCAUUGAUCU	GAAACAAUGCGAUCCCUUUGGA	Cleavage
Ado-MIR444d-2d_l	Locus_5417_Transcript_10/28_Confidence_0.172_Length_854	1.5	24.901	1	21	111	131	UGCAGUUGUUGCCUCAAGCUU	AAGCUUGAGACAACAACUGCA	Cleavage
Ado-MIR444d-4d_l	Locus_5417_Transcript_10/28_Confidence_0.172_Length_854	1.5	24.901	1	21	111	131	UGCAGUUGUUGCCUCAAGCUU	AAGCUUGAGACAACAACUGCA	Cleavage
Ado-MIR169n-1_l	comp67351_c0_seq22	2	18.058	1	21	866	886	GAGCCAAGAAUGACUUGCCUA	CAGGCAAUUCAUUCUUGGCUU	Cleavage
Ado-MIR169q-1_c	Locus_9469_Transcript_41/63_Confidence_0.204_Length_1132	3	20.529	1	21	881	901	UAGCCAAGGAUGACUUGCCUA	CUGGCAACUCAUCCUUGGCUU	Cleavage
Ado-MIR169c-1a_c	Locus_9469_Transcript_41/63_Confidence_0.204_Length_1132	3	20.529	1	21	881	901	CAGCCAAGGAUGACUUGCCGG	CUGGCAACUCAUCCUUGGCUU	Cleavage
Ado-MIR169c-1a_b	Locus_14326_Transcript_40/49_Confidence_0.333_Length_3120	3	16.636	1	21	2803	2823	CAGCCAAGGAUGACUUGCCGG	GUGGCAACUCAUCCUUGGCUU	Cleavage
Ado-MIR169q-1_b	Locus_14326_Transcript_40/49_Confidence_0.333_Length_3120	3	16.636	1	21	2803	2823	UAGCCAAGGAUGACUUGCCUA	GUGGCAACUCAUCCUUGGCUU	Cleavage
Ado-MIR169q-2_b	Locus_14326_Transcript_40/49_Confidence_0.333_Length_3120	3	16.636	1	21	2803	2823	UAGCCAAGGAUGACUUGCCUA	GUGGCAACUCAUCCUUGGCUU	Cleavage
Ado-MIR444a-1a_b	Locus_4749_Transcript_50/72_Confidence_0.505_Length_4493	2.5	15.018	1	21	2276	2296	UUGCUGCCUCAAGCUUCCUGC	ACAGCAAGCUUUAGGCAGCAA	Translation
Ado-MIR172d-1a_b	Locus_25981_Transcript_6/14_Confidence_0.381_Length_856	1.5	20.122	1	21	814	834	AGAAUCUUGAUGAUGCUGCAU	CUGCAGCAUCAUCAGGAUUCU	Cleavage
Ado-MIR172b_b	Locus_25981_Transcript_6/14_Confidence_0.381_Length_856	2.5	20.122	1	21	814	834	GGAAUCUUGAUGAUGCUGCAU	CUGCAGCAUCAUCAGGAUUCU	Cleavage
Ado-MIR160b-1_c	Locus_19346_Transcript_10/16_Confidence_0.321_Length_2394	1	23.944	1	21	1669	1689	UGCCUGGCUCCCUGUAUGCCA	UGGCAUGCAGGGAGCCAGGCA	Cleavage
Ado-MIR160c_b	Locus_2698_Transcript_8/112_Confidence_0.109_Length_1002	0	17.621	1	21	8	28	UGCCUGGCUCCCUGUAUGCCA	AGGCAUACAGGGAGCCAGGCA	Cleavage
Ado-MIR444d-5c_r	comp78295_c1_seq16	0	12.807	1	21	10	30	UUGUGGCUUUCUUGCAAGUUG	CAACUUGCAAGAAAGCCACAA	Cleavage
Ado-MIR172d-2b_c	comp79901_c0_seq9	2.5	23.575	1	21	2493	2513	UGAAUCUUGAUGAUGCUGCAC	CUGCAGCAUCAUCAGGAUUCU	Cleavage
Ado-MIR172d-2a_c	comp79901_c0_seq9	1.5	23.575	1	21	2493	2513	AGAAUCUUGAUGAUGCUGCAU	CUGCAGCAUCAUCAGGAUUCU	Cleavage
Ado-MIR160c_b	comp75655_c1_seq1	1	23.159	1	21	240	260	UGCCUGGCUCCCUGUAUGCCA	AGCCAUACAGGGAGCCAGGCA	Cleavage
Ado-MIR156k-b_l	Locus_12535_Transcript_43/73_Confidence_0.349_Length_2396	0	15.681	1	21	1867	1887	UGACAGAAGAGAGAGAGCACA	CGUGCUCUCUCUCUUCUGUCA	Cleavage
Ado-MIR156k-a_l	Locus_12535_Transcript_43/73_Confidence_0.349_Length_2396	0	15.681	1	20	1868	1887	UGACAGAAGAGAGAGAGCAC	GUGCUCUCUCUCUUCUGUCA	Cleavage
Ado-MIR166a-1_r	Locus_2827_Transcript_99/166_Confidence_0.017_Length_392	3	20.158	1	21	371	391	UCGGACCAGGCUUCAUUCCCC	CUGGGAUGAAGCCUGGUCCGG	Cleavage
Ado-MIR166a-2_r	Locus_2827_Transcript_99/166_Confidence_0.017_Length_392	3	20.158	1	21	371	391	UCGGACCAGGCUUCAUUCCCC	CUGGGAUGAAGCCUGGUCCGG	Cleavage
Ado-MIR827-a_b	comp79373_c0_seq15	1.5	15.179	1	21	414	434	UUAGAUGACCAUCAGCAAACA	UGUUUGCUGAUGCUCAUCUAA	Cleavage
Ado-MIR172d-1a_l	comp63680_c0_seq4	1.5	23.575	1	21	2212	2232	AGAAUCUUGAUGAUGCUGCAU	CUGCAGCAUCAUCAGGAUUCU	Cleavage
Ado-MIR444c-3b_r	Locus_3441_Transcript_379/417_Confidence_0.018_Length_562	0	21.565	1	21	488	508	UGUUGUCUCAAGCUUGCUGCC	GGCAGCAAGCUUGAGACAACA	Cleavage
Ado-MIR444c-3a_r	Locus_3441_Transcript_379/417_Confidence_0.018_Length_562	0	21.916	1	21	494	514	UGCAGUUGUUGUCUCAAGCUU	AAGCUUGAGACAACAACUGCA	Cleavage
Ado-MIR444d-5b_r	Locus_3441_Transcript_379/417_Confidence_0.018_Length_562	1.5	21.565	1	21	488	508	UGUUGCCUCAAGCUUGCUGCC	GGCAGCAAGCUUGAGACAACA	Cleavage
Ado-MIR444d-5a_r	Locus_3441_Transcript_379/417_Confidence_0.018_Length_562	1.5	23.284	1	21	489	509	UUGUUGCCUCAAGCUUGCUGC	GCAGCAAGCUUGAGACAACAA	Cleavage
Ado-MIR444d-5d_r	Locus_3441_Transcript_379/417_Confidence_0.018_Length_562	1.5	21.916	1	21	494	514	UGCAGUUGUUGCCUCAAGCUU	AAGCUUGAGACAACAACUGCA	Cleavage
Ado-MIR444c-1a_r	Locus_3441_Transcript_379/417_Confidence_0.018_Length_562	0	21.565	1	21	488	508	UGUUGUCUCAAGCUUGCUGCC	GGCAGCAAGCUUGAGACAACA	Cleavage
Ado-MIR444c-1c_r	Locus_3441_Transcript_379/417_Confidence_0.018_Length_562	0	21.916	1	21	494	514	UGCAGUUGUUGUCUCAAGCUU	AAGCUUGAGACAACAACUGCA	Cleavage
Ado-MIR166a-1_r	Locus_2827_Transcript_85/166_Confidence_0.263_Length_3063	3	22.469	1	21	476	496	UCGGACCAGGCUUCAUUCCCC	CUGGGAUGAAGCCUGGUCCGG	Cleavage
Ado-MIR166a-2_r	Locus_2827_Transcript_85/166_Confidence_0.263_Length_3063	3	22.469	1	21	476	496	UCGGACCAGGCUUCAUUCCCC	CUGGGAUGAAGCCUGGUCCGG	Cleavage
Ado-MIR172d-2b_c	comp79584_c0_seq13	2.5	11.389	1	21	911	931	UGAAUCUUGAUGAUGCUGCAC	CUGCAGCAUCAUCAGGAUUCU	Cleavage
Ado-MIR172d-2a_c	comp79584_c0_seq13	1.5	11.389	1	21	911	931	AGAAUCUUGAUGAUGCUGCAU	CUGCAGCAUCAUCAGGAUUCU	Cleavage
Ado-MIR166a-1_r	comp88323_c0_seq6	3	23.902	1	21	1072	1092	UCGGACCAGGCUUCAUUCCCC	CUGGGAUGAAGCCUGGUCCGG	Cleavage
Ado-MIR166a-2_r	comp88323_c0_seq6	3	23.902	1	21	1072	1092	UCGGACCAGGCUUCAUUCCCC	CUGGGAUGAAGCCUGGUCCGG	Cleavage
Ado-MIR444c-1c_b	Locus_1016_Transcript_993/2070_Confidence_0.004_Length_4845	2.5	18.855	1	21	12	32	UGCAGUUGUUGUCUCAAGCUU	AAGCUAGAGAUAACAACUGCA	Translation
Ado-MIR444c-2b_b	Locus_1016_Transcript_993/2070_Confidence_0.004_Length_4845	2.5	18.855	1	21	12	32	UGCAGUUGUUGUCUCAAGCUU	AAGCUAGAGAUAACAACUGCA	Translation
Ado-MIR444c-2c_b	Locus_1016_Transcript_993/2070_Confidence_0.004_Length_4845	1.5	18.855	1	21	12	32	UGCAGUUGUUGUCUCUAGCUU	AAGCUAGAGAUAACAACUGCA	Translation
Ado-MIR169q-1_c	Locus_9469_Transcript_48/63_Confidence_0.140_Length_1434	3	22.141	1	21	1384	1404	UAGCCAAGGAUGACUUGCCUA	CUGGCAACUCAUCCUUGGCUU	Cleavage
Ado-MIR169c-1a_c	Locus_9469_Transcript_48/63_Confidence_0.140_Length_1434	3	22.141	1	21	1384	1404	CAGCCAAGGAUGACUUGCCGG	CUGGCAACUCAUCCUUGGCUU	Cleavage
Ado-MIR169q-1_c	comp73737_c0_seq7	2	10.685	1	21	1849	1869	UAGCCAAGGAUGACUUGCCUA	CAGGCAAUUCAUCCUUGGCUU	Cleavage
Ado-MIR169c-1a_c	comp73737_c0_seq7	3	10.685	1	21	1849	1869	CAGCCAAGGAUGACUUGCCGG	CAGGCAAUUCAUCCUUGGCUU	Cleavage
Ado-MIR444d-2b_l	Locus_5417_Transcript_25/28_Confidence_0.312_Length_5135	2.5	14.503	1	21	1698	1718	UGUUGCCUCAAGCUUGCUGCC	GGCUGCAAGCUUGAGACAACA	Cleavage
Ado-MIR444d-2a_l	Locus_5417_Transcript_25/28_Confidence_0.312_Length_5135	2.5	14.511	1	21	1699	1719	UUGUUGCCUCAAGCUUGCUGC	GCUGCAAGCUUGAGACAACAA	Cleavage
Ado-MIR444d-2d_l	Locus_5417_Transcript_25/28_Confidence_0.312_Length_5135	1.5	16.397	1	21	1704	1724	UGCAGUUGUUGCCUCAAGCUU	AAGCUUGAGACAACAACUGCA	Cleavage
Ado-MIR444d-4b_l	Locus_5417_Transcript_25/28_Confidence_0.312_Length_5135	2.5	14.503	1	21	1698	1718	UGUUGCCUCAAGCUUGCUGCC	GGCUGCAAGCUUGAGACAACA	Cleavage
Ado-MIR444d-4a_l	Locus_5417_Transcript_25/28_Confidence_0.312_Length_5135	2.5	14.511	1	21	1699	1719	UUGUUGCCUCAAGCUUGCUGC	GCUGCAAGCUUGAGACAACAA	Cleavage
Ado-MIR444d-4d_l	Locus_5417_Transcript_25/28_Confidence_0.312_Length_5135	1.5	16.397	1	21	1704	1724	UGCAGUUGUUGCCUCAAGCUU	AAGCUUGAGACAACAACUGCA	Cleavage
Ado-MIR172d-1a_r	Locus_20324_Transcript_24/30_Confidence_0.377_Length_1421	1.5	19.685	1	21	997	1017	AGAAUCUUGAUGAUGCUGCAU	CUGCAGCAUCAUCAGGAUUCU	Cleavage
Ado-MIR827-a_b	comp79373_c0_seq43	1.5	15.179	1	21	414	434	UUAGAUGACCAUCAGCAAACA	UGUUUGCUGAUGCUCAUCUAA	Cleavage
Ado-MIR156c_r	comp81587_c0_seq8	2.5	19.117	1	20	80	99	UAACAGAAGAGAGUGAGCAC	GUGCUCUCUCUCUUCUGUCA	Cleavage
Ado-MIR156g-1b_r	comp81587_c0_seq8	1	19.117	1	20	80	99	UGACAGAAGAGAGUGAGCAC	GUGCUCUCUCUCUUCUGUCA	Cleavage
Ado-MIR156g-1a_r	comp81587_c0_seq8	1	19.117	1	21	79	99	UGACAGAAGAGAGUGAGCACA	UGUGCUCUCUCUCUUCUGUCA	Cleavage
Ado-MIR156b-b_r	comp81587_c0_seq8	1	19.117	1	20	80	99	UGACAGAAGAGAGUGAGCAC	GUGCUCUCUCUCUUCUGUCA	Cleavage
Ado-MIR156b-a_r	comp81587_c0_seq8	1	19.117	1	21	79	99	UGACAGAAGAGAGUGAGCACA	UGUGCUCUCUCUCUUCUGUCA	Cleavage
Ado-MIR156g-2_r	comp81587_c0_seq8	1	19.117	1	20	80	99	UGACAGAAGAGAGUGAGCAC	GUGCUCUCUCUCUUCUGUCA	Cleavage
Ado-MIR156j-b_r	comp81587_c0_seq8	1	19.117	1	20	80	99	UGACAGAAGAGAGUGAGCAC	GUGCUCUCUCUCUUCUGUCA	Cleavage
Ado-MIR156j-a_r	comp81587_c0_seq8	1	19.117	1	21	79	99	UGACAGAAGAGAGUGAGCACA	UGUGCUCUCUCUCUUCUGUCA	Cleavage
Ado-MIR156a-b_r	comp81587_c0_seq8	1	19.117	1	20	80	99	UGACAGAAGAGAGUGAGCAC	GUGCUCUCUCUCUUCUGUCA	Cleavage
Ado-MIR156a-a_r	comp81587_c0_seq8	1	19.117	1	21	79	99	UGACAGAAGAGAGUGAGCACA	UGUGCUCUCUCUCUUCUGUCA	Cleavage
Ado-MIR156g-3_r	comp81587_c0_seq8	1	19.117	1	20	80	99	UGACAGAAGAGAGUGAGCAC	GUGCUCUCUCUCUUCUGUCA	Cleavage
Ado-MIR444e-a_r	Locus_32123_Transcript_15/16_Confidence_0.346_Length_1080	2	19.174	1	21	356	376	UUGCUGCCUCAAGCUUACUGC	GCGGAAAGCUUGAGGCAGCAA	Cleavage
Ado-MIR444e-b_r	Locus_32123_Transcript_15/16_Confidence_0.346_Length_1080	1.5	17.342	1	21	361	381	UGCAGUUGCUGCCUCAAGCUU	AAGCUUGAGGCAGCAACUACA	Cleavage
Ado-MIR444c-1b_r	Locus_32123_Transcript_15/16_Confidence_0.346_Length_1080	2.5	17.342	1	21	361	381	UGCAGUUGCUGCCUCUAGCUU	AAGCUUGAGGCAGCAACUACA	Cleavage
Ado-MIR444d-5b_r	Locus_5523_Transcript_72/107_Confidence_0.155_Length_1838	2.5	19.203	1	21	1788	1808	UGUUGCCUCAAGCUUGCUGCC	GGCAGGAAGCUUGAGGCAGCA	Cleavage
Ado-MIR444d-5a_r	Locus_5523_Transcript_72/107_Confidence_0.155_Length_1838	2.5	18.959	1	21	1789	1809	UUGUUGCCUCAAGCUUGCUGC	GCAGGAAGCUUGAGGCAGCAA	Cleavage
Ado-MIR444d-5d_r	Locus_5523_Transcript_72/107_Confidence_0.155_Length_1838	1.5	18.986	1	21	1794	1814	UGCAGUUGUUGCCUCAAGCUU	AAGCUUGAGGCAGCAACUGCA	Cleavage
Ado-MIR444e-a_r	Locus_5523_Transcript_72/107_Confidence_0.155_Length_1838	1	18.959	1	21	1789	1809	UUGCUGCCUCAAGCUUACUGC	GCAGGAAGCUUGAGGCAGCAA	Cleavage
Ado-MIR444e-b_r	Locus_5523_Transcript_72/107_Confidence_0.155_Length_1838	0	18.986	1	21	1794	1814	UGCAGUUGCUGCCUCAAGCUU	AAGCUUGAGGCAGCAACUGCA	Cleavage
Ado-MIR444c-1b_r	Locus_5523_Transcript_72/107_Confidence_0.155_Length_1838	1	18.986	1	21	1794	1814	UGCAGUUGCUGCCUCUAGCUU	AAGCUUGAGGCAGCAACUGCA	Cleavage
Ado-MIR156c_r	Locus_5717_Transcript_28/37_Confidence_0.305_Length_1065	2.5	23.237	1	20	610	629	UAACAGAAGAGAGUGAGCAC	GUGCUCUCUCUCUUCUGUCA	Cleavage
Ado-MIR156g-1b_r	Locus_5717_Transcript_28/37_Confidence_0.305_Length_1065	1	23.237	1	20	610	629	UGACAGAAGAGAGUGAGCAC	GUGCUCUCUCUCUUCUGUCA	Cleavage
Ado-MIR156g-1a_r	Locus_5717_Transcript_28/37_Confidence_0.305_Length_1065	1	23.237	1	21	609	629	UGACAGAAGAGAGUGAGCACA	CGUGCUCUCUCUCUUCUGUCA	Cleavage
Ado-MIR156b-b_r	Locus_5717_Transcript_28/37_Confidence_0.305_Length_1065	1	23.237	1	20	610	629	UGACAGAAGAGAGUGAGCAC	GUGCUCUCUCUCUUCUGUCA	Cleavage
Ado-MIR156b-a_r	Locus_5717_Transcript_28/37_Confidence_0.305_Length_1065	1	23.237	1	21	609	629	UGACAGAAGAGAGUGAGCACA	CGUGCUCUCUCUCUUCUGUCA	Cleavage
Ado-MIR156g-2_r	Locus_5717_Transcript_28/37_Confidence_0.305_Length_1065	1	23.237	1	20	610	629	UGACAGAAGAGAGUGAGCAC	GUGCUCUCUCUCUUCUGUCA	Cleavage
Ado-MIR156j-b_r	Locus_5717_Transcript_28/37_Confidence_0.305_Length_1065	1	23.237	1	20	610	629	UGACAGAAGAGAGUGAGCAC	GUGCUCUCUCUCUUCUGUCA	Cleavage
Ado-MIR156j-a_r	Locus_5717_Transcript_28/37_Confidence_0.305_Length_1065	1	23.237	1	21	609	629	UGACAGAAGAGAGUGAGCACA	CGUGCUCUCUCUCUUCUGUCA	Cleavage
Ado-MIR156a-b_r	Locus_5717_Transcript_28/37_Confidence_0.305_Length_1065	1	23.237	1	20	610	629	UGACAGAAGAGAGUGAGCAC	GUGCUCUCUCUCUUCUGUCA	Cleavage
Ado-MIR156a-a_r	Locus_5717_Transcript_28/37_Confidence_0.305_Length_1065	1	23.237	1	21	609	629	UGACAGAAGAGAGUGAGCACA	CGUGCUCUCUCUCUUCUGUCA	Cleavage
Ado-MIR156g-3_r	Locus_5717_Transcript_28/37_Confidence_0.305_Length_1065	1	23.237	1	20	610	629	UGACAGAAGAGAGUGAGCAC	GUGCUCUCUCUCUUCUGUCA	Cleavage
Ado-MIR160b-1_c	comp86229_c0_seq13	0	24.921	1	21	2963	2983	UGCCUGGCUCCCUGUAUGCCA	AGGCAUACAGGGAGCCAGGCA	Cleavage
Ado-MIR156k-b_l	Locus_12535_Transcript_57/73_Confidence_0.321_Length_2433	0	14.916	1	21	1938	1958	UGACAGAAGAGAGAGAGCACA	CGUGCUCUCUCUCUUCUGUCA	Cleavage
Ado-MIR156k-a_l	Locus_12535_Transcript_57/73_Confidence_0.321_Length_2433	0	14.916	1	20	1939	1958	UGACAGAAGAGAGAGAGCAC	GUGCUCUCUCUCUUCUGUCA	Cleavage
Ado-MIR171f_r	Locus_7685_Transcript_12/54_Confidence_0.366_Length_2212	1.5	24.621	1	21	759	779	UGAUUGAGCCGUGCCAAUAUC	GAUAUUGGCGCGGCUCAAUCA	Cleavage
Ado-MIR169q-6_r	Locus_2090_Transcript_230/268_Confidence_0.037_Length_1641	2	12.91	1	21	1417	1437	UAGCCAAGGAUGACUUGCCUG	CAGGCAAUUCAUCCUUGGCUU	Cleavage
Ado-MIR169q-7_r	Locus_2090_Transcript_230/268_Confidence_0.037_Length_1641	2	12.91	1	21	1417	1437	UAGCCAAGGAUGACUUGCCUA	CAGGCAAUUCAUCCUUGGCUU	Cleavage
Ado-MIR169c-3a_r	Locus_2090_Transcript_230/268_Confidence_0.037_Length_1641	3	12.91	1	21	1417	1437	CAGCCAAGGAUGACUUGCCGG	CAGGCAAUUCAUCCUUGGCUU	Cleavage
Ado-MIR172d-1a_l	comp65473_c0_seq11	1.5	15.541	1	21	1794	1814	AGAAUCUUGAUGAUGCUGCAU	CUGCAGCAUCAUCAGGAUUCU	Cleavage
Ado-MIR169c-1a_b	Locus_14326_Transcript_33/49_Confidence_0.256_Length_1527	3	16.636	1	21	1210	1230	CAGCCAAGGAUGACUUGCCGG	GUGGCAACUCAUCCUUGGCUU	Cleavage
Ado-MIR169q-1_b	Locus_14326_Transcript_33/49_Confidence_0.256_Length_1527	3	16.636	1	21	1210	1230	UAGCCAAGGAUGACUUGCCUA	GUGGCAACUCAUCCUUGGCUU	Cleavage
Ado-MIR169q-2_b	Locus_14326_Transcript_33/49_Confidence_0.256_Length_1527	3	16.636	1	21	1210	1230	UAGCCAAGGAUGACUUGCCUA	GUGGCAACUCAUCCUUGGCUU	Cleavage
Ado-MIR444c-3b_r	Locus_3441_Transcript_135/417_Confidence_0.055_Length_2546	1	14.503	1	21	1583	1603	UGUUGUCUCAAGCUUGCUGCC	GGCUGCAAGCUUGAGACAACA	Cleavage
Ado-MIR444c-3a_r	Locus_3441_Transcript_135/417_Confidence_0.055_Length_2546	0	16.397	1	21	1589	1609	UGCAGUUGUUGUCUCAAGCUU	AAGCUUGAGACAACAACUGCA	Cleavage
Ado-MIR444d-5b_r	Locus_3441_Transcript_135/417_Confidence_0.055_Length_2546	2.5	14.503	1	21	1583	1603	UGUUGCCUCAAGCUUGCUGCC	GGCUGCAAGCUUGAGACAACA	Cleavage
Ado-MIR444d-5a_r	Locus_3441_Transcript_135/417_Confidence_0.055_Length_2546	2.5	14.511	1	21	1584	1604	UUGUUGCCUCAAGCUUGCUGC	GCUGCAAGCUUGAGACAACAA	Cleavage
Ado-MIR444d-5d_r	Locus_3441_Transcript_135/417_Confidence_0.055_Length_2546	1.5	16.397	1	21	1589	1609	UGCAGUUGUUGCCUCAAGCUU	AAGCUUGAGACAACAACUGCA	Cleavage
Ado-MIR444c-1a_r	Locus_3441_Transcript_135/417_Confidence_0.055_Length_2546	1	14.503	1	21	1583	1603	UGUUGUCUCAAGCUUGCUGCC	GGCUGCAAGCUUGAGACAACA	Cleavage
Ado-MIR444c-1c_r	Locus_3441_Transcript_135/417_Confidence_0.055_Length_2546	0	16.397	1	21	1589	1609	UGCAGUUGUUGUCUCAAGCUU	AAGCUUGAGACAACAACUGCA	Cleavage
