# Supplementary material for: In silico identification and characterization of a diverse subset of conserved microRNAs in bioenergy crop Arundo donax L
Source: Sci Rep. 2018 Nov 12;8:16667. doi: 10.1038/s41598-018-34982-8 (PMC6232160; doi:10.1038/s41598-018-34982-8)
Supplement: Supplementary file 8 — Supplementary Table 6 [file 41598_2018_34982_MOESM8_ESM.xlsx]

## Sheet: Annotation
In silico identification and characterization of a diverse subset of conserved microRNAs in bioenergy crop Arundo donax L.
Wuhe Jike, Gaurav Sablok, Giorgio Bertorelle, Mingai Li, Claudio Varotto
Supplementary Table 6
Functional annotation of putative targets
Sequence Name	Length (bp)	Best hit to nr database	Hit length (bp)	E-value	Bit score	GO Biological Process	GO Cellular Component	GO Molecular Function	species	genus	family	order
Locus_14339_Transcript_48/63_Confidence_0.119_Length_2967	2967	gi|944267128|gb|KQL31368.1| hypothetical protein SETIT_018224mg	35	5.6e-11	80.2923	GO:0010440 stomatal lineage progression | GO:0006355 regulation of transcription, DNA-dependent	GO:0005634 nucleus | GO:0005667 transcription factor complex	GO:0003677 DNA binding | GO:0003700 sequence-specific DNA binding transcription factor activity | GO:0008134 transcription factor binding | GO:0042803 protein homodimerization activity	4555|Setaria italica	Setaria	Poaceae	Poales
comp67036_c0_seq6	284	gi|414872464|tpg|DAA51021.1| TPA: hypothetical protein ZEAMMB73_642359	51	3.36e-11	76.7029	GO:0006355 regulation of transcription, DNA-dependent	GO:0016602 CCAAT-binding factor complex	GO:0003677 DNA binding | GO:0003700 sequence-specific DNA binding transcription factor activity	4577|Zea mays	Zea	Poaceae	Poales
comp63492_c0_seq9	2619	gi|944267128|gb|KQL31368.1| hypothetical protein SETIT_018224mg	53	2.6e-11	81.1896	GO:0006355 regulation of transcription, DNA-dependent	GO:0005634 nucleus | GO:0005667 transcription factor complex	GO:0003700 sequence-specific DNA binding transcription factor activity | GO:0003677 DNA binding | GO:0046983 protein dimerization activity	4555|Setaria italica	Setaria	Poaceae	Poales
comp63492_c0_seq19	2611	gi|944267128|gb|KQL31368.1| hypothetical protein SETIT_018224mg	53	2.59e-11	81.1896	GO:0006355 regulation of transcription, DNA-dependent	GO:0005634 nucleus | GO:0005667 transcription factor complex	GO:0003700 sequence-specific DNA binding transcription factor activity | GO:0003677 DNA binding | GO:0046983 protein dimerization activity	4555|Setaria italica	Setaria	Poaceae	Poales
Locus_14339_Transcript_56/63_Confidence_0.167_Length_924	924	gi|944267128|gb|KQL31368.1| hypothetical protein SETIT_018224mg	35	1.53e-11	80.2923	GO:0010440 stomatal lineage progression | GO:0006355 regulation of transcription, DNA-dependent	GO:0005634 nucleus | GO:0005667 transcription factor complex	GO:0003677 DNA binding | GO:0003700 sequence-specific DNA binding transcription factor activity | GO:0008134 transcription factor binding | GO:0042803 protein homodimerization activity	4555|Setaria italica	Setaria	Poaceae	Poales
Locus_3441_Transcript_133/417_Confidence_0.070_Length_2789	2789	gi|944233220|gb|KQK97582.1| hypothetical protein SETIT_011455mg	45	7.83e-12	82.9844	GO:0006355 regulation of transcription, DNA-dependent	GO:0005634 nucleus | GO:0005667 transcription factor complex	GO:0003700 sequence-specific DNA binding transcription factor activity | GO:0003677 DNA binding | GO:0046983 protein dimerization activity	4555|Setaria italica	Setaria	Poaceae	Poales
Locus_3441_Transcript_132/417_Confidence_0.057_Length_2633	2633	gi|944233220|gb|KQK97582.1| hypothetical protein SETIT_011455mg	45	7.37e-12	82.9844	GO:0006355 regulation of transcription, DNA-dependent	GO:0005634 nucleus | GO:0005667 transcription factor complex	GO:0003700 sequence-specific DNA binding transcription factor activity | GO:0003677 DNA binding | GO:0046983 protein dimerization activity	4555|Setaria italica	Setaria	Poaceae	Poales
Locus_3441_Transcript_135/417_Confidence_0.055_Length_2546	2546	gi|944233220|gb|KQK97582.1| hypothetical protein SETIT_011455mg	45	7.11e-12	82.9844	GO:0006355 regulation of transcription, DNA-dependent	GO:0005634 nucleus | GO:0005667 transcription factor complex	GO:0003700 sequence-specific DNA binding transcription factor activity | GO:0003677 DNA binding | GO:0046983 protein dimerization activity	4555|Setaria italica	Setaria	Poaceae	Poales
Locus_3441_Transcript_134/417_Confidence_0.052_Length_2117	2117	gi|944233220|gb|KQK97582.1| hypothetical protein SETIT_011455mg	45	5.83e-12	82.9844	GO:0006355 regulation of transcription, DNA-dependent	GO:0005634 nucleus | GO:0005667 transcription factor complex	GO:0003700 sequence-specific DNA binding transcription factor activity | GO:0003677 DNA binding | GO:0046983 protein dimerization activity	4555|Setaria italica	Setaria	Poaceae	Poales
Locus_47312_Transcript_1/1_Confidence_0.000_Length_215	215	gi|514762527|ref|XP_004965053.1| PREDICTED: uncharacterized protein LOC101765951	40	1.63e-12	79.8436	-	-	GO:0051087 chaperone binding	4555|Setaria italica	Setaria	Poaceae	Poales
Locus_26257_Transcript_1/4_Confidence_0.250_Length_319	319	gi|514762527|ref|XP_004965053.1| PREDICTED: uncharacterized protein LOC101765951	41	6.44e-13	82.5357	-	-	GO:0051087 chaperone binding	4555|Setaria italica	Setaria	Poaceae	Poales
Locus_25981_Transcript_9/14_Confidence_0.095_Length_223	223	gi|573952284|ref|XP_006658418.1| PREDICTED: floral homeotic protein APETALA 2-like	44	1.83e-13	82.9844	GO:0048506 regulation of timing of meristematic phase transition | GO:0010022 meristem determinacy | GO:0010077 maintenance of inflorescence meristem identity | GO:0006355 regulation of transcription, DNA-dependent | GO:0010092 specification of organ identity	GO:0005634 nucleus | GO:0005667 transcription factor complex	GO:0003677 DNA binding | GO:0003700 sequence-specific DNA binding transcription factor activity	4533|Oryza brachyantha	Oryza	Poaceae	Poales
Locus_5417_Transcript_26/28_Confidence_0.422_Length_5291	5291	gi|530279074|gb|AGT16959.1| MADS-box transcription factor	52	5.09e-14	91.0606	GO:0006355 regulation of transcription, DNA-dependent	GO:0005634 nucleus | GO:0005667 transcription factor complex	GO:0003700 sequence-specific DNA binding transcription factor activity | GO:0003677 DNA binding | GO:0046983 protein dimerization activity	128810|Saccharum hybrid cultivar	Saccharum	Poaceae	Poales
Locus_5417_Transcript_3/28_Confidence_0.438_Length_5204	5204	gi|530279074|gb|AGT16959.1| MADS-box transcription factor	52	5e-14	91.0606	GO:0006355 regulation of transcription, DNA-dependent	GO:0005634 nucleus | GO:0005667 transcription factor complex	GO:0003700 sequence-specific DNA binding transcription factor activity | GO:0003677 DNA binding | GO:0046983 protein dimerization activity	128810|Saccharum hybrid cultivar	Saccharum	Poaceae	Poales
Locus_5417_Transcript_25/28_Confidence_0.312_Length_5135	5135	gi|530279074|gb|AGT16959.1| MADS-box transcription factor	52	4.93e-14	91.0606	GO:0006355 regulation of transcription, DNA-dependent	GO:0005634 nucleus | GO:0005667 transcription factor complex	GO:0003700 sequence-specific DNA binding transcription factor activity | GO:0003677 DNA binding | GO:0046983 protein dimerization activity	128810|Saccharum hybrid cultivar	Saccharum	Poaceae	Poales
Locus_1016_Transcript_988/2070_Confidence_0.004_Length_4892	4892	gi|530279074|gb|AGT16959.1| MADS-box transcription factor	52	4.69e-14	91.0606	GO:0006355 regulation of transcription, DNA-dependent	GO:0005634 nucleus | GO:0005667 transcription factor complex	GO:0003700 sequence-specific DNA binding transcription factor activity | GO:0003677 DNA binding | GO:0046983 protein dimerization activity	128810|Saccharum hybrid cultivar	Saccharum	Poaceae	Poales
Locus_1016_Transcript_993/2070_Confidence_0.004_Length_4845	4845	gi|530279074|gb|AGT16959.1| MADS-box transcription factor	52	4.65e-14	91.0606	GO:0006355 regulation of transcription, DNA-dependent	GO:0005634 nucleus | GO:0005667 transcription factor complex	GO:0003700 sequence-specific DNA binding transcription factor activity | GO:0003677 DNA binding | GO:0046983 protein dimerization activity	128810|Saccharum hybrid cultivar	Saccharum	Poaceae	Poales
Locus_1016_Transcript_1002/2070_Confidence_0.001_Length_4852	4852	gi|530279074|gb|AGT16959.1| MADS-box transcription factor	52	4.65e-14	91.0606	GO:0006355 regulation of transcription, DNA-dependent	GO:0005634 nucleus | GO:0005667 transcription factor complex	GO:0003700 sequence-specific DNA binding transcription factor activity | GO:0003677 DNA binding | GO:0046983 protein dimerization activity	128810|Saccharum hybrid cultivar	Saccharum	Poaceae	Poales
Locus_1016_Transcript_1000/2070_Confidence_0.003_Length_4765	4765	gi|530279074|gb|AGT16959.1| MADS-box transcription factor	52	4.57e-14	91.0606	GO:0006355 regulation of transcription, DNA-dependent	GO:0005634 nucleus | GO:0005667 transcription factor complex	GO:0003700 sequence-specific DNA binding transcription factor activity | GO:0003677 DNA binding | GO:0046983 protein dimerization activity	128810|Saccharum hybrid cultivar	Saccharum	Poaceae	Poales
Locus_1016_Transcript_989/2070_Confidence_0.002_Length_4736	4736	gi|530279074|gb|AGT16959.1| MADS-box transcription factor	52	4.54e-14	91.0606	GO:0006355 regulation of transcription, DNA-dependent	GO:0005634 nucleus | GO:0005667 transcription factor complex	GO:0003700 sequence-specific DNA binding transcription factor activity | GO:0003677 DNA binding | GO:0046983 protein dimerization activity	128810|Saccharum hybrid cultivar	Saccharum	Poaceae	Poales
Locus_1016_Transcript_990/2070_Confidence_0.002_Length_4649	4649	gi|530279074|gb|AGT16959.1| MADS-box transcription factor	52	4.45e-14	91.0606	GO:0006355 regulation of transcription, DNA-dependent	GO:0005634 nucleus | GO:0005667 transcription factor complex	GO:0003700 sequence-specific DNA binding transcription factor activity | GO:0003677 DNA binding | GO:0046983 protein dimerization activity	128810|Saccharum hybrid cultivar	Saccharum	Poaceae	Poales
Locus_12915_Transcript_29/30_Confidence_0.373_Length_4409	4409	gi|530279074|gb|AGT16959.1| MADS-box transcription factor	52	4.21e-14	91.0606	GO:0006355 regulation of transcription, DNA-dependent	GO:0005634 nucleus | GO:0005667 transcription factor complex	GO:0003700 sequence-specific DNA binding transcription factor activity | GO:0003677 DNA binding | GO:0046983 protein dimerization activity	128810|Saccharum hybrid cultivar	Saccharum	Poaceae	Poales
Locus_1016_Transcript_1001/2070_Confidence_0.002_Length_4336	4336	gi|530279074|gb|AGT16959.1| MADS-box transcription factor	52	4.14e-14	91.0606	GO:0006355 regulation of transcription, DNA-dependent	GO:0005634 nucleus | GO:0005667 transcription factor complex	GO:0003700 sequence-specific DNA binding transcription factor activity | GO:0003677 DNA binding | GO:0046983 protein dimerization activity	128810|Saccharum hybrid cultivar	Saccharum	Poaceae	Poales
Locus_12915_Transcript_21/30_Confidence_0.706_Length_4325	4325	gi|530279074|gb|AGT16959.1| MADS-box transcription factor	52	4.13e-14	91.0606	GO:0006355 regulation of transcription, DNA-dependent | GO:0048578 positive regulation of long-day photoperiodism, flowering	GO:0005634 nucleus | GO:0005667 transcription factor complex	GO:0003677 DNA binding | GO:0046983 protein dimerization activity | GO:0003700 sequence-specific DNA binding transcription factor activity | GO:0008134 transcription factor binding	128810|Saccharum hybrid cultivar	Saccharum	Poaceae	Poales
comp80692_c0_seq16	4264	gi|530279074|gb|AGT16959.1| MADS-box transcription factor	52	4.07e-14	91.0606	GO:0006355 regulation of transcription, DNA-dependent	GO:0005634 nucleus | GO:0005667 transcription factor complex	GO:0003700 sequence-specific DNA binding transcription factor activity | GO:0003677 DNA binding | GO:0046983 protein dimerization activity	128810|Saccharum hybrid cultivar	Saccharum	Poaceae	Poales
Locus_1016_Transcript_991/2070_Confidence_0.002_Length_4220	4220	gi|530279074|gb|AGT16959.1| MADS-box transcription factor	52	4.02e-14	91.0606	GO:0006355 regulation of transcription, DNA-dependent	GO:0005634 nucleus | GO:0005667 transcription factor complex	GO:0003700 sequence-specific DNA binding transcription factor activity | GO:0003677 DNA binding | GO:0046983 protein dimerization activity	128810|Saccharum hybrid cultivar	Saccharum	Poaceae	Poales
Locus_12915_Transcript_11/30_Confidence_0.412_Length_4166	4166	gi|530279074|gb|AGT16959.1| MADS-box transcription factor	52	3.97e-14	91.0606	GO:0006355 regulation of transcription, DNA-dependent	GO:0005634 nucleus | GO:0005667 transcription factor complex	GO:0003700 sequence-specific DNA binding transcription factor activity | GO:0003677 DNA binding | GO:0046983 protein dimerization activity	128810|Saccharum hybrid cultivar	Saccharum	Poaceae	Poales
comp76332_c0_seq48	3831	gi|530279074|gb|AGT16959.1| MADS-box transcription factor	52	3.64e-14	91.0606	GO:0006355 regulation of transcription, DNA-dependent	GO:0005634 nucleus | GO:0005667 transcription factor complex	GO:0003700 sequence-specific DNA binding transcription factor activity | GO:0003677 DNA binding | GO:0046983 protein dimerization activity	128810|Saccharum hybrid cultivar	Saccharum	Poaceae	Poales
comp76332_c0_seq49	3825	gi|530279074|gb|AGT16959.1| MADS-box transcription factor	52	3.63e-14	91.0606	GO:0006355 regulation of transcription, DNA-dependent	GO:0005634 nucleus | GO:0005667 transcription factor complex	GO:0003700 sequence-specific DNA binding transcription factor activity | GO:0003677 DNA binding | GO:0046983 protein dimerization activity	128810|Saccharum hybrid cultivar	Saccharum	Poaceae	Poales
Locus_12915_Transcript_15/30_Confidence_0.373_Length_3737	3737	gi|530279074|gb|AGT16959.1| MADS-box transcription factor	52	3.54e-14	91.0606	GO:0006355 regulation of transcription, DNA-dependent	GO:0005634 nucleus | GO:0005667 transcription factor complex	GO:0003700 sequence-specific DNA binding transcription factor activity | GO:0003677 DNA binding | GO:0046983 protein dimerization activity	128810|Saccharum hybrid cultivar	Saccharum	Poaceae	Poales
comp76332_c0_seq30	3670	gi|530279074|gb|AGT16959.1| MADS-box transcription factor	52	3.48e-14	91.0606	GO:0006355 regulation of transcription, DNA-dependent	GO:0005634 nucleus | GO:0005667 transcription factor complex	GO:0003700 sequence-specific DNA binding transcription factor activity | GO:0003677 DNA binding | GO:0046983 protein dimerization activity	128810|Saccharum hybrid cultivar	Saccharum	Poaceae	Poales
comp76332_c0_seq28	3309	gi|530279074|gb|AGT16959.1| MADS-box transcription factor	52	3.12e-14	91.0606	GO:0006355 regulation of transcription, DNA-dependent	GO:0005634 nucleus | GO:0005667 transcription factor complex	GO:0003700 sequence-specific DNA binding transcription factor activity | GO:0003677 DNA binding | GO:0046983 protein dimerization activity	128810|Saccharum hybrid cultivar	Saccharum	Poaceae	Poales
comp76332_c0_seq52	3154	gi|530279074|gb|AGT16959.1| MADS-box transcription factor	52	2.96e-14	91.0606	GO:0006355 regulation of transcription, DNA-dependent	GO:0005634 nucleus | GO:0005667 transcription factor complex	GO:0003700 sequence-specific DNA binding transcription factor activity | GO:0003677 DNA binding | GO:0046983 protein dimerization activity	128810|Saccharum hybrid cultivar	Saccharum	Poaceae	Poales
comp76332_c0_seq36	2883	gi|530279074|gb|AGT16959.1| MADS-box transcription factor	52	2.69e-14	91.0606	GO:0006355 regulation of transcription, DNA-dependent	GO:0005634 nucleus | GO:0005667 transcription factor complex	GO:0003700 sequence-specific DNA binding transcription factor activity | GO:0003677 DNA binding | GO:0046983 protein dimerization activity	128810|Saccharum hybrid cultivar	Saccharum	Poaceae	Poales
comp76332_c0_seq42	2568	gi|530279074|gb|AGT16959.1| MADS-box transcription factor	52	2.38e-14	91.0606	GO:0006355 regulation of transcription, DNA-dependent	GO:0005634 nucleus | GO:0005667 transcription factor complex	GO:0003700 sequence-specific DNA binding transcription factor activity | GO:0003677 DNA binding | GO:0046983 protein dimerization activity	128810|Saccharum hybrid cultivar	Saccharum	Poaceae	Poales
comp76332_c0_seq2	2478	gi|530279074|gb|AGT16959.1| MADS-box transcription factor	52	2.29e-14	91.0606	GO:0006355 regulation of transcription, DNA-dependent	GO:0005634 nucleus | GO:0005667 transcription factor complex	GO:0003700 sequence-specific DNA binding transcription factor activity | GO:0003677 DNA binding | GO:0046983 protein dimerization activity	128810|Saccharum hybrid cultivar	Saccharum	Poaceae	Poales
Locus_3441_Transcript_409/417_Confidence_0.037_Length_1817	1817	gi|530279074|gb|AGT16959.1| MADS-box transcription factor	52	1.63e-14	91.0606	GO:0006355 regulation of transcription, DNA-dependent	GO:0005634 nucleus | GO:0005667 transcription factor complex	GO:0003700 sequence-specific DNA binding transcription factor activity | GO:0003677 DNA binding | GO:0046983 protein dimerization activity	128810|Saccharum hybrid cultivar	Saccharum	Poaceae	Poales
comp78295_c1_seq36	1329	gi|326494656|dbj|BAJ94447.1| predicted protein	45	4.41e-15	92.4066	GO:0010440 stomatal lineage progression | GO:0006355 regulation of transcription, DNA-dependent	GO:0005634 nucleus | GO:0005667 transcription factor complex	GO:0003677 DNA binding | GO:0003700 sequence-specific DNA binding transcription factor activity | GO:0008134 transcription factor binding | GO:0042803 protein homodimerization activity	4513|Hordeum vulgare	Hordeum	Poaceae	Poales
comp78295_c1_seq30	1236	gi|326494656|dbj|BAJ94447.1| predicted protein	45	4.06e-15	92.4066	GO:0010440 stomatal lineage progression | GO:0006355 regulation of transcription, DNA-dependent	GO:0005634 nucleus | GO:0005667 transcription factor complex	GO:0003677 DNA binding | GO:0003700 sequence-specific DNA binding transcription factor activity | GO:0008134 transcription factor binding | GO:0042803 protein homodimerization activity	4513|Hordeum vulgare	Hordeum	Poaceae	Poales
comp78295_c1_seq4	2363	gi|835914459|ref|XP_012703481.1| PREDICTED: MADS-box transcription factor 57-like	59	3.5e-16	96.8934	GO:0010440 stomatal lineage progression | GO:0006355 regulation of transcription, DNA-dependent	GO:0005634 nucleus | GO:0005667 transcription factor complex	GO:0003677 DNA binding | GO:0003700 sequence-specific DNA binding transcription factor activity | GO:0008134 transcription factor binding | GO:0042803 protein homodimerization activity	4555|Setaria italica	Setaria	Poaceae	Poales
comp78295_c1_seq13	2270	gi|835914459|ref|XP_012703481.1| PREDICTED: MADS-box transcription factor 57-like	59	3.35e-16	96.8934	GO:0010440 stomatal lineage progression | GO:0006355 regulation of transcription, DNA-dependent	GO:0005634 nucleus | GO:0005667 transcription factor complex	GO:0003677 DNA binding | GO:0003700 sequence-specific DNA binding transcription factor activity | GO:0008134 transcription factor binding | GO:0042803 protein homodimerization activity	4555|Setaria italica	Setaria	Poaceae	Poales
comp73186_c0_seq1	497	gi|514804325|ref|XP_004977036.1| PREDICTED: AP2-like ethylene-responsive transcription factor TOE3	45	2.45e-16	94.65	GO:0048316 seed development | GO:0006355 regulation of transcription, DNA-dependent | GO:0010073 meristem maintenance | GO:0048481 ovule development | GO:0010093 specification of floral organ identity	GO:0009536 plastid | GO:0005634 nucleus | GO:0005667 transcription factor complex	GO:0003677 DNA binding | GO:0003700 sequence-specific DNA binding transcription factor activity	4555|Setaria italica	Setaria	Poaceae	Poales
Locus_5523_Transcript_44/107_Confidence_0.093_Length_1396	1396	gi|514796247|ref|XP_004973502.1| PREDICTED: MADS-box transcription factor 23-like	49	3.09e-18	102.726	GO:0006355 regulation of transcription, DNA-dependent | GO:0048578 positive regulation of long-day photoperiodism, flowering	GO:0005634 nucleus | GO:0005667 transcription factor complex	GO:0003677 DNA binding | GO:0046983 protein dimerization activity | GO:0003700 sequence-specific DNA binding transcription factor activity | GO:0008134 transcription factor binding	4555|Setaria italica	Setaria	Poaceae	Poales
Locus_12915_Transcript_19/30_Confidence_0.725_Length_4236	4236	gi|242073374|ref|XP_002446623.1| hypothetical protein SORBIDRAFT_06g019046	79	1.21e-19	109.008	GO:0006355 regulation of transcription, DNA-dependent | GO:0048578 positive regulation of long-day photoperiodism, flowering	GO:0005634 nucleus | GO:0005667 transcription factor complex	GO:0003677 DNA binding | GO:0046983 protein dimerization activity | GO:0003700 sequence-specific DNA binding transcription factor activity | GO:0008134 transcription factor binding	4558|Sorghum bicolor	Sorghum	Poaceae	Poales
Locus_12915_Transcript_12/30_Confidence_0.451_Length_4164	4164	gi|242073374|ref|XP_002446623.1| hypothetical protein SORBIDRAFT_06g019046	79	1.19e-19	109.008	GO:0006355 regulation of transcription, DNA-dependent | GO:0048578 positive regulation of long-day photoperiodism, flowering	GO:0005634 nucleus | GO:0005667 transcription factor complex	GO:0003677 DNA binding | GO:0046983 protein dimerization activity | GO:0003700 sequence-specific DNA binding transcription factor activity	4558|Sorghum bicolor	Sorghum	Poaceae	Poales
Locus_12915_Transcript_23/30_Confidence_0.706_Length_4149	4149	gi|242073374|ref|XP_002446623.1| hypothetical protein SORBIDRAFT_06g019046	79	1.18e-19	109.008	GO:0006355 regulation of transcription, DNA-dependent | GO:0048578 positive regulation of long-day photoperiodism, flowering	GO:0005634 nucleus | GO:0005667 transcription factor complex	GO:0003677 DNA binding | GO:0046983 protein dimerization activity | GO:0003700 sequence-specific DNA binding transcription factor activity | GO:0008134 transcription factor binding	4558|Sorghum bicolor	Sorghum	Poaceae	Poales
Locus_12915_Transcript_4/30_Confidence_0.451_Length_4081	4081	gi|242073374|ref|XP_002446623.1| hypothetical protein SORBIDRAFT_06g019046	79	1.16e-19	109.008	GO:0006355 regulation of transcription, DNA-dependent | GO:0048578 positive regulation of long-day photoperiodism, flowering	GO:0005634 nucleus | GO:0005667 transcription factor complex	GO:0003677 DNA binding | GO:0046983 protein dimerization activity | GO:0003700 sequence-specific DNA binding transcription factor activity | GO:0008134 transcription factor binding	4558|Sorghum bicolor	Sorghum	Poaceae	Poales
Locus_12915_Transcript_6/30_Confidence_0.431_Length_3994	3994	gi|242073374|ref|XP_002446623.1| hypothetical protein SORBIDRAFT_06g019046	79	1.13e-19	109.008	GO:0006355 regulation of transcription, DNA-dependent | GO:0048578 positive regulation of long-day photoperiodism, flowering	GO:0005634 nucleus | GO:0005667 transcription factor complex	GO:0003677 DNA binding | GO:0046983 protein dimerization activity | GO:0003700 sequence-specific DNA binding transcription factor activity | GO:0008134 transcription factor binding	4558|Sorghum bicolor	Sorghum	Poaceae	Poales
Locus_12915_Transcript_27/30_Confidence_0.667_Length_3720	3720	gi|242073374|ref|XP_002446623.1| hypothetical protein SORBIDRAFT_06g019046	79	1.05e-19	109.008	GO:0006355 regulation of transcription, DNA-dependent | GO:0048578 positive regulation of long-day photoperiodism, flowering	GO:0005634 nucleus | GO:0005667 transcription factor complex	GO:0003677 DNA binding | GO:0046983 protein dimerization activity | GO:0003700 sequence-specific DNA binding transcription factor activity | GO:0008134 transcription factor binding	4558|Sorghum bicolor	Sorghum	Poaceae	Poales
comp80692_c0_seq9	3021	gi|242073374|ref|XP_002446623.1| hypothetical protein SORBIDRAFT_06g019046	79	8.42e-20	109.008	GO:0006355 regulation of transcription, DNA-dependent | GO:0048578 positive regulation of long-day photoperiodism, flowering	GO:0005634 nucleus | GO:0005667 transcription factor complex	GO:0003677 DNA binding | GO:0046983 protein dimerization activity | GO:0003700 sequence-specific DNA binding transcription factor activity	4558|Sorghum bicolor	Sorghum	Poaceae	Poales
Locus_17813_Transcript_4/20_Confidence_0.067_Length_226	226	gi|326529877|dbj|BAK08218.1| predicted protein	44	8.28e-20	102.726	GO:0006355 regulation of transcription, DNA-dependent	GO:0016602 CCAAT-binding factor complex	GO:0003677 DNA binding | GO:0003700 sequence-specific DNA binding transcription factor activity	4513|Hordeum vulgare	Hordeum	Poaceae	Poales
Locus_5417_Transcript_18/28_Confidence_0.312_Length_4712	4712	gi|944047344|gb|KQJ82985.1| hypothetical protein BRADI_5g12450	56	7.13e-20	109.905	GO:0010440 stomatal lineage progression | GO:0006355 regulation of transcription, DNA-dependent | GO:0048578 positive regulation of long-day photoperiodism, flowering | GO:0009556 microsporogenesis | GO:0052543 callose deposition in cell wall | GO:0048481 ovule development	GO:0005634 nucleus | GO:0005667 transcription factor complex	GO:0003677 DNA binding | GO:0003700 sequence-specific DNA binding transcription factor activity | GO:0042803 protein homodimerization activity | GO:0008134 transcription factor binding	15368|Brachypodium distachyon	Brachypodium	Poaceae	Poales
Locus_3441_Transcript_416/417_Confidence_0.028_Length_1752	1752	gi|944047344|gb|KQJ82985.1| hypothetical protein BRADI_5g12450	56	5.26e-22	115.289	GO:0010440 stomatal lineage progression | GO:0006355 regulation of transcription, DNA-dependent | GO:0048578 positive regulation of long-day photoperiodism, flowering | GO:0009556 microsporogenesis | GO:0052543 callose deposition in cell wall | GO:0048481 ovule development	GO:0005634 nucleus | GO:0005667 transcription factor complex	GO:0003677 DNA binding | GO:0003700 sequence-specific DNA binding transcription factor activity | GO:0042803 protein homodimerization activity | GO:0008134 transcription factor binding	15368|Brachypodium distachyon	Brachypodium	Poaceae	Poales
Locus_3441_Transcript_39/417_Confidence_0.038_Length_1731	1731	gi|944047344|gb|KQJ82985.1| hypothetical protein BRADI_5g12450	56	5.19e-22	115.289	GO:0010440 stomatal lineage progression | GO:0006355 regulation of transcription, DNA-dependent | GO:0048578 positive regulation of long-day photoperiodism, flowering | GO:0009556 microsporogenesis | GO:0052543 callose deposition in cell wall | GO:0048481 ovule development	GO:0005634 nucleus | GO:0005667 transcription factor complex	GO:0003677 DNA binding | GO:0003700 sequence-specific DNA binding transcription factor activity | GO:0042803 protein homodimerization activity | GO:0008134 transcription factor binding	15368|Brachypodium distachyon	Brachypodium	Poaceae	Poales
Locus_14339_Transcript_58/63_Confidence_0.083_Length_2981	2981	gi|835914459|ref|XP_012703481.1| PREDICTED: MADS-box transcription factor 57-like	85	2.16e-24	123.814	GO:0010440 stomatal lineage progression | GO:0006355 regulation of transcription, DNA-dependent	GO:0005634 nucleus | GO:0005667 transcription factor complex	GO:0003677 DNA binding | GO:0003700 sequence-specific DNA binding transcription factor activity | GO:0008134 transcription factor binding | GO:0042803 protein homodimerization activity	4555|Setaria italica	Setaria	Poaceae	Poales
Locus_14339_Transcript_55/63_Confidence_0.202_Length_2933	2933	gi|835914459|ref|XP_012703481.1| PREDICTED: MADS-box transcription factor 57-like	85	2.12e-24	123.814	GO:0010440 stomatal lineage progression | GO:0006355 regulation of transcription, DNA-dependent	GO:0005634 nucleus | GO:0005667 transcription factor complex	GO:0003677 DNA binding | GO:0003700 sequence-specific DNA binding transcription factor activity | GO:0008134 transcription factor binding | GO:0042803 protein homodimerization activity	4555|Setaria italica	Setaria	Poaceae	Poales
Locus_39694_Transcript_1/7_Confidence_0.750_Length_2302	2302	gi|835914459|ref|XP_012703481.1| PREDICTED: MADS-box transcription factor 57-like	85	1.62e-24	123.814	GO:0010440 stomatal lineage progression | GO:0006355 regulation of transcription, DNA-dependent	GO:0005634 nucleus | GO:0005667 transcription factor complex	GO:0003677 DNA binding | GO:0003700 sequence-specific DNA binding transcription factor activity | GO:0008134 transcription factor binding | GO:0042803 protein homodimerization activity	4555|Setaria italica	Setaria	Poaceae	Poales
Locus_12915_Transcript_14/30_Confidence_0.412_Length_3438	3438	gi|514801929|ref|XP_004975863.1| PREDICTED: MADS-box transcription factor 27-like	58	9.59e-25	125.16	GO:0010440 stomatal lineage progression | GO:0006355 regulation of transcription, DNA-dependent | GO:0048578 positive regulation of long-day photoperiodism, flowering	GO:0005634 nucleus | GO:0005667 transcription factor complex	GO:0003677 DNA binding | GO:0003700 sequence-specific DNA binding transcription factor activity | GO:0008134 transcription factor binding | GO:0042803 protein homodimerization activity	4555|Setaria italica	Setaria	Poaceae	Poales
Locus_12915_Transcript_26/30_Confidence_0.706_Length_3421	3421	gi|514801929|ref|XP_004975863.1| PREDICTED: MADS-box transcription factor 27-like	58	9.54e-25	125.16	GO:0010440 stomatal lineage progression | GO:0006355 regulation of transcription, DNA-dependent | GO:0048578 positive regulation of long-day photoperiodism, flowering	GO:0005634 nucleus | GO:0005667 transcription factor complex	GO:0003677 DNA binding | GO:0003700 sequence-specific DNA binding transcription factor activity | GO:0008134 transcription factor binding | GO:0042803 protein homodimerization activity	4555|Setaria italica	Setaria	Poaceae	Poales
Locus_12915_Transcript_9/30_Confidence_0.431_Length_3266	3266	gi|514801929|ref|XP_004975863.1| PREDICTED: MADS-box transcription factor 27-like	58	9.08e-25	125.16	GO:0010440 stomatal lineage progression | GO:0006355 regulation of transcription, DNA-dependent | GO:0048578 positive regulation of long-day photoperiodism, flowering	GO:0005634 nucleus | GO:0005667 transcription factor complex	GO:0003677 DNA binding | GO:0003700 sequence-specific DNA binding transcription factor activity | GO:0008134 transcription factor binding | GO:0042803 protein homodimerization activity	4555|Setaria italica	Setaria	Poaceae	Poales
Locus_10929_Transcript_76/78_Confidence_0.103_Length_1209	1209	gi|242037619|ref|XP_002466204.1| hypothetical protein SORBIDRAFT_01g003400	68	2.91e-25	125.16	GO:0048506 regulation of timing of meristematic phase transition | GO:0010022 meristem determinacy | GO:0010077 maintenance of inflorescence meristem identity | GO:0006355 regulation of transcription, DNA-dependent | GO:0010092 specification of organ identity	GO:0005634 nucleus | GO:0005667 transcription factor complex	GO:0003677 DNA binding | GO:0003700 sequence-specific DNA binding transcription factor activity	4558|Sorghum bicolor	Sorghum	Poaceae	Poales
comp241103_c0_seq1	208	gi|514786455|ref|XP_004971091.1| PREDICTED: squamosa promoter-binding-like protein 2	69	1.66e-25	119.327	-	GO:0005634 nucleus	GO:0003677 DNA binding	4555|Setaria italica	Setaria	Poaceae	Poales
comp78295_c1_seq1	2640	gi|835914459|ref|XP_012703481.1| PREDICTED: MADS-box transcription factor 57-like	83	3.98e-26	129.198	GO:0010440 stomatal lineage progression | GO:0006355 regulation of transcription, DNA-dependent	GO:0005634 nucleus | GO:0005667 transcription factor complex	GO:0003677 DNA binding | GO:0003700 sequence-specific DNA binding transcription factor activity | GO:0008134 transcription factor binding | GO:0042803 protein homodimerization activity	4555|Setaria italica	Setaria	Poaceae	Poales
comp81587_c0_seq8	761	gi|242070997|ref|XP_002450775.1| hypothetical protein SORBIDRAFT_05g017510	87	6.43e-28	132.788	GO:0006355 regulation of transcription, DNA-dependent	GO:0005634 nucleus	GO:0046872 metal ion binding | GO:0003677 DNA binding	4558|Sorghum bicolor	Sorghum	Poaceae	Poales
Locus_2366_Transcript_123/132_Confidence_0.128_Length_2917	2917	gi|115434100|ref|NP_001041808.1| Os01g0111800	97	4.85e-28	135.48	-	GO:0016023 cytoplasmic membrane-bounded vesicle	-	4530|Oryza sativa	Oryza	Poaceae	Poales
comp78295_c1_seq15	2549	gi|835914459|ref|XP_012703481.1| PREDICTED: MADS-box transcription factor 57-like	87	4.34e-29	138.62	GO:0010440 stomatal lineage progression | GO:0006355 regulation of transcription, DNA-dependent | GO:0048578 positive regulation of long-day photoperiodism, flowering	GO:0005634 nucleus | GO:0005667 transcription factor complex	GO:0003677 DNA binding | GO:0003700 sequence-specific DNA binding transcription factor activity | GO:0008134 transcription factor binding | GO:0042803 protein homodimerization activity	4555|Setaria italica	Setaria	Poaceae	Poales
comp605256_c0_seq1	214	gi|349602173|gb|AEP96370.1| teosinte glume architecture 1, partial	69	2.54e-29	130.993	-	GO:0005634 nucleus	GO:0003677 DNA binding	4555|Setaria italica	Setaria	Poaceae	Poales
Locus_5417_Transcript_28/28_Confidence_0.219_Length_5212	5212	gi|530279074|gb|AGT16959.1| MADS-box transcription factor	80	5.07e-30	142.659	GO:0010440 stomatal lineage progression | GO:0006355 regulation of transcription, DNA-dependent | GO:0048578 positive regulation of long-day photoperiodism, flowering	GO:0005634 nucleus | GO:0005667 transcription factor complex	GO:0003677 DNA binding | GO:0003700 sequence-specific DNA binding transcription factor activity | GO:0008134 transcription factor binding | GO:0042803 protein homodimerization activity	128810|Saccharum hybrid cultivar	Saccharum	Poaceae	Poales
Locus_839_Transcript_113/261_Confidence_0.019_Length_596	596	gi|514821675|ref|XP_004985515.1| PREDICTED: nuclear transcription factor Y subunit A-7 isoform X1	69	4.6e-30	139.069	GO:0006355 regulation of transcription, DNA-dependent	GO:0016023 cytoplasmic membrane-bounded vesicle | GO:0016602 CCAAT-binding factor complex	GO:0003677 DNA binding | GO:0003700 sequence-specific DNA binding transcription factor activity	4555|Setaria italica	Setaria	Poaceae	Poales
Locus_5417_Transcript_17/28_Confidence_0.312_Length_4633	4633	gi|530279074|gb|AGT16959.1| MADS-box transcription factor	80	4.47e-30	142.659	GO:0010440 stomatal lineage progression | GO:0006355 regulation of transcription, DNA-dependent | GO:0048578 positive regulation of long-day photoperiodism, flowering | GO:0009556 microsporogenesis | GO:0052543 callose deposition in cell wall | GO:0048481 ovule development	GO:0005634 nucleus | GO:0005667 transcription factor complex	GO:0003677 DNA binding | GO:0003700 sequence-specific DNA binding transcription factor activity | GO:0042803 protein homodimerization activity | GO:0008134 transcription factor binding	128810|Saccharum hybrid cultivar	Saccharum	Poaceae	Poales
comp83121_c0_seq25	862	gi|38344968|emb|CAD40988.2| OSJNBa0072F16.13	64	4.3e-30	139.966	GO:0010440 stomatal lineage progression | GO:0006355 regulation of transcription, DNA-dependent | GO:0048578 positive regulation of long-day photoperiodism, flowering	GO:0005634 nucleus | GO:0005667 transcription factor complex	GO:0003677 DNA binding | GO:0003700 sequence-specific DNA binding transcription factor activity | GO:0008134 transcription factor binding | GO:0042803 protein homodimerization activity	4530|Oryza sativa	Oryza	Poaceae	Poales
comp83121_c0_seq56	860	gi|38344968|emb|CAD40988.2| OSJNBa0072F16.13	64	4.29e-30	139.966	GO:0010440 stomatal lineage progression | GO:0006355 regulation of transcription, DNA-dependent | GO:0048578 positive regulation of long-day photoperiodism, flowering	GO:0005634 nucleus | GO:0005667 transcription factor complex	GO:0003677 DNA binding | GO:0003700 sequence-specific DNA binding transcription factor activity | GO:0008134 transcription factor binding | GO:0042803 protein homodimerization activity	4530|Oryza sativa	Oryza	Poaceae	Poales
comp76332_c0_seq24	4268	gi|530279074|gb|AGT16959.1| MADS-box transcription factor	80	4.1e-30	142.659	GO:0010440 stomatal lineage progression | GO:0006355 regulation of transcription, DNA-dependent | GO:0048578 positive regulation of long-day photoperiodism, flowering	GO:0005634 nucleus | GO:0005667 transcription factor complex	GO:0003677 DNA binding | GO:0003700 sequence-specific DNA binding transcription factor activity | GO:0008134 transcription factor binding | GO:0042803 protein homodimerization activity	128810|Saccharum hybrid cultivar	Saccharum	Poaceae	Poales
comp80692_c0_seq20	4185	gi|530279074|gb|AGT16959.1| MADS-box transcription factor	80	4.02e-30	142.659	GO:0010440 stomatal lineage progression | GO:0006355 regulation of transcription, DNA-dependent | GO:0048578 positive regulation of long-day photoperiodism, flowering	GO:0005634 nucleus | GO:0005667 transcription factor complex	GO:0003677 DNA binding | GO:0003700 sequence-specific DNA binding transcription factor activity | GO:0008134 transcription factor binding | GO:0042803 protein homodimerization activity	128810|Saccharum hybrid cultivar	Saccharum	Poaceae	Poales
comp76332_c0_seq35	4113	gi|530279074|gb|AGT16959.1| MADS-box transcription factor	80	3.94e-30	142.659	GO:0010440 stomatal lineage progression | GO:0006355 regulation of transcription, DNA-dependent | GO:0048578 positive regulation of long-day photoperiodism, flowering	GO:0005634 nucleus | GO:0005667 transcription factor complex	GO:0003677 DNA binding | GO:0003700 sequence-specific DNA binding transcription factor activity | GO:0008134 transcription factor binding | GO:0042803 protein homodimerization activity	128810|Saccharum hybrid cultivar	Saccharum	Poaceae	Poales
comp80692_c0_seq46	4098	gi|530279074|gb|AGT16959.1| MADS-box transcription factor	80	3.93e-30	142.659	GO:0010440 stomatal lineage progression | GO:0006355 regulation of transcription, DNA-dependent | GO:0048578 positive regulation of long-day photoperiodism, flowering	GO:0005634 nucleus | GO:0005667 transcription factor complex	GO:0003677 DNA binding | GO:0003700 sequence-specific DNA binding transcription factor activity | GO:0008134 transcription factor binding | GO:0042803 protein homodimerization activity	128810|Saccharum hybrid cultivar	Saccharum	Poaceae	Poales
comp76332_c0_seq3	3746	gi|530279074|gb|AGT16959.1| MADS-box transcription factor	80	3.57e-30	142.659	GO:0010440 stomatal lineage progression | GO:0006355 regulation of transcription, DNA-dependent | GO:0048578 positive regulation of long-day photoperiodism, flowering	GO:0005634 nucleus | GO:0005667 transcription factor complex	GO:0003677 DNA binding | GO:0003700 sequence-specific DNA binding transcription factor activity | GO:0008134 transcription factor binding | GO:0042803 protein homodimerization activity	128810|Saccharum hybrid cultivar	Saccharum	Poaceae	Poales
comp76332_c0_seq14	3752	gi|530279074|gb|AGT16959.1| MADS-box transcription factor	80	3.57e-30	142.659	GO:0010440 stomatal lineage progression | GO:0006355 regulation of transcription, DNA-dependent | GO:0048578 positive regulation of long-day photoperiodism, flowering	GO:0005634 nucleus | GO:0005667 transcription factor complex	GO:0003677 DNA binding | GO:0003700 sequence-specific DNA binding transcription factor activity | GO:0008134 transcription factor binding | GO:0042803 protein homodimerization activity	128810|Saccharum hybrid cultivar	Saccharum	Poaceae	Poales
comp76332_c0_seq40	3591	gi|530279074|gb|AGT16959.1| MADS-box transcription factor	80	3.41e-30	142.659	GO:0010440 stomatal lineage progression | GO:0006355 regulation of transcription, DNA-dependent | GO:0048578 positive regulation of long-day photoperiodism, flowering	GO:0005634 nucleus | GO:0005667 transcription factor complex	GO:0003677 DNA binding | GO:0003700 sequence-specific DNA binding transcription factor activity | GO:0008134 transcription factor binding | GO:0042803 protein homodimerization activity	128810|Saccharum hybrid cultivar	Saccharum	Poaceae	Poales
comp76332_c0_seq25	3597	gi|530279074|gb|AGT16959.1| MADS-box transcription factor	80	3.41e-30	142.659	GO:0010440 stomatal lineage progression | GO:0006355 regulation of transcription, DNA-dependent | GO:0048578 positive regulation of long-day photoperiodism, flowering	GO:0005634 nucleus | GO:0005667 transcription factor complex	GO:0003677 DNA binding | GO:0003700 sequence-specific DNA binding transcription factor activity | GO:0008134 transcription factor binding | GO:0042803 protein homodimerization activity	128810|Saccharum hybrid cultivar	Saccharum	Poaceae	Poales
comp76332_c0_seq33	3230	gi|530279074|gb|AGT16959.1| MADS-box transcription factor	80	3.04e-30	142.659	GO:0010440 stomatal lineage progression | GO:0006355 regulation of transcription, DNA-dependent | GO:0048578 positive regulation of long-day photoperiodism, flowering	GO:0005634 nucleus | GO:0005667 transcription factor complex	GO:0003677 DNA binding | GO:0003700 sequence-specific DNA binding transcription factor activity | GO:0008134 transcription factor binding | GO:0042803 protein homodimerization activity	128810|Saccharum hybrid cultivar	Saccharum	Poaceae	Poales
Locus_2090_Transcript_216/268_Confidence_0.014_Length_676	676	gi|530278732|gb|AGT16671.1| nuclear transcription factor	89	2.97e-30	139.966	GO:0006355 regulation of transcription, DNA-dependent	GO:0005667 transcription factor complex	GO:0003700 sequence-specific DNA binding transcription factor activity	128810|Saccharum hybrid cultivar	Saccharum	Poaceae	Poales
comp76332_c0_seq55	3075	gi|530279074|gb|AGT16959.1| MADS-box transcription factor	80	2.88e-30	142.659	GO:0010440 stomatal lineage progression | GO:0006355 regulation of transcription, DNA-dependent | GO:0048578 positive regulation of long-day photoperiodism, flowering	GO:0005634 nucleus | GO:0005667 transcription factor complex	GO:0003677 DNA binding | GO:0003700 sequence-specific DNA binding transcription factor activity | GO:0008134 transcription factor binding | GO:0042803 protein homodimerization activity	128810|Saccharum hybrid cultivar	Saccharum	Poaceae	Poales
comp80692_c0_seq3	2942	gi|530279074|gb|AGT16959.1| MADS-box transcription factor	80	2.74e-30	142.659	GO:0010440 stomatal lineage progression | GO:0006355 regulation of transcription, DNA-dependent | GO:0048578 positive regulation of long-day photoperiodism, flowering	GO:0005634 nucleus | GO:0005667 transcription factor complex	GO:0003677 DNA binding | GO:0003700 sequence-specific DNA binding transcription factor activity | GO:0008134 transcription factor binding | GO:0042803 protein homodimerization activity	128810|Saccharum hybrid cultivar	Saccharum	Poaceae	Poales
comp76332_c0_seq39	2714	gi|530279074|gb|AGT16959.1| MADS-box transcription factor	80	2.51e-30	142.659	GO:0010440 stomatal lineage progression | GO:0006355 regulation of transcription, DNA-dependent | GO:0048578 positive regulation of long-day photoperiodism, flowering	GO:0005634 nucleus | GO:0005667 transcription factor complex	GO:0003677 DNA binding | GO:0003700 sequence-specific DNA binding transcription factor activity | GO:0008134 transcription factor binding | GO:0042803 protein homodimerization activity	128810|Saccharum hybrid cultivar	Saccharum	Poaceae	Poales
Locus_3441_Transcript_37/417_Confidence_0.040_Length_1652	1652	gi|530279074|gb|AGT16959.1| MADS-box transcription factor	80	1.42e-30	142.659	GO:0010440 stomatal lineage progression | GO:0006355 regulation of transcription, DNA-dependent | GO:0048578 positive regulation of long-day photoperiodism, flowering | GO:0009556 microsporogenesis | GO:0052543 callose deposition in cell wall | GO:0048481 ovule development	GO:0005634 nucleus | GO:0005667 transcription factor complex	GO:0003677 DNA binding | GO:0003700 sequence-specific DNA binding transcription factor activity | GO:0042803 protein homodimerization activity | GO:0008134 transcription factor binding	128810|Saccharum hybrid cultivar	Saccharum	Poaceae	Poales
comp80692_c0_seq36	534	gi|38344968|emb|CAD40988.2| OSJNBa0072F16.13	66	7.45e-32	144.453	GO:0010440 stomatal lineage progression | GO:0006355 regulation of transcription, DNA-dependent | GO:0048578 positive regulation of long-day photoperiodism, flowering | GO:0009556 microsporogenesis | GO:0052543 callose deposition in cell wall | GO:0048481 ovule development	GO:0005634 nucleus | GO:0005667 transcription factor complex	GO:0003677 DNA binding | GO:0003700 sequence-specific DNA binding transcription factor activity | GO:0042803 protein homodimerization activity | GO:0008134 transcription factor binding	4530|Oryza sativa	Oryza	Poaceae	Poales
Locus_10929_Transcript_2/78_Confidence_0.041_Length_445	445	gi|514812964|ref|XP_004981271.1| PREDICTED: AP2-like ethylene-responsive transcription factor TOE3	79	6.89e-32	144.005	GO:0048506 regulation of timing of meristematic phase transition | GO:0010022 meristem determinacy | GO:0010077 maintenance of inflorescence meristem identity | GO:0006355 regulation of transcription, DNA-dependent | GO:0010092 specification of organ identity	GO:0005634 nucleus | GO:0005667 transcription factor complex	GO:0003677 DNA binding | GO:0003700 sequence-specific DNA binding transcription factor activity	4555|Setaria italica	Setaria	Poaceae	Poales
comp80692_c0_seq1	520	gi|530279074|gb|AGT16959.1| MADS-box transcription factor	80	1.91e-32	146.248	GO:0010440 stomatal lineage progression | GO:0006355 regulation of transcription, DNA-dependent | GO:0048578 positive regulation of long-day photoperiodism, flowering	GO:0005634 nucleus | GO:0005667 transcription factor complex	GO:0003677 DNA binding | GO:0003700 sequence-specific DNA binding transcription factor activity | GO:0008134 transcription factor binding | GO:0042803 protein homodimerization activity	128810|Saccharum hybrid cultivar	Saccharum	Poaceae	Poales
Locus_39694_Transcript_2/7_Confidence_0.667_Length_2197	2197	gi|835914459|ref|XP_012703481.1| PREDICTED: MADS-box transcription factor 57-like	109	5.61e-33	150.735	GO:0010440 stomatal lineage progression | GO:0006355 regulation of transcription, DNA-dependent	GO:0005634 nucleus | GO:0005667 transcription factor complex	GO:0003677 DNA binding | GO:0003700 sequence-specific DNA binding transcription factor activity | GO:0008134 transcription factor binding | GO:0042803 protein homodimerization activity	4555|Setaria italica	Setaria	Poaceae	Poales
Locus_3441_Transcript_38/417_Confidence_0.037_Length_916	916	gi|514801929|ref|XP_004975863.1| PREDICTED: MADS-box transcription factor 27-like	68	7.06e-35	155.222	GO:0010440 stomatal lineage progression | GO:0006355 regulation of transcription, DNA-dependent | GO:0048578 positive regulation of long-day photoperiodism, flowering	GO:0005634 nucleus | GO:0005667 transcription factor complex	GO:0003677 DNA binding | GO:0003700 sequence-specific DNA binding transcription factor activity | GO:0008134 transcription factor binding | GO:0042803 protein homodimerization activity	4555|Setaria italica	Setaria	Poaceae	Poales
comp78295_c1_seq38	2547	gi|835914459|ref|XP_012703481.1| PREDICTED: MADS-box transcription factor 57-like	98	6.77e-35	157.016	GO:0010440 stomatal lineage progression | GO:0006355 regulation of transcription, DNA-dependent	GO:0005634 nucleus | GO:0005667 transcription factor complex	GO:0003677 DNA binding | GO:0003700 sequence-specific DNA binding transcription factor activity | GO:0008134 transcription factor binding | GO:0042803 protein homodimerization activity	4555|Setaria italica	Setaria	Poaceae	Poales
Locus_5417_Transcript_24/28_Confidence_0.375_Length_4726	4726	gi|944047344|gb|KQJ82985.1| hypothetical protein BRADI_5g12450	85	4.96e-36	161.503	GO:0010440 stomatal lineage progression | GO:0006355 regulation of transcription, DNA-dependent | GO:0048578 positive regulation of long-day photoperiodism, flowering | GO:0009556 microsporogenesis | GO:0052543 callose deposition in cell wall | GO:0048481 ovule development	GO:0005634 nucleus | GO:0005667 transcription factor complex	GO:0003677 DNA binding | GO:0003700 sequence-specific DNA binding transcription factor activity | GO:0042803 protein homodimerization activity | GO:0008134 transcription factor binding	15368|Brachypodium distachyon	Brachypodium	Poaceae	Poales
Locus_3441_Transcript_296/417_Confidence_0.013_Length_360	360	gi|672890450|ref|NP_001288330.1| MADS-box transcription factor 27-like	72	1.48e-37	160.606	GO:0010440 stomatal lineage progression | GO:0006355 regulation of transcription, DNA-dependent | GO:0048578 positive regulation of long-day photoperiodism, flowering	GO:0005634 nucleus | GO:0005667 transcription factor complex	GO:0003677 DNA binding | GO:0003700 sequence-specific DNA binding transcription factor activity | GO:0008134 transcription factor binding | GO:0042803 protein homodimerization activity	15368|Brachypodium distachyon	Brachypodium	Poaceae	Poales
comp81587_c0_seq6	616	gi|242070997|ref|XP_002450775.1| hypothetical protein SORBIDRAFT_05g017510	97	1.37e-37	162.849	GO:0006355 regulation of transcription, DNA-dependent	GO:0005634 nucleus	GO:0046872 metal ion binding | GO:0003677 DNA binding	4558|Sorghum bicolor	Sorghum	Poaceae	Poales
comp78295_c1_seq6	2456	gi|835914459|ref|XP_012703481.1| PREDICTED: MADS-box transcription factor 57-like	102	6.42e-38	166.438	GO:0010440 stomatal lineage progression | GO:0006355 regulation of transcription, DNA-dependent	GO:0005634 nucleus | GO:0005667 transcription factor complex	GO:0003677 DNA binding | GO:0003700 sequence-specific DNA binding transcription factor activity | GO:0008134 transcription factor binding | GO:0042803 protein homodimerization activity	4555|Setaria italica	Setaria	Poaceae	Poales
comp78295_c1_seq20	2559	gi|835914459|ref|XP_012703481.1| PREDICTED: MADS-box transcription factor 57-like	86	2.45e-39	170.925	GO:0045492 xylan biosynthetic process | GO:0009691 cytokinin biosynthetic process | GO:0010440 stomatal lineage progression | GO:0006355 regulation of transcription, DNA-dependent | GO:0009556 microsporogenesis | GO:0010413 glucuronoxylan metabolic process | GO:0052543 callose deposition in cell wall | GO:0048481 ovule development	GO:0005634 nucleus | GO:0005667 transcription factor complex	GO:0003677 DNA binding | GO:0003700 sequence-specific DNA binding transcription factor activity | GO:0042803 protein homodimerization activity | GO:0008134 transcription factor binding	4555|Setaria italica	Setaria	Poaceae	Poales
comp78295_c1_seq11	2468	gi|835914459|ref|XP_012703481.1| PREDICTED: MADS-box transcription factor 57-like	86	2.35e-39	170.925	GO:0045492 xylan biosynthetic process | GO:0009691 cytokinin biosynthetic process | GO:0010440 stomatal lineage progression | GO:0006355 regulation of transcription, DNA-dependent | GO:0009556 microsporogenesis | GO:0010413 glucuronoxylan metabolic process | GO:0052543 callose deposition in cell wall | GO:0048481 ovule development	GO:0005634 nucleus | GO:0005667 transcription factor complex	GO:0003677 DNA binding | GO:0003700 sequence-specific DNA binding transcription factor activity | GO:0042803 protein homodimerization activity | GO:0008134 transcription factor binding	4555|Setaria italica	Setaria	Poaceae	Poales
Locus_3441_Transcript_399/417_Confidence_0.047_Length_1428	1428	gi|944047344|gb|KQJ82985.1| hypothetical protein BRADI_5g12450	82	1.71e-39	170.477	GO:0010440 stomatal lineage progression | GO:0006355 regulation of transcription, DNA-dependent | GO:0048578 positive regulation of long-day photoperiodism, flowering | GO:0009556 microsporogenesis | GO:0052543 callose deposition in cell wall | GO:0048481 ovule development	GO:0005634 nucleus | GO:0005667 transcription factor complex	GO:0003677 DNA binding | GO:0003700 sequence-specific DNA binding transcription factor activity | GO:0042803 protein homodimerization activity | GO:0008134 transcription factor binding	15368|Brachypodium distachyon	Brachypodium	Poaceae	Poales
Locus_3441_Transcript_36/417_Confidence_0.042_Length_1648	1648	gi|944047344|gb|KQJ82985.1| hypothetical protein BRADI_5g12450	85	1.47e-39	170.925	GO:0010440 stomatal lineage progression | GO:0006355 regulation of transcription, DNA-dependent | GO:0048578 positive regulation of long-day photoperiodism, flowering | GO:0009556 microsporogenesis | GO:0052543 callose deposition in cell wall | GO:0048481 ovule development	GO:0005634 nucleus | GO:0005667 transcription factor complex	GO:0003677 DNA binding | GO:0003700 sequence-specific DNA binding transcription factor activity | GO:0042803 protein homodimerization activity | GO:0008134 transcription factor binding	15368|Brachypodium distachyon	Brachypodium	Poaceae	Poales
Locus_3441_Transcript_415/417_Confidence_0.048_Length_1513	1513	gi|944047344|gb|KQJ82985.1| hypothetical protein BRADI_5g12450	85	1.32e-39	170.925	GO:0010440 stomatal lineage progression | GO:0006355 regulation of transcription, DNA-dependent | GO:0048578 positive regulation of long-day photoperiodism, flowering | GO:0009556 microsporogenesis | GO:0052543 callose deposition in cell wall | GO:0048481 ovule development	GO:0005634 nucleus | GO:0005667 transcription factor complex	GO:0003677 DNA binding | GO:0003700 sequence-specific DNA binding transcription factor activity | GO:0042803 protein homodimerization activity | GO:0008134 transcription factor binding	15368|Brachypodium distachyon	Brachypodium	Poaceae	Poales
Locus_12915_Transcript_25/30_Confidence_0.725_Length_4157	4157	gi|530279074|gb|AGT16959.1| MADS-box transcription factor	137	1.11e-39	172.72	GO:0010440 stomatal lineage progression | GO:0006355 regulation of transcription, DNA-dependent | GO:0048578 positive regulation of long-day photoperiodism, flowering	GO:0005634 nucleus | GO:0005667 transcription factor complex	GO:0003677 DNA binding | GO:0003700 sequence-specific DNA binding transcription factor activity | GO:0008134 transcription factor binding | GO:0042803 protein homodimerization activity	128810|Saccharum hybrid cultivar	Saccharum	Poaceae	Poales
comp80692_c0_seq21	4102	gi|530279074|gb|AGT16959.1| MADS-box transcription factor	137	1.09e-39	172.72	GO:0010440 stomatal lineage progression | GO:0006355 regulation of transcription, DNA-dependent | GO:0048578 positive regulation of long-day photoperiodism, flowering	GO:0005634 nucleus | GO:0005667 transcription factor complex	GO:0003677 DNA binding | GO:0003700 sequence-specific DNA binding transcription factor activity | GO:0008134 transcription factor binding | GO:0042803 protein homodimerization activity	128810|Saccharum hybrid cultivar	Saccharum	Poaceae	Poales
Locus_12915_Transcript_8/30_Confidence_0.451_Length_4002	4002	gi|530279074|gb|AGT16959.1| MADS-box transcription factor	137	1.06e-39	172.72	GO:0010440 stomatal lineage progression | GO:0006355 regulation of transcription, DNA-dependent | GO:0048578 positive regulation of long-day photoperiodism, flowering	GO:0005634 nucleus | GO:0005667 transcription factor complex	GO:0003677 DNA binding | GO:0003700 sequence-specific DNA binding transcription factor activity | GO:0008134 transcription factor binding | GO:0042803 protein homodimerization activity	128810|Saccharum hybrid cultivar	Saccharum	Poaceae	Poales
comp80692_c0_seq28	3288	gi|530279074|gb|AGT16959.1| MADS-box transcription factor	137	8.59e-40	172.72	GO:0010440 stomatal lineage progression | GO:0006355 regulation of transcription, DNA-dependent | GO:0048578 positive regulation of long-day photoperiodism, flowering	GO:0005634 nucleus | GO:0005667 transcription factor complex	GO:0003677 DNA binding | GO:0003700 sequence-specific DNA binding transcription factor activity | GO:0008134 transcription factor binding | GO:0042803 protein homodimerization activity	128810|Saccharum hybrid cultivar	Saccharum	Poaceae	Poales
comp80692_c0_seq58	2859	gi|530279074|gb|AGT16959.1| MADS-box transcription factor	137	7.36e-40	172.72	GO:0010440 stomatal lineage progression | GO:0006355 regulation of transcription, DNA-dependent | GO:0048578 positive regulation of long-day photoperiodism, flowering	GO:0005634 nucleus | GO:0005667 transcription factor complex	GO:0003677 DNA binding | GO:0003700 sequence-specific DNA binding transcription factor activity | GO:0008134 transcription factor binding | GO:0042803 protein homodimerization activity	128810|Saccharum hybrid cultivar	Saccharum	Poaceae	Poales
Locus_17579_Transcript_8/92_Confidence_0.044_Length_745	745	gi|514710006|ref|XP_004951926.1| PREDICTED: squamosa promoter-binding-like protein 3 isoform X1	110	1.26e-41	175.861	GO:0006355 regulation of transcription, DNA-dependent	GO:0005634 nucleus	GO:0046872 metal ion binding | GO:0003677 DNA binding	4555|Setaria italica	Setaria	Poaceae	Poales
Locus_10929_Transcript_63/78_Confidence_0.186_Length_1483	1483	gi|242037619|ref|XP_002466204.1| hypothetical protein SORBIDRAFT_01g003400	102	3.11e-43	182.142	GO:0009651 response to salt stress | GO:0009887 organ morphogenesis | GO:0006355 regulation of transcription, DNA-dependent | GO:0010228 vegetative to reproductive phase transition of meristem | GO:0009737 response to abscisic acid stimulus	GO:0005634 nucleus | GO:0005667 transcription factor complex	GO:0003677 DNA binding | GO:0003700 sequence-specific DNA binding transcription factor activity	4558|Sorghum bicolor	Sorghum	Poaceae	Poales
Locus_10929_Transcript_70/78_Confidence_0.237_Length_1363	1363	gi|242037619|ref|XP_002466204.1| hypothetical protein SORBIDRAFT_01g003400	102	2.79e-43	182.142	GO:0048506 regulation of timing of meristematic phase transition | GO:0010022 meristem determinacy | GO:0010077 maintenance of inflorescence meristem identity | GO:0006355 regulation of transcription, DNA-dependent | GO:0010092 specification of organ identity	GO:0005634 nucleus | GO:0005667 transcription factor complex	GO:0003677 DNA binding | GO:0003700 sequence-specific DNA binding transcription factor activity	4558|Sorghum bicolor	Sorghum	Poaceae	Poales
Locus_18892_Transcript_50/56_Confidence_0.103_Length_671	671	gi|514812964|ref|XP_004981271.1| PREDICTED: AP2-like ethylene-responsive transcription factor TOE3	99	1.36e-43	181.694	GO:0048506 regulation of timing of meristematic phase transition | GO:0010022 meristem determinacy | GO:0010077 maintenance of inflorescence meristem identity | GO:0006355 regulation of transcription, DNA-dependent | GO:0010092 specification of organ identity	GO:0005634 nucleus | GO:0005667 transcription factor complex	GO:0003677 DNA binding | GO:0003700 sequence-specific DNA binding transcription factor activity	4555|Setaria italica	Setaria	Poaceae	Poales
comp79344_c0_seq7	1766	gi|573947470|ref|XP_006656060.1| PREDICTED: MADS-box transcription factor 27-like	107	3.53e-45	188.424	GO:0006355 regulation of transcription, DNA-dependent | GO:0048578 positive regulation of long-day photoperiodism, flowering	GO:0005634 nucleus | GO:0005667 transcription factor complex	GO:0003677 DNA binding | GO:0046983 protein dimerization activity | GO:0003700 sequence-specific DNA binding transcription factor activity | GO:0008134 transcription factor binding	4533|Oryza brachyantha	Oryza	Poaceae	Poales
comp79344_c0_seq5	1688	gi|573947470|ref|XP_006656060.1| PREDICTED: MADS-box transcription factor 27-like	107	3.34e-45	188.424	GO:0006355 regulation of transcription, DNA-dependent | GO:0048578 positive regulation of long-day photoperiodism, flowering	GO:0005634 nucleus | GO:0005667 transcription factor complex	GO:0003677 DNA binding | GO:0046983 protein dimerization activity | GO:0003700 sequence-specific DNA binding transcription factor activity | GO:0008134 transcription factor binding	4533|Oryza brachyantha	Oryza	Poaceae	Poales
comp79344_c0_seq14	1654	gi|573947470|ref|XP_006656060.1| PREDICTED: MADS-box transcription factor 27-like	107	3.26e-45	188.424	GO:0006355 regulation of transcription, DNA-dependent | GO:0048578 positive regulation of long-day photoperiodism, flowering	GO:0005634 nucleus | GO:0005667 transcription factor complex	GO:0003677 DNA binding | GO:0046983 protein dimerization activity | GO:0003700 sequence-specific DNA binding transcription factor activity | GO:0008134 transcription factor binding	4533|Oryza brachyantha	Oryza	Poaceae	Poales
comp79344_c0_seq4	1576	gi|573947470|ref|XP_006656060.1| PREDICTED: MADS-box transcription factor 27-like	107	3.07e-45	188.424	GO:0006355 regulation of transcription, DNA-dependent | GO:0048578 positive regulation of long-day photoperiodism, flowering	GO:0005634 nucleus | GO:0005667 transcription factor complex	GO:0003677 DNA binding | GO:0046983 protein dimerization activity | GO:0003700 sequence-specific DNA binding transcription factor activity | GO:0008134 transcription factor binding	4533|Oryza brachyantha	Oryza	Poaceae	Poales
comp78295_c1_seq16	1082	gi|835914459|ref|XP_012703481.1| PREDICTED: MADS-box transcription factor 57-like	113	9.6e-46	189.321	GO:0010440 stomatal lineage progression | GO:0006355 regulation of transcription, DNA-dependent	GO:0005634 nucleus | GO:0005667 transcription factor complex	GO:0003677 DNA binding | GO:0003700 sequence-specific DNA binding transcription factor activity | GO:0008134 transcription factor binding | GO:0042803 protein homodimerization activity	4555|Setaria italica	Setaria	Poaceae	Poales
Locus_33461_Transcript_1/1_Confidence_0.000_Length_553	553	gi|242055427|ref|XP_002456859.1| hypothetical protein SORBIDRAFT_03g044160	139	8.42e-46	187.975	-	GO:0005634 nucleus	GO:0003677 DNA binding	4558|Sorghum bicolor	Sorghum	Poaceae	Poales
Locus_10929_Transcript_1/78_Confidence_0.052_Length_415	415	gi|514812964|ref|XP_004981271.1| PREDICTED: AP2-like ethylene-responsive transcription factor TOE3	102	2.11e-46	188.424	GO:0048506 regulation of timing of meristematic phase transition | GO:0010022 meristem determinacy | GO:0010077 maintenance of inflorescence meristem identity | GO:0006355 regulation of transcription, DNA-dependent | GO:0010092 specification of organ identity	GO:0005634 nucleus | GO:0005667 transcription factor complex	GO:0003677 DNA binding | GO:0003700 sequence-specific DNA binding transcription factor activity	4555|Setaria italica	Setaria	Poaceae	Poales
Locus_12535_Transcript_7/73_Confidence_0.057_Length_1921	1921	gi|514710006|ref|XP_004951926.1| PREDICTED: squamosa promoter-binding-like protein 3 isoform X1	124	1.35e-46	192.911	GO:0006355 regulation of transcription, DNA-dependent	GO:0005634 nucleus	GO:0046872 metal ion binding | GO:0003677 DNA binding	4555|Setaria italica	Setaria	Poaceae	Poales
comp83121_c0_seq51	779	gi|38344968|emb|CAD40988.2| OSJNBa0072F16.13	95	5.55e-47	192.462	GO:0010440 stomatal lineage progression | GO:0006355 regulation of transcription, DNA-dependent | GO:0048578 positive regulation of long-day photoperiodism, flowering | GO:0009556 microsporogenesis | GO:0052543 callose deposition in cell wall | GO:0048481 ovule development	GO:0005634 nucleus | GO:0005667 transcription factor complex	GO:0003677 DNA binding | GO:0003700 sequence-specific DNA binding transcription factor activity | GO:0042803 protein homodimerization activity | GO:0008134 transcription factor binding	4530|Oryza sativa	Oryza	Poaceae	Poales
comp83121_c0_seq27	777	gi|38344968|emb|CAD40988.2| OSJNBa0072F16.13	95	5.53e-47	192.462	GO:0010440 stomatal lineage progression | GO:0006355 regulation of transcription, DNA-dependent | GO:0048578 positive regulation of long-day photoperiodism, flowering | GO:0009556 microsporogenesis | GO:0052543 callose deposition in cell wall | GO:0048481 ovule development	GO:0005634 nucleus | GO:0005667 transcription factor complex	GO:0003677 DNA binding | GO:0003700 sequence-specific DNA binding transcription factor activity | GO:0042803 protein homodimerization activity | GO:0008134 transcription factor binding	4530|Oryza sativa	Oryza	Poaceae	Poales
Locus_3441_Transcript_373/417_Confidence_0.012_Length_249	249	gi|672890450|ref|NP_001288330.1| MADS-box transcription factor 27-like	83	7.17e-48	186.629	GO:0010440 stomatal lineage progression | GO:0006355 regulation of transcription, DNA-dependent | GO:0048578 positive regulation of long-day photoperiodism, flowering	GO:0005634 nucleus | GO:0005667 transcription factor complex	GO:0003677 DNA binding | GO:0003700 sequence-specific DNA binding transcription factor activity | GO:0008134 transcription factor binding | GO:0042803 protein homodimerization activity	15368|Brachypodium distachyon	Brachypodium	Poaceae	Poales
Locus_18892_Transcript_51/56_Confidence_0.074_Length_840	840	gi|514812964|ref|XP_004981271.1| PREDICTED: AP2-like ethylene-responsive transcription factor TOE3	102	4.21e-48	196.051	GO:0048506 regulation of timing of meristematic phase transition | GO:0010022 meristem determinacy | GO:0010077 maintenance of inflorescence meristem identity | GO:0006355 regulation of transcription, DNA-dependent | GO:0010092 specification of organ identity	GO:0005634 nucleus | GO:0005667 transcription factor complex	GO:0003677 DNA binding | GO:0003700 sequence-specific DNA binding transcription factor activity	4555|Setaria italica	Setaria	Poaceae	Poales
Locus_4425_Transcript_39/75_Confidence_0.071_Length_849	849	gi|944258190|gb|KQL22447.1| hypothetical protein SETIT_029871mg	94	1.36e-50	203.679	GO:0006355 regulation of transcription, DNA-dependent | GO:0007275 multicellular organismal development	GO:0005634 nucleus	GO:0003677 DNA binding	4555|Setaria italica	Setaria	Poaceae	Poales
comp75655_c1_seq1	266	gi|514715134|ref|XP_004953169.1| PREDICTED: auxin response factor 8-like	87	4.86e-51	196.5	GO:0048442 sepal development | GO:0009734 auxin mediated signaling pathway | GO:0010154 fruit development | GO:0006355 regulation of transcription, DNA-dependent | GO:0051301 cell division | GO:0009738 abscisic acid mediated signaling pathway | GO:0048441 petal development | GO:0031540 regulation of anthocyanin biosynthetic process | GO:0048589 developmental growth | GO:0048829 root cap developme…	GO:0005634 nucleus	GO:0003677 DNA binding | GO:0046983 protein dimerization activity	4555|Setaria italica	Setaria	Poaceae	Poales
Locus_5523_Transcript_48/107_Confidence_0.037_Length_432	432	gi|514796247|ref|XP_004973502.1| PREDICTED: MADS-box transcription factor 23-like	103	2.05e-51	203.679	GO:0010440 stomatal lineage progression | GO:0006355 regulation of transcription, DNA-dependent | GO:0048578 positive regulation of long-day photoperiodism, flowering	GO:0005634 nucleus | GO:0005667 transcription factor complex	GO:0003677 DNA binding | GO:0003700 sequence-specific DNA binding transcription factor activity | GO:0008134 transcription factor binding | GO:0042803 protein homodimerization activity	4555|Setaria italica	Setaria	Poaceae	Poales
Locus_3441_Transcript_11/417_Confidence_0.038_Length_678	678	gi|357163972|ref|XP_003579908.1| PREDICTED: MADS-box transcription factor 27	97	1.12e-52	209.512	GO:0010440 stomatal lineage progression | GO:0006355 regulation of transcription, DNA-dependent | GO:0048578 positive regulation of long-day photoperiodism, flowering	GO:0005634 nucleus | GO:0005667 transcription factor complex	GO:0003677 DNA binding | GO:0003700 sequence-specific DNA binding transcription factor activity | GO:0008134 transcription factor binding | GO:0042803 protein homodimerization activity	15368|Brachypodium distachyon	Brachypodium	Poaceae	Poales
Locus_5523_Transcript_15/107_Confidence_0.081_Length_328	328	gi|514796247|ref|XP_004973502.1| PREDICTED: MADS-box transcription factor 23-like	108	2.66e-53	205.922	GO:0006355 regulation of transcription, DNA-dependent | GO:0048578 positive regulation of long-day photoperiodism, flowering	GO:0005634 nucleus | GO:0005667 transcription factor complex	GO:0003677 DNA binding | GO:0046983 protein dimerization activity | GO:0003700 sequence-specific DNA binding transcription factor activity | GO:0008134 transcription factor binding	4555|Setaria italica	Setaria	Poaceae	Poales
Locus_10929_Transcript_67/78_Confidence_0.299_Length_2378	2378	gi|115471291|ref|NP_001059244.1| Os07g0235800	91	2.7e-54	216.69	GO:0009651 response to salt stress | GO:0009887 organ morphogenesis | GO:0006355 regulation of transcription, DNA-dependent | GO:0010228 vegetative to reproductive phase transition of meristem | GO:0009737 response to abscisic acid stimulus	GO:0005730 nucleolus | GO:0005667 transcription factor complex	GO:0003677 DNA binding | GO:0003700 sequence-specific DNA binding transcription factor activity	4530|Oryza sativa	Oryza	Poaceae	Poales
Locus_5523_Transcript_49/107_Confidence_0.093_Length_633	633	gi|514796247|ref|XP_004973502.1| PREDICTED: MADS-box transcription factor 23-like	104	1.63e-54	214.896	GO:0010440 stomatal lineage progression | GO:0006355 regulation of transcription, DNA-dependent | GO:0048578 positive regulation of long-day photoperiodism, flowering	GO:0005634 nucleus | GO:0005667 transcription factor complex	GO:0003677 DNA binding | GO:0003700 sequence-specific DNA binding transcription factor activity | GO:0008134 transcription factor binding | GO:0042803 protein homodimerization activity	4555|Setaria italica	Setaria	Poaceae	Poales
Locus_5523_Transcript_57/107_Confidence_0.124_Length_734	734	gi|514796247|ref|XP_004973502.1| PREDICTED: MADS-box transcription factor 23-like	104	9.93e-56	218.934	GO:0010440 stomatal lineage progression | GO:0006355 regulation of transcription, DNA-dependent | GO:0048578 positive regulation of long-day photoperiodism, flowering	GO:0005634 nucleus | GO:0005667 transcription factor complex	GO:0003677 DNA binding | GO:0003700 sequence-specific DNA binding transcription factor activity | GO:0008134 transcription factor binding | GO:0042803 protein homodimerization activity	4555|Setaria italica	Setaria	Poaceae	Poales
Locus_5523_Transcript_59/107_Confidence_0.112_Length_816	816	gi|514796247|ref|XP_004973502.1| PREDICTED: MADS-box transcription factor 23-like	183	6.96e-58	225.664	GO:0010440 stomatal lineage progression | GO:0006355 regulation of transcription, DNA-dependent | GO:0048578 positive regulation of long-day photoperiodism, flowering	GO:0005634 nucleus | GO:0005667 transcription factor complex	GO:0003677 DNA binding | GO:0003700 sequence-specific DNA binding transcription factor activity | GO:0008134 transcription factor binding | GO:0042803 protein homodimerization activity	4555|Setaria italica	Setaria	Poaceae	Poales
Locus_19362_Transcript_2/13_Confidence_0.308_Length_845	845	gi|514741686|ref|XP_004959954.1| PREDICTED: auxin response factor 13-like	151	1.86e-58	227.459	GO:0048830 adventitious root development | GO:0009734 auxin mediated signaling pathway | GO:0006355 regulation of transcription, DNA-dependent | GO:0009555 pollen development | GO:0009653 anatomical structure morphogenesis	GO:0009536 plastid | GO:0005634 nucleus	GO:0003677 DNA binding	4555|Setaria italica	Setaria	Poaceae	Poales
Locus_3441_Transcript_295/417_Confidence_0.015_Length_303	303	gi|672890450|ref|NP_001288330.1| MADS-box transcription factor 27-like	101	1.83e-59	222.075	GO:0010440 stomatal lineage progression | GO:0006355 regulation of transcription, DNA-dependent | GO:0048578 positive regulation of long-day photoperiodism, flowering	GO:0005634 nucleus | GO:0005667 transcription factor complex	GO:0003677 DNA binding | GO:0003700 sequence-specific DNA binding transcription factor activity | GO:0008134 transcription factor binding | GO:0042803 protein homodimerization activity	15368|Brachypodium distachyon	Brachypodium	Poaceae	Poales
Locus_14087_Transcript_3/66_Confidence_0.062_Length_409	409	gi|514767850|ref|XP_004966343.1| PREDICTED: squamosa promoter-binding-like protein 12 isoform X1	136	4.49e-61	231.048	GO:0006355 regulation of transcription, DNA-dependent	GO:0005634 nucleus	GO:0046872 metal ion binding | GO:0003677 DNA binding	4555|Setaria italica	Setaria	Poaceae	Poales
Locus_2827_Transcript_99/166_Confidence_0.017_Length_392	392	gi|514816187|ref|XP_004982838.1| PREDICTED: homeobox-leucine zipper protein HOX9	114	1.33e-61	231.946	GO:0009944 polarity specification of adaxial/abaxial axis | GO:0010014 meristem initiation | GO:0006355 regulation of transcription, DNA-dependent | GO:0010051 xylem and phloem pattern formation | GO:0009956 radial pattern formation | GO:0009855 determination of bilateral symmetry	GO:0005634 nucleus | GO:0005667 transcription factor complex	GO:0008289 lipid binding | GO:0043565 sequence-specific DNA binding | GO:0003700 sequence-specific DNA binding transcription factor activity	4555|Setaria italica	Setaria	Poaceae	Poales
Locus_4567_Transcript_9/65_Confidence_0.063_Length_344	344	gi|670420827|ref|XP_008651271.1| PREDICTED: uncharacterized protein LOC100278378 isoform X1	114	4.08e-63	234.189	-	GO:0005634 nucleus | GO:0005829 cytosol	-	4577|Zea mays	Zea	Poaceae	Poales
comp78295_c1_seq31	2201	gi|835914459|ref|XP_012703481.1| PREDICTED: MADS-box transcription factor 57-like	138	2.74e-63	243.611	GO:0045492 xylan biosynthetic process | GO:0009691 cytokinin biosynthetic process | GO:0010440 stomatal lineage progression | GO:0006355 regulation of transcription, DNA-dependent | GO:0048578 positive regulation of long-day photoperiodism, flowering | GO:0009556 microsporogenesis | GO:0010413 glucuronoxylan metabolic process | GO:0052543 callose deposition in cell wall | GO:0048481 ovule develop…	GO:0005634 nucleus | GO:0005667 transcription factor complex	GO:0003677 DNA binding | GO:0003700 sequence-specific DNA binding transcription factor activity | GO:0042803 protein homodimerization activity | GO:0008134 transcription factor binding	4555|Setaria italica	Setaria	Poaceae	Poales
Locus_3441_Transcript_12/417_Confidence_0.050_Length_1413	1413	gi|530279074|gb|AGT16959.1| MADS-box transcription factor	127	1.59e-63	243.611	GO:0010440 stomatal lineage progression | GO:0006355 regulation of transcription, DNA-dependent | GO:0048578 positive regulation of long-day photoperiodism, flowering | GO:0009556 microsporogenesis | GO:0052543 callose deposition in cell wall | GO:0048481 ovule development	GO:0005634 nucleus | GO:0005667 transcription factor complex	GO:0003677 DNA binding | GO:0003700 sequence-specific DNA binding transcription factor activity | GO:0042803 protein homodimerization activity | GO:0008134 transcription factor binding	128810|Saccharum hybrid cultivar	Saccharum	Poaceae	Poales
Locus_5523_Transcript_58/107_Confidence_0.118_Length_825	825	gi|672161840|ref|XP_008800745.1| PREDICTED: MADS-box transcription factor 23-like	183	2.6e-64	244.957	GO:0010440 stomatal lineage progression | GO:0006355 regulation of transcription, DNA-dependent | GO:0048578 positive regulation of long-day photoperiodism, flowering	GO:0005634 nucleus | GO:0005667 transcription factor complex	GO:0003677 DNA binding | GO:0003700 sequence-specific DNA binding transcription factor activity | GO:0008134 transcription factor binding | GO:0042803 protein homodimerization activity	42345|Phoenix dactylifera	Phoenix	Arecaceae	Arecales
comp78295_c1_seq9	2110	gi|835914459|ref|XP_012703481.1| PREDICTED: MADS-box transcription factor 57-like	142	1.82e-66	253.033	GO:0045492 xylan biosynthetic process | GO:0009691 cytokinin biosynthetic process | GO:0010440 stomatal lineage progression | GO:0006355 regulation of transcription, DNA-dependent | GO:0048578 positive regulation of long-day photoperiodism, flowering | GO:0009556 microsporogenesis | GO:0010413 glucuronoxylan metabolic process | GO:0052543 callose deposition in cell wall | GO:0048481 ovule develop…	GO:0005634 nucleus | GO:0005667 transcription factor complex	GO:0003677 DNA binding | GO:0003700 sequence-specific DNA binding transcription factor activity | GO:0042803 protein homodimerization activity | GO:0008134 transcription factor binding	4555|Setaria italica	Setaria	Poaceae	Poales
Locus_5417_Transcript_19/28_Confidence_0.250_Length_4461	4461	gi|514801929|ref|XP_004975863.1| PREDICTED: MADS-box transcription factor 27-like	130	1.05e-66	254.828	GO:0010440 stomatal lineage progression | GO:0006355 regulation of transcription, DNA-dependent | GO:0048578 positive regulation of long-day photoperiodism, flowering | GO:0009556 microsporogenesis | GO:0052543 callose deposition in cell wall | GO:0048481 ovule development	GO:0005634 nucleus | GO:0005667 transcription factor complex	GO:0003677 DNA binding | GO:0003700 sequence-specific DNA binding transcription factor activity | GO:0042803 protein homodimerization activity | GO:0008134 transcription factor binding	4555|Setaria italica	Setaria	Poaceae	Poales
Locus_3441_Transcript_396/417_Confidence_0.038_Length_1793	1793	gi|530279074|gb|AGT16959.1| MADS-box transcription factor	128	1.86e-67	255.725	GO:0010440 stomatal lineage progression | GO:0006355 regulation of transcription, DNA-dependent | GO:0048578 positive regulation of long-day photoperiodism, flowering | GO:0009556 microsporogenesis | GO:0052543 callose deposition in cell wall | GO:0048481 ovule development	GO:0005634 nucleus | GO:0005667 transcription factor complex	GO:0003677 DNA binding | GO:0003700 sequence-specific DNA binding transcription factor activity | GO:0042803 protein homodimerization activity | GO:0008134 transcription factor binding	128810|Saccharum hybrid cultivar	Saccharum	Poaceae	Poales
Locus_3441_Transcript_379/417_Confidence_0.018_Length_562	562	gi|672890450|ref|NP_001288330.1| MADS-box transcription factor 27-like	116	2.37e-69	258.418	GO:0010440 stomatal lineage progression | GO:0006355 regulation of transcription, DNA-dependent | GO:0048578 positive regulation of long-day photoperiodism, flowering	GO:0005634 nucleus | GO:0005667 transcription factor complex	GO:0003677 DNA binding | GO:0003700 sequence-specific DNA binding transcription factor activity | GO:0008134 transcription factor binding | GO:0042803 protein homodimerization activity	15368|Brachypodium distachyon	Brachypodium	Poaceae	Poales
Locus_10929_Transcript_62/78_Confidence_0.134_Length_667	667	gi|514812964|ref|XP_004981271.1| PREDICTED: AP2-like ethylene-responsive transcription factor TOE3	159	1.82e-69	259.764	GO:0048506 regulation of timing of meristematic phase transition | GO:0010022 meristem determinacy | GO:0010077 maintenance of inflorescence meristem identity | GO:0006355 regulation of transcription, DNA-dependent | GO:0010092 specification of organ identity	GO:0005634 nucleus | GO:0005667 transcription factor complex	GO:0003677 DNA binding | GO:0003700 sequence-specific DNA binding transcription factor activity	4555|Setaria italica	Setaria	Poaceae	Poales
Locus_2827_Transcript_67/166_Confidence_0.034_Length_1718	1718	gi|514816187|ref|XP_004982838.1| PREDICTED: homeobox-leucine zipper protein HOX9	114	1.36e-69	262.007	GO:0010182 sugar mediated signaling pathway | GO:0042546 cell wall biogenesis | GO:0048825 cotyledon development | GO:0009965 leaf morphogenesis | GO:0010051 xylem and phloem pattern formation | GO:0080060 integument development | GO:0008284 positive regulation of cell proliferation | GO:0009733 response to auxin stimulus | GO:0048765 root hair cell differentiation | GO:0050826 response to freezi…	GO:0005634 nucleus | GO:0005667 transcription factor complex	GO:0003700 sequence-specific DNA binding transcription factor activity | GO:0008289 lipid binding | GO:0043565 sequence-specific DNA binding	4555|Setaria italica	Setaria	Poaceae	Poales
comp79901_c0_seq35	2720	gi|952977755|ref|NP_001104904.2| indeterminate spikelet 1	126	7.2e-71	266.494	GO:0048316 seed development | GO:0009651 response to salt stress | GO:0006355 regulation of transcription, DNA-dependent | GO:0010073 meristem maintenance | GO:0010228 vegetative to reproductive phase transition of meristem | GO:0048481 ovule development | GO:0010093 specification of floral organ identity | GO:0009737 response to abscisic acid stimulus	GO:0005634 nucleus | GO:0005667 transcription factor complex	GO:0003677 DNA binding | GO:0003700 sequence-specific DNA binding transcription factor activity	4577|Zea mays	Zea	Poaceae	Poales
comp78295_c1_seq32	1006	gi|835914459|ref|XP_012703481.1| PREDICTED: MADS-box transcription factor 57-like	144	4.42e-73	271.429	GO:0010440 stomatal lineage progression | GO:0052543 callose deposition in cell wall | GO:0009556 microsporogenesis | GO:0006355 regulation of transcription, DNA-dependent | GO:0048481 ovule development	GO:0005634 nucleus | GO:0005667 transcription factor complex	GO:0003677 DNA binding | GO:0003700 sequence-specific DNA binding transcription factor activity | GO:0008134 transcription factor binding | GO:0042803 protein homodimerization activity	4555|Setaria italica	Setaria	Poaceae	Poales
Locus_17579_Transcript_12/92_Confidence_0.088_Length_452	452	gi|357147676|ref|XP_003574437.1| PREDICTED: squamosa promoter-binding-like protein 3	149	6.2e-74	270.083	GO:0006355 regulation of transcription, DNA-dependent	GO:0005634 nucleus	GO:0046872 metal ion binding | GO:0003677 DNA binding	15368|Brachypodium distachyon	Brachypodium	Poaceae	Poales
comp82796_c1_seq6	1387	gi|514767850|ref|XP_004966343.1| PREDICTED: squamosa promoter-binding-like protein 12 isoform X1	183	1.28e-75	279.505	GO:0006355 regulation of transcription, DNA-dependent	GO:0005634 nucleus	GO:0046872 metal ion binding | GO:0003677 DNA binding	4555|Setaria italica	Setaria	Poaceae	Poales
comp81836_c0_seq5	6923	gi|670363064|ref|XP_008654531.1| PREDICTED: putative ribonuclease H protein At1g65750 isoform X1	227	9.73e-76	282.197	GO:0006278 RNA-dependent DNA replication | GO:0010043 response to zinc ion | GO:0006520 cellular amino acid metabolic process | GO:0000051 urea cycle intermediate metabolic process	GO:0005773 vacuole | GO:0005794 Golgi apparatus | GO:0005783 endoplasmic reticulum | GO:0005739 mitochondrion	GO:0003964 RNA-directed DNA polymerase activity | GO:0003723 RNA binding | GO:0004046 aminoacylase activity	4577|Zea mays	Zea	Poaceae	Poales
comp81836_c0_seq4	6907	gi|670363064|ref|XP_008654531.1| PREDICTED: putative ribonuclease H protein At1g65750 isoform X1	227	9.71e-76	282.197	GO:0006278 RNA-dependent DNA replication | GO:0010043 response to zinc ion | GO:0006520 cellular amino acid metabolic process | GO:0000051 urea cycle intermediate metabolic process	GO:0005773 vacuole | GO:0005794 Golgi apparatus | GO:0005783 endoplasmic reticulum | GO:0005739 mitochondrion	GO:0003964 RNA-directed DNA polymerase activity | GO:0003723 RNA binding | GO:0004046 aminoacylase activity	4577|Zea mays	Zea	Poaceae	Poales
Locus_32123_Transcript_15/16_Confidence_0.346_Length_1080	1080	gi|475547609|gb|EMT10914.1| MADS-box transcription factor 27	231	5.52e-77	283.095	GO:0006355 regulation of transcription, DNA-dependent | GO:0048578 positive regulation of long-day photoperiodism, flowering	GO:0005634 nucleus | GO:0005667 transcription factor complex	GO:0003677 DNA binding | GO:0046983 protein dimerization activity | GO:0003700 sequence-specific DNA binding transcription factor activity | GO:0008134 transcription factor binding	37682|Aegilops tauschii	Aegilops	Poaceae	Poales
comp63680_c0_seq9	2716	gi|952977755|ref|NP_001104904.2| indeterminate spikelet 1	139	1.51e-77	286.236	GO:0048316 seed development | GO:0009651 response to salt stress | GO:0006355 regulation of transcription, DNA-dependent | GO:0010073 meristem maintenance | GO:0010228 vegetative to reproductive phase transition of meristem | GO:0048481 ovule development | GO:0010093 specification of floral organ identity | GO:0009737 response to abscisic acid stimulus	GO:0005634 nucleus | GO:0005667 transcription factor complex	GO:0003677 DNA binding | GO:0003700 sequence-specific DNA binding transcription factor activity	4577|Zea mays	Zea	Poaceae	Poales
comp63680_c0_seq4	2630	gi|952977755|ref|NP_001104904.2| indeterminate spikelet 1	139	1.46e-77	286.236	GO:0048316 seed development | GO:0009651 response to salt stress | GO:0006355 regulation of transcription, DNA-dependent | GO:0010073 meristem maintenance | GO:0010228 vegetative to reproductive phase transition of meristem | GO:0048481 ovule development | GO:0010093 specification of floral organ identity | GO:0009737 response to abscisic acid stimulus	GO:0005634 nucleus | GO:0005667 transcription factor complex	GO:0003677 DNA binding | GO:0003700 sequence-specific DNA binding transcription factor activity	4577|Zea mays	Zea	Poaceae	Poales
Locus_32123_Transcript_7/16_Confidence_0.538_Length_1144	1144	gi|475547609|gb|EMT10914.1| MADS-box transcription factor 27	231	3.64e-78	286.684	GO:0006355 regulation of transcription, DNA-dependent | GO:0048578 positive regulation of long-day photoperiodism, flowering	GO:0005634 nucleus | GO:0005667 transcription factor complex	GO:0003677 DNA binding | GO:0046983 protein dimerization activity | GO:0003700 sequence-specific DNA binding transcription factor activity | GO:0008134 transcription factor binding	37682|Aegilops tauschii	Aegilops	Poaceae	Poales
Locus_10929_Transcript_35/78_Confidence_0.216_Length_2586	2586	gi|115471291|ref|NP_001059244.1| Os07g0235800	117	3.51e-78	288.03	GO:0009651 response to salt stress | GO:0009887 organ morphogenesis | GO:0006355 regulation of transcription, DNA-dependent | GO:0010228 vegetative to reproductive phase transition of meristem | GO:0009658 chloroplast organization | GO:0009737 response to abscisic acid stimulus	GO:0005730 nucleolus | GO:0005667 transcription factor complex	GO:0003677 DNA binding | GO:0003700 sequence-specific DNA binding transcription factor activity	4530|Oryza sativa	Oryza	Poaceae	Poales
comp83121_c0_seq29	514	gi|530279074|gb|AGT16959.1| MADS-box transcription factor	144	8.39e-79	286.236	GO:0010440 stomatal lineage progression | GO:0006355 regulation of transcription, DNA-dependent | GO:0048578 positive regulation of long-day photoperiodism, flowering | GO:0009556 microsporogenesis | GO:0052543 callose deposition in cell wall | GO:0048481 ovule development	GO:0005634 nucleus | GO:0005667 transcription factor complex	GO:0003677 DNA binding | GO:0003700 sequence-specific DNA binding transcription factor activity | GO:0042803 protein homodimerization activity | GO:0008134 transcription factor binding	128810|Saccharum hybrid cultivar	Saccharum	Poaceae	Poales
comp87577_c0_seq4	459	gi|413920930|gb|AFW60862.1| hypothetical protein ZEAMMB73_799152, partial	152	3.3e-79	287.582	GO:0009651 response to salt stress | GO:0006355 regulation of transcription, DNA-dependent | GO:0006289 nucleotide-excision repair | GO:0009788 negative regulation of abscisic acid mediated signaling pathway | GO:0006470 protein dephosphorylation	GO:0000439 core TFIIH complex | GO:0008287 protein serine/threonine phosphatase complex	GO:0008022 protein C-terminus binding | GO:0046872 metal ion binding | GO:0004722 protein serine/threonine phosphatase activity	4577|Zea mays	Zea	Poaceae	Poales
Locus_5983_Transcript_65/82_Confidence_0.096_Length_1037	1037	gi|514767850|ref|XP_004966343.1| PREDICTED: squamosa promoter-binding-like protein 12 isoform X1	181	4.71e-80	292.068	GO:0045893 positive regulation of transcription, DNA-dependent | GO:0042742 defense response to bacterium	GO:0005634 nucleus | GO:0005886 plasma membrane	GO:0046872 metal ion binding | GO:0003677 DNA binding	4555|Setaria italica	Setaria	Poaceae	Poales
Locus_5983_Transcript_68/82_Confidence_0.096_Length_1080	1080	gi|242096962|ref|XP_002438971.1| hypothetical protein SORBIDRAFT_10g029190	190	2.11e-81	296.106	GO:0045893 positive regulation of transcription, DNA-dependent | GO:0048510 regulation of timing of transition from vegetative to reproductive phase | GO:0010358 leaf shaping | GO:0048653 anther development	GO:0005634 nucleus	GO:0046872 metal ion binding | GO:0003677 DNA binding	4558|Sorghum bicolor	Sorghum	Poaceae	Poales
comp82180_c0_seq41	2701	gi|944248861|gb|KQL13124.1| hypothetical protein SETIT_025305mg	124	8.09e-82	298.799	GO:0048316 seed development | GO:0006355 regulation of transcription, DNA-dependent | GO:0010073 meristem maintenance | GO:0048481 ovule development | GO:0010093 specification of floral organ identity	GO:0005634 nucleus | GO:0005667 transcription factor complex	GO:0003677 DNA binding | GO:0003700 sequence-specific DNA binding transcription factor activity	4555|Setaria italica	Setaria	Poaceae	Poales
comp82180_c0_seq30	2689	gi|944248861|gb|KQL13124.1| hypothetical protein SETIT_025305mg	124	8.05e-82	298.799	GO:0048316 seed development | GO:0006355 regulation of transcription, DNA-dependent | GO:0010073 meristem maintenance | GO:0048481 ovule development | GO:0010093 specification of floral organ identity	GO:0005634 nucleus | GO:0005667 transcription factor complex	GO:0003677 DNA binding | GO:0003700 sequence-specific DNA binding transcription factor activity	4555|Setaria italica	Setaria	Poaceae	Poales
comp79901_c0_seq22	2987	gi|952977755|ref|NP_001104904.2| indeterminate spikelet 1	126	4.65e-84	305.529	GO:0048316 seed development | GO:0009651 response to salt stress | GO:0006355 regulation of transcription, DNA-dependent | GO:0010073 meristem maintenance | GO:0010228 vegetative to reproductive phase transition of meristem | GO:0048481 ovule development | GO:0010093 specification of floral organ identity | GO:0009737 response to abscisic acid stimulus	GO:0005634 nucleus | GO:0005667 transcription factor complex	GO:0003677 DNA binding | GO:0003700 sequence-specific DNA binding transcription factor activity	4577|Zea mays	Zea	Poaceae	Poales
comp79901_c0_seq9	2901	gi|952977755|ref|NP_001104904.2| indeterminate spikelet 1	126	4.5e-84	305.529	GO:0048316 seed development | GO:0009651 response to salt stress | GO:0006355 regulation of transcription, DNA-dependent | GO:0010073 meristem maintenance | GO:0010228 vegetative to reproductive phase transition of meristem | GO:0048481 ovule development | GO:0010093 specification of floral organ identity | GO:0009737 response to abscisic acid stimulus	GO:0005634 nucleus | GO:0005667 transcription factor complex	GO:0003677 DNA binding | GO:0003700 sequence-specific DNA binding transcription factor activity	4577|Zea mays	Zea	Poaceae	Poales
comp79901_c0_seq5	2692	gi|952977755|ref|NP_001104904.2| indeterminate spikelet 1	126	4.14e-84	305.529	GO:0048316 seed development | GO:0009651 response to salt stress | GO:0006355 regulation of transcription, DNA-dependent | GO:0010073 meristem maintenance | GO:0010228 vegetative to reproductive phase transition of meristem | GO:0048481 ovule development | GO:0010093 specification of floral organ identity | GO:0009737 response to abscisic acid stimulus	GO:0005634 nucleus | GO:0005667 transcription factor complex	GO:0003677 DNA binding | GO:0003700 sequence-specific DNA binding transcription factor activity	4577|Zea mays	Zea	Poaceae	Poales
comp65473_c0_seq8	2810	gi|944248861|gb|KQL13124.1| hypothetical protein SETIT_025305mg	129	2.59e-85	309.118	GO:0048316 seed development | GO:0006355 regulation of transcription, DNA-dependent | GO:0010073 meristem maintenance | GO:0048481 ovule development | GO:0010093 specification of floral organ identity	GO:0005634 nucleus | GO:0005667 transcription factor complex	GO:0003677 DNA binding | GO:0003700 sequence-specific DNA binding transcription factor activity	4555|Setaria italica	Setaria	Poaceae	Poales
comp65473_c0_seq12	2679	gi|944248861|gb|KQL13124.1| hypothetical protein SETIT_025305mg	129	2.45e-85	309.118	GO:0048316 seed development | GO:0006355 regulation of transcription, DNA-dependent | GO:0010073 meristem maintenance | GO:0048481 ovule development | GO:0010093 specification of floral organ identity	GO:0005634 nucleus | GO:0005667 transcription factor complex	GO:0003677 DNA binding | GO:0003700 sequence-specific DNA binding transcription factor activity	4555|Setaria italica	Setaria	Poaceae	Poales
Locus_32123_Transcript_6/16_Confidence_0.538_Length_1066	1066	gi|475547609|gb|EMT10914.1| MADS-box transcription factor 27	231	1.86e-87	314.951	GO:0006355 regulation of transcription, DNA-dependent | GO:0048578 positive regulation of long-day photoperiodism, flowering	GO:0005634 nucleus | GO:0005667 transcription factor complex	GO:0003677 DNA binding | GO:0046983 protein dimerization activity | GO:0003700 sequence-specific DNA binding transcription factor activity | GO:0008134 transcription factor binding	37682|Aegilops tauschii	Aegilops	Poaceae	Poales
Locus_18892_Transcript_24/56_Confidence_0.279_Length_2185	2185	gi|514812964|ref|XP_004981271.1| PREDICTED: AP2-like ethylene-responsive transcription factor TOE3	157	2.1e-88	318.092	GO:0048316 seed development | GO:0009651 response to salt stress | GO:0006355 regulation of transcription, DNA-dependent | GO:0010073 meristem maintenance | GO:0010228 vegetative to reproductive phase transition of meristem | GO:0009658 chloroplast organization | GO:0048481 ovule development | GO:0010093 specification of floral organ identity | GO:0009737 response to abscisic acid stimulus	GO:0005730 nucleolus | GO:0005667 transcription factor complex	GO:0003677 DNA binding | GO:0003700 sequence-specific DNA binding transcription factor activity	4555|Setaria italica	Setaria	Poaceae	Poales
Locus_18892_Transcript_30/56_Confidence_0.250_Length_1236	1236	gi|514812964|ref|XP_004981271.1| PREDICTED: AP2-like ethylene-responsive transcription factor TOE3	157	2.1e-88	318.092	GO:0048316 seed development | GO:0009651 response to salt stress | GO:0006355 regulation of transcription, DNA-dependent | GO:0010073 meristem maintenance | GO:0010228 vegetative to reproductive phase transition of meristem | GO:0009658 chloroplast organization | GO:0048481 ovule development | GO:0010093 specification of floral organ identity | GO:0009737 response to abscisic acid stimulus	GO:0005730 nucleolus | GO:0005667 transcription factor complex	GO:0003677 DNA binding | GO:0003700 sequence-specific DNA binding transcription factor activity	4555|Setaria italica	Setaria	Poaceae	Poales
Locus_7001_Transcript_68/84_Confidence_0.092_Length_1287	1287	gi|514818685|ref|XP_004984044.1| PREDICTED: nuclear transcription factor Y subunit A-4-like isoform X1	174	6.04e-89	319.886	GO:0009785 blue light signaling pathway | GO:0009414 response to water deprivation | GO:0010262 somatic embryogenesis | GO:0045892 negative regulation of transcription, DNA-dependent	GO:0016602 CCAAT-binding factor complex	GO:0003677 DNA binding | GO:0003700 sequence-specific DNA binding transcription factor activity	4555|Setaria italica	Setaria	Poaceae	Poales
Locus_11460_Transcript_22/26_Confidence_0.242_Length_743	743	gi|242062364|ref|XP_002452471.1| hypothetical protein SORBIDRAFT_04g026360	145	5e-90	323.476	GO:0046686 response to cadmium ion | GO:0019643 reductive tricarboxylic acid cycle	GO:0042709 succinate-CoA ligase complex	GO:0004776 succinate-CoA ligase (GDP-forming) activity | GO:0005507 copper ion binding | GO:0005524 ATP binding | GO:0004775 succinate-CoA ligase (ADP-forming) activity	4558|Sorghum bicolor	Sorghum	Poaceae	Poales
comp67351_c0_seq30	1193	gi|514814655|ref|XP_004982098.1| PREDICTED: nuclear transcription factor Y subunit A-1-like	180	3.66e-90	323.925	GO:0048510 regulation of timing of transition from vegetative to reproductive phase | GO:0010262 somatic embryogenesis | GO:0055046 microgametogenesis | GO:0045892 negative regulation of transcription, DNA-dependent	GO:0016602 CCAAT-binding factor complex	GO:0003677 DNA binding | GO:0003700 sequence-specific DNA binding transcription factor activity	4555|Setaria italica	Setaria	Poaceae	Poales
comp67351_c0_seq16	1220	gi|514814655|ref|XP_004982098.1| PREDICTED: nuclear transcription factor Y subunit A-1-like	180	3.66e-90	323.925	GO:0048510 regulation of timing of transition from vegetative to reproductive phase | GO:0010262 somatic embryogenesis | GO:0055046 microgametogenesis | GO:0045892 negative regulation of transcription, DNA-dependent	GO:0016602 CCAAT-binding factor complex	GO:0003677 DNA binding | GO:0003700 sequence-specific DNA binding transcription factor activity	4555|Setaria italica	Setaria	Poaceae	Poales
comp63680_c0_seq2	1830	gi|952977755|ref|NP_001104904.2| indeterminate spikelet 1	139	1.44e-90	325.271	GO:0048316 seed development | GO:0009651 response to salt stress | GO:0006355 regulation of transcription, DNA-dependent | GO:0010073 meristem maintenance | GO:0010228 vegetative to reproductive phase transition of meristem | GO:0048481 ovule development | GO:0010093 specification of floral organ identity | GO:0009737 response to abscisic acid stimulus	GO:0005634 nucleus | GO:0005667 transcription factor complex	GO:0003677 DNA binding | GO:0003700 sequence-specific DNA binding transcription factor activity	4577|Zea mays	Zea	Poaceae	Poales
Locus_14087_Transcript_63/66_Confidence_0.185_Length_2628	2628	gi|530278866|gb|AGT16780.1| Transcription factor, SBP-box	178	2.22e-91	327.963	GO:0048510 regulation of timing of transition from vegetative to reproductive phase | GO:0006355 regulation of transcription, DNA-dependent | GO:0048653 anther development	GO:0005634 nucleus	GO:0046872 metal ion binding | GO:0003677 DNA binding	128810|Saccharum hybrid cultivar	Saccharum	Poaceae	Poales
comp74035_c0_seq4	1053	gi|242062386|ref|XP_002452482.1| hypothetical protein SORBIDRAFT_04g026610	248	7.23e-93	332.898	GO:0009734 auxin mediated signaling pathway | GO:0006355 regulation of transcription, DNA-dependent	GO:0005634 nucleus	GO:0003677 DNA binding | GO:0046983 protein dimerization activity	4558|Sorghum bicolor	Sorghum	Poaceae	Poales
comp74035_c0_seq2	1094	gi|242062386|ref|XP_002452482.1| hypothetical protein SORBIDRAFT_04g026610	248	5.29e-93	333.347	GO:0009734 auxin mediated signaling pathway | GO:0006355 regulation of transcription, DNA-dependent	GO:0005634 nucleus	GO:0003677 DNA binding | GO:0046983 protein dimerization activity	4558|Sorghum bicolor	Sorghum	Poaceae	Poales
comp65473_c0_seq14	2556	gi|944248861|gb|KQL13124.1| hypothetical protein SETIT_025305mg	144	7.65e-96	342.769	GO:0048316 seed development | GO:0009651 response to salt stress | GO:0006355 regulation of transcription, DNA-dependent | GO:0010073 meristem maintenance | GO:0010228 vegetative to reproductive phase transition of meristem | GO:0048481 ovule development | GO:0010093 specification of floral organ identity | GO:0009737 response to abscisic acid stimulus	GO:0005634 nucleus | GO:0005667 transcription factor complex	GO:0003677 DNA binding | GO:0003700 sequence-specific DNA binding transcription factor activity	4555|Setaria italica	Setaria	Poaceae	Poales
Locus_5417_Transcript_13/28_Confidence_0.281_Length_2478	2478	gi|514801929|ref|XP_004975863.1| PREDICTED: MADS-box transcription factor 27-like	155	4.1e-96	343.666	GO:0010440 stomatal lineage progression | GO:0006355 regulation of transcription, DNA-dependent | GO:0048578 positive regulation of long-day photoperiodism, flowering	GO:0005634 nucleus | GO:0005667 transcription factor complex	GO:0003677 DNA binding | GO:0003700 sequence-specific DNA binding transcription factor activity | GO:0008134 transcription factor binding | GO:0042803 protein homodimerization activity	4555|Setaria italica	Setaria	Poaceae	Poales
Locus_2090_Transcript_230/268_Confidence_0.037_Length_1641	1641	gi|530278732|gb|AGT16671.1| nuclear transcription factor	203	4.64e-97	346.807	GO:0009785 blue light signaling pathway | GO:0009414 response to water deprivation | GO:0010262 somatic embryogenesis | GO:0045892 negative regulation of transcription, DNA-dependent	GO:0016023 cytoplasmic membrane-bounded vesicle | GO:0016602 CCAAT-binding factor complex	GO:0003677 DNA binding | GO:0003700 sequence-specific DNA binding transcription factor activity	128810|Saccharum hybrid cultivar	Saccharum	Poaceae	Poales
comp73418_c0_seq3	3303	gi|530278732|gb|AGT16671.1| nuclear transcription factor	192	2.49e-97	347.704	GO:0009785 blue light signaling pathway | GO:0009414 response to water deprivation | GO:0010262 somatic embryogenesis | GO:0045892 negative regulation of transcription, DNA-dependent	GO:0016023 cytoplasmic membrane-bounded vesicle | GO:0016602 CCAAT-binding factor complex	GO:0003677 DNA binding | GO:0003700 sequence-specific DNA binding transcription factor activity	128810|Saccharum hybrid cultivar	Saccharum	Poaceae	Poales
comp73418_c0_seq8	3445	gi|530278732|gb|AGT16671.1| nuclear transcription factor	192	2.49e-97	347.704	GO:0009785 blue light signaling pathway | GO:0009414 response to water deprivation | GO:0010262 somatic embryogenesis | GO:0045892 negative regulation of transcription, DNA-dependent	GO:0016023 cytoplasmic membrane-bounded vesicle | GO:0016602 CCAAT-binding factor complex	GO:0003677 DNA binding | GO:0003700 sequence-specific DNA binding transcription factor activity	128810|Saccharum hybrid cultivar	Saccharum	Poaceae	Poales
comp73737_c0_seq7	2120	gi|530278732|gb|AGT16671.1| nuclear transcription factor	192	2.49e-97	347.704	GO:0009785 blue light signaling pathway | GO:0009414 response to water deprivation | GO:0010262 somatic embryogenesis | GO:0045892 negative regulation of transcription, DNA-dependent	GO:0016023 cytoplasmic membrane-bounded vesicle | GO:0016602 CCAAT-binding factor complex	GO:0003677 DNA binding | GO:0003700 sequence-specific DNA binding transcription factor activity	128810|Saccharum hybrid cultivar	Saccharum	Poaceae	Poales
Locus_21273_Transcript_19/23_Confidence_0.458_Length_2528	2528	gi|530278732|gb|AGT16671.1| nuclear transcription factor	192	2.49e-97	347.704	GO:0009785 blue light signaling pathway | GO:0009414 response to water deprivation | GO:0010262 somatic embryogenesis | GO:0045892 negative regulation of transcription, DNA-dependent	GO:0016023 cytoplasmic membrane-bounded vesicle | GO:0016602 CCAAT-binding factor complex	GO:0003677 DNA binding | GO:0003700 sequence-specific DNA binding transcription factor activity	128810|Saccharum hybrid cultivar	Saccharum	Poaceae	Poales
Locus_13957_Transcript_52/58_Confidence_0.153_Length_1038	1038	gi|944248861|gb|KQL13124.1| hypothetical protein SETIT_025305mg	179	5.25e-98	349.948	GO:0006355 regulation of transcription, DNA-dependent	GO:0005634 nucleus | GO:0005667 transcription factor complex	GO:0003700 sequence-specific DNA binding transcription factor activity | GO:0003677 DNA binding	4555|Setaria italica	Setaria	Poaceae	Poales
Locus_5417_Transcript_10/28_Confidence_0.172_Length_854	854	gi|514801929|ref|XP_004975863.1| PREDICTED: MADS-box transcription factor 27-like	181	8.1e-99	352.64	GO:0010440 stomatal lineage progression | GO:0006355 regulation of transcription, DNA-dependent | GO:0048578 positive regulation of long-day photoperiodism, flowering | GO:0009556 microsporogenesis | GO:0052543 callose deposition in cell wall | GO:0048481 ovule development	GO:0005634 nucleus | GO:0005667 transcription factor complex	GO:0003677 DNA binding | GO:0003700 sequence-specific DNA binding transcription factor activity | GO:0042803 protein homodimerization activity | GO:0008134 transcription factor binding	4555|Setaria italica	Setaria	Poaceae	Poales
comp67351_c0_seq28	1220	gi|514814655|ref|XP_004982098.1| PREDICTED: nuclear transcription factor Y subunit A-1-like	189	8.1e-99	352.64	GO:0048510 regulation of timing of transition from vegetative to reproductive phase | GO:0010262 somatic embryogenesis | GO:0055046 microgametogenesis | GO:0045892 negative regulation of transcription, DNA-dependent	GO:0016602 CCAAT-binding factor complex	GO:0003677 DNA binding | GO:0003700 sequence-specific DNA binding transcription factor activity	4555|Setaria italica	Setaria	Poaceae	Poales
comp67351_c0_seq25	1247	gi|514814655|ref|XP_004982098.1| PREDICTED: nuclear transcription factor Y subunit A-1-like	189	8.1e-99	352.64	GO:0048510 regulation of timing of transition from vegetative to reproductive phase | GO:0010262 somatic embryogenesis | GO:0055046 microgametogenesis | GO:0045892 negative regulation of transcription, DNA-dependent	GO:0016602 CCAAT-binding factor complex	GO:0003677 DNA binding | GO:0003700 sequence-specific DNA binding transcription factor activity	4555|Setaria italica	Setaria	Poaceae	Poales
comp67351_c0_seq20	954	gi|514814655|ref|XP_004982098.1| PREDICTED: nuclear transcription factor Y subunit A-1-like	179	3.18e-99	353.986	GO:0048510 regulation of timing of transition from vegetative to reproductive phase | GO:0010262 somatic embryogenesis | GO:0055046 microgametogenesis | GO:0045892 negative regulation of transcription, DNA-dependent	GO:0016602 CCAAT-binding factor complex	GO:0003677 DNA binding | GO:0003700 sequence-specific DNA binding transcription factor activity	4555|Setaria italica	Setaria	Poaceae	Poales
Locus_18892_Transcript_28/56_Confidence_0.279_Length_1689	1689	gi|514812964|ref|XP_004981271.1| PREDICTED: AP2-like ethylene-responsive transcription factor TOE3	197	1.71e-99	354.883	GO:0048316 seed development | GO:0009651 response to salt stress | GO:0006355 regulation of transcription, DNA-dependent | GO:0010073 meristem maintenance | GO:0010228 vegetative to reproductive phase transition of meristem | GO:0048481 ovule development | GO:0010093 specification of floral organ identity | GO:0009737 response to abscisic acid stimulus	GO:0005634 nucleus | GO:0005667 transcription factor complex	GO:0003677 DNA binding | GO:0003700 sequence-specific DNA binding transcription factor activity	4555|Setaria italica	Setaria	Poaceae	Poales
Locus_19346_Transcript_10/16_Confidence_0.321_Length_2394	2394	gi|514741686|ref|XP_004959954.1| PREDICTED: auxin response factor 13-like	238	3.81e-103	366.998	GO:0048830 adventitious root development | GO:0009734 auxin mediated signaling pathway | GO:0006355 regulation of transcription, DNA-dependent | GO:0009555 pollen development | GO:0009653 anatomical structure morphogenesis	GO:0009536 plastid | GO:0005634 nucleus	GO:0003677 DNA binding	4555|Setaria italica	Setaria	Poaceae	Poales
Locus_5417_Transcript_9/28_Confidence_0.172_Length_815	815	gi|514801929|ref|XP_004975863.1| PREDICTED: MADS-box transcription factor 27-like	181	8.03e-104	369.241	GO:0010440 stomatal lineage progression | GO:0006355 regulation of transcription, DNA-dependent | GO:0048578 positive regulation of long-day photoperiodism, flowering | GO:0009556 microsporogenesis | GO:0052543 callose deposition in cell wall | GO:0048481 ovule development	GO:0005634 nucleus | GO:0005667 transcription factor complex	GO:0003677 DNA binding | GO:0003700 sequence-specific DNA binding transcription factor activity | GO:0042803 protein homodimerization activity | GO:0008134 transcription factor binding	4555|Setaria italica	Setaria	Poaceae	Poales
comp63680_c0_seq20	1858	gi|514812964|ref|XP_004981271.1| PREDICTED: AP2-like ethylene-responsive transcription factor TOE3	200	8.03e-104	369.241	GO:0048316 seed development | GO:0009651 response to salt stress | GO:0006355 regulation of transcription, DNA-dependent | GO:0010073 meristem maintenance | GO:0010228 vegetative to reproductive phase transition of meristem | GO:0048481 ovule development | GO:0010093 specification of floral organ identity | GO:0009737 response to abscisic acid stimulus	GO:0005634 nucleus | GO:0005667 transcription factor complex	GO:0003677 DNA binding | GO:0003700 sequence-specific DNA binding transcription factor activity	4555|Setaria italica	Setaria	Poaceae	Poales
Locus_18892_Transcript_36/56_Confidence_0.294_Length_1881	1881	gi|514812964|ref|XP_004981271.1| PREDICTED: AP2-like ethylene-responsive transcription factor TOE3	200	1.69e-104	371.484	GO:0048316 seed development | GO:0009651 response to salt stress | GO:0006355 regulation of transcription, DNA-dependent | GO:0010073 meristem maintenance | GO:0010228 vegetative to reproductive phase transition of meristem | GO:0048481 ovule development | GO:0010093 specification of floral organ identity | GO:0009737 response to abscisic acid stimulus	GO:0005634 nucleus | GO:0005667 transcription factor complex	GO:0003677 DNA binding | GO:0003700 sequence-specific DNA binding transcription factor activity	4555|Setaria italica	Setaria	Poaceae	Poales
Locus_839_Transcript_110/261_Confidence_0.052_Length_1352	1352	gi|242036751|ref|XP_002465770.1| hypothetical protein SORBIDRAFT_01g045500	186	9.08e-105	372.382	GO:0045892 negative regulation of transcription, DNA-dependent	GO:0016023 cytoplasmic membrane-bounded vesicle | GO:0016602 CCAAT-binding factor complex	GO:0003677 DNA binding | GO:0003700 sequence-specific DNA binding transcription factor activity	4558|Sorghum bicolor	Sorghum	Poaceae	Poales
comp67351_c0_seq22	1170	gi|514814655|ref|XP_004982098.1| PREDICTED: nuclear transcription factor Y subunit A-1-like	206	4.87e-105	373.279	GO:0048510 regulation of timing of transition from vegetative to reproductive phase | GO:0010262 somatic embryogenesis | GO:0055046 microgametogenesis | GO:0045892 negative regulation of transcription, DNA-dependent	GO:0016602 CCAAT-binding factor complex	GO:0003677 DNA binding | GO:0003700 sequence-specific DNA binding transcription factor activity	4555|Setaria italica	Setaria	Poaceae	Poales
Locus_839_Transcript_91/261_Confidence_0.050_Length_848	848	gi|514821677|ref|XP_004985516.1| PREDICTED: nuclear transcription factor Y subunit A-7 isoform X2	184	2.61e-105	374.176	GO:0006355 regulation of transcription, DNA-dependent	GO:0016023 cytoplasmic membrane-bounded vesicle | GO:0016602 CCAAT-binding factor complex	GO:0003677 DNA binding | GO:0003700 sequence-specific DNA binding transcription factor activity	4555|Setaria italica	Setaria	Poaceae	Poales
comp83218_c0_seq8	1640	gi|944248861|gb|KQL13124.1| hypothetical protein SETIT_025305mg	202	7.52e-106	375.971	GO:0048316 seed development | GO:0009651 response to salt stress | GO:0006355 regulation of transcription, DNA-dependent | GO:0010073 meristem maintenance | GO:0010228 vegetative to reproductive phase transition of meristem | GO:0048481 ovule development | GO:0010093 specification of floral organ identity | GO:0009737 response to abscisic acid stimulus	GO:0005634 nucleus | GO:0005667 transcription factor complex	GO:0003677 DNA binding | GO:0003700 sequence-specific DNA binding transcription factor activity	4555|Setaria italica	Setaria	Poaceae	Poales
Locus_35233_Transcript_13/21_Confidence_0.400_Length_984	984	gi|514798113|ref|XP_004974002.1| PREDICTED: teosinte glume architecture 1	213	1.58e-106	378.215	-	GO:0005634 nucleus	GO:0003677 DNA binding	4555|Setaria italica	Setaria	Poaceae	Poales
Locus_839_Transcript_94/261_Confidence_0.040_Length_843	843	gi|514821677|ref|XP_004985516.1| PREDICTED: nuclear transcription factor Y subunit A-7 isoform X2	184	3.34e-107	380.458	GO:0006355 regulation of transcription, DNA-dependent	GO:0016023 cytoplasmic membrane-bounded vesicle | GO:0016602 CCAAT-binding factor complex	GO:0003677 DNA binding | GO:0003700 sequence-specific DNA binding transcription factor activity	4555|Setaria italica	Setaria	Poaceae	Poales
Locus_5983_Transcript_44/82_Confidence_0.316_Length_2385	2385	gi|530279228|gb|AGT17087.1| hypothetical protein SHCRBa_084_G07_R_80	227	7.04e-108	382.701	GO:0048510 regulation of timing of transition from vegetative to reproductive phase | GO:0006355 regulation of transcription, DNA-dependent | GO:0048653 anther development	GO:0005634 nucleus	GO:0046872 metal ion binding | GO:0003677 DNA binding	128810|Saccharum hybrid cultivar	Saccharum	Poaceae	Poales
Locus_10929_Transcript_55/78_Confidence_0.216_Length_1883	1883	gi|952977755|ref|NP_001104904.2| indeterminate spikelet 1	186	3.78e-108	383.599	GO:0009651 response to salt stress | GO:0009887 organ morphogenesis | GO:0006355 regulation of transcription, DNA-dependent | GO:0010228 vegetative to reproductive phase transition of meristem | GO:0009658 chloroplast organization | GO:0009737 response to abscisic acid stimulus	GO:0005730 nucleolus | GO:0005667 transcription factor complex	GO:0003677 DNA binding | GO:0003700 sequence-specific DNA binding transcription factor activity	4577|Zea mays	Zea	Poaceae	Poales
Locus_10929_Transcript_65/78_Confidence_0.320_Length_1838	1838	gi|952977755|ref|NP_001104904.2| indeterminate spikelet 1	186	3.78e-108	383.599	GO:0009651 response to salt stress | GO:0009887 organ morphogenesis | GO:0006355 regulation of transcription, DNA-dependent | GO:0010228 vegetative to reproductive phase transition of meristem | GO:0009658 chloroplast organization | GO:0009737 response to abscisic acid stimulus	GO:0005730 nucleolus | GO:0005667 transcription factor complex	GO:0003677 DNA binding | GO:0003700 sequence-specific DNA binding transcription factor activity	4577|Zea mays	Zea	Poaceae	Poales
Locus_5983_Transcript_76/82_Confidence_0.132_Length_2066	2066	gi|514767850|ref|XP_004966343.1| PREDICTED: squamosa promoter-binding-like protein 12 isoform X1	227	2.03e-108	384.496	GO:0048510 regulation of timing of transition from vegetative to reproductive phase | GO:0006355 regulation of transcription, DNA-dependent | GO:0048653 anther development	GO:0005634 nucleus	GO:0046872 metal ion binding | GO:0003677 DNA binding	4555|Setaria italica	Setaria	Poaceae	Poales
Locus_14087_Transcript_62/66_Confidence_0.198_Length_2151	2151	gi|514767850|ref|XP_004966343.1| PREDICTED: squamosa promoter-binding-like protein 12 isoform X1	227	2.03e-108	384.496	GO:0048510 regulation of timing of transition from vegetative to reproductive phase | GO:0006355 regulation of transcription, DNA-dependent | GO:0048653 anther development	GO:0005634 nucleus	GO:0046872 metal ion binding | GO:0003677 DNA binding	4555|Setaria italica	Setaria	Poaceae	Poales
Locus_5983_Transcript_70/82_Confidence_0.070_Length_914	914	gi|242096962|ref|XP_002438971.1| hypothetical protein SORBIDRAFT_10g029190	226	4.27e-109	386.739	GO:0006355 regulation of transcription, DNA-dependent	GO:0005634 nucleus	GO:0046872 metal ion binding | GO:0003677 DNA binding	4558|Sorghum bicolor	Sorghum	Poaceae	Poales
comp79584_c0_seq58	1248	gi|944248861|gb|KQL13124.1| hypothetical protein SETIT_025305mg	203	3.13e-109	387.188	GO:0006355 regulation of transcription, DNA-dependent	GO:0005634 nucleus | GO:0005667 transcription factor complex	GO:0003700 sequence-specific DNA binding transcription factor activity | GO:0003677 DNA binding	4555|Setaria italica	Setaria	Poaceae	Poales
comp65473_c0_seq1	1864	gi|944248861|gb|KQL13124.1| hypothetical protein SETIT_025305mg	203	2.59e-110	390.778	GO:0048316 seed development | GO:0006355 regulation of transcription, DNA-dependent | GO:0010073 meristem maintenance | GO:0048481 ovule development | GO:0010093 specification of floral organ identity	GO:0005634 nucleus | GO:0005667 transcription factor complex	GO:0003677 DNA binding | GO:0003700 sequence-specific DNA binding transcription factor activity	4555|Setaria italica	Setaria	Poaceae	Poales
Locus_10929_Transcript_36/78_Confidence_0.196_Length_2135	2135	gi|514812964|ref|XP_004981271.1| PREDICTED: AP2-like ethylene-responsive transcription factor TOE3	175	1.9e-110	391.226	GO:0009651 response to salt stress | GO:0009887 organ morphogenesis | GO:0006355 regulation of transcription, DNA-dependent | GO:0010228 vegetative to reproductive phase transition of meristem | GO:0009658 chloroplast organization | GO:0009737 response to abscisic acid stimulus	GO:0005730 nucleolus | GO:0005667 transcription factor complex	GO:0003677 DNA binding | GO:0003700 sequence-specific DNA binding transcription factor activity	4555|Setaria italica	Setaria	Poaceae	Poales
comp65473_c0_seq3	1876	gi|944248861|gb|KQL13124.1| hypothetical protein SETIT_025305mg	206	1.9e-110	391.226	GO:0048316 seed development | GO:0006355 regulation of transcription, DNA-dependent | GO:0010073 meristem maintenance | GO:0048481 ovule development | GO:0010093 specification of floral organ identity	GO:0005634 nucleus | GO:0005667 transcription factor complex	GO:0003677 DNA binding | GO:0003700 sequence-specific DNA binding transcription factor activity	4555|Setaria italica	Setaria	Poaceae	Poales
Locus_18892_Transcript_21/56_Confidence_0.294_Length_2394	2394	gi|414873626|tpg|DAA52183.1| TPA: tasselseed6	198	1.9e-110	391.226	GO:0048316 seed development | GO:0009651 response to salt stress | GO:0006355 regulation of transcription, DNA-dependent | GO:0010073 meristem maintenance | GO:0010228 vegetative to reproductive phase transition of meristem | GO:0009658 chloroplast organization | GO:0048481 ovule development | GO:0010093 specification of floral organ identity | GO:0009737 response to abscisic acid stimulus	GO:0005730 nucleolus | GO:0005667 transcription factor complex	GO:0003677 DNA binding | GO:0003700 sequence-specific DNA binding transcription factor activity	4577|Zea mays	Zea	Poaceae	Poales
comp65473_c0_seq13	1622	gi|944248861|gb|KQL13124.1| hypothetical protein SETIT_025305mg	206	1.9e-110	391.226	GO:0048316 seed development | GO:0009651 response to salt stress | GO:0006355 regulation of transcription, DNA-dependent | GO:0010073 meristem maintenance | GO:0010228 vegetative to reproductive phase transition of meristem | GO:0048481 ovule development | GO:0010093 specification of floral organ identity | GO:0009737 response to abscisic acid stimulus	GO:0005634 nucleus | GO:0005667 transcription factor complex	GO:0003677 DNA binding | GO:0003700 sequence-specific DNA binding transcription factor activity	4555|Setaria italica	Setaria	Poaceae	Poales
Locus_14087_Transcript_49/66_Confidence_0.358_Length_2484	2484	gi|530279228|gb|AGT17087.1| hypothetical protein SHCRBa_084_G07_R_80	227	1.9e-110	391.226	GO:0048510 regulation of timing of transition from vegetative to reproductive phase | GO:0006355 regulation of transcription, DNA-dependent | GO:0048653 anther development	GO:0005634 nucleus	GO:0046872 metal ion binding | GO:0003677 DNA binding	128810|Saccharum hybrid cultivar	Saccharum	Poaceae	Poales
comp46215_c0_seq1	1684	gi|514731860|ref|XP_004957286.1| PREDICTED: squamosa promoter-binding-like protein 18 isoform X1	227	5.46e-111	393.021	GO:0006355 regulation of transcription, DNA-dependent	GO:0005634 nucleus	GO:0046872 metal ion binding | GO:0003677 DNA binding	4555|Setaria italica	Setaria	Poaceae	Poales
Locus_19994_Transcript_19/149_Confidence_0.053_Length_550	550	gi|514764397|ref|XP_004965498.1| PREDICTED: CMP-sialic acid transporter 1 isoform X1	172	1.57e-111	394.816	GO:0015739 sialic acid transport | GO:0008643 carbohydrate transport | GO:0015992 proton transport | GO:0015780 nucleotide-sugar transport	GO:0016021 integral to membrane | GO:0000139 Golgi membrane	GO:0015136 sialic acid transmembrane transporter activity | GO:0005351 sugar:hydrogen symporter activity | GO:0005338 nucleotide-sugar transmembrane transporter activity	4555|Setaria italica	Setaria	Poaceae	Poales
Locus_21273_Transcript_23/23_Confidence_0.083_Length_1325	1325	gi|530278732|gb|AGT16671.1| nuclear transcription factor	220	3.74e-113	400.2	GO:0009785 blue light signaling pathway | GO:0009414 response to water deprivation | GO:0010262 somatic embryogenesis | GO:0045892 negative regulation of transcription, DNA-dependent	GO:0016023 cytoplasmic membrane-bounded vesicle | GO:0016602 CCAAT-binding factor complex	GO:0003677 DNA binding | GO:0003700 sequence-specific DNA binding transcription factor activity	128810|Saccharum hybrid cultivar	Saccharum	Poaceae	Poales
comp73418_c0_seq1	1448	gi|530278732|gb|AGT16671.1| nuclear transcription factor	225	1.08e-113	401.995	GO:0009785 blue light signaling pathway | GO:0009414 response to water deprivation | GO:0010262 somatic embryogenesis | GO:0045892 negative regulation of transcription, DNA-dependent	GO:0016023 cytoplasmic membrane-bounded vesicle | GO:0016602 CCAAT-binding factor complex	GO:0003677 DNA binding | GO:0003700 sequence-specific DNA binding transcription factor activity	128810|Saccharum hybrid cultivar	Saccharum	Poaceae	Poales
comp73418_c0_seq4	2350	gi|530278732|gb|AGT16671.1| nuclear transcription factor	225	1.08e-113	401.995	GO:0009785 blue light signaling pathway | GO:0009414 response to water deprivation | GO:0010262 somatic embryogenesis | GO:0045892 negative regulation of transcription, DNA-dependent	GO:0016023 cytoplasmic membrane-bounded vesicle | GO:0016602 CCAAT-binding factor complex	GO:0003677 DNA binding | GO:0003700 sequence-specific DNA binding transcription factor activity	128810|Saccharum hybrid cultivar	Saccharum	Poaceae	Poales
Locus_16244_Transcript_14/14_Confidence_0.133_Length_1455	1455	gi|530278732|gb|AGT16671.1| nuclear transcription factor	225	1.08e-113	401.995	GO:0009785 blue light signaling pathway | GO:0009414 response to water deprivation | GO:0010262 somatic embryogenesis | GO:0045892 negative regulation of transcription, DNA-dependent	GO:0016023 cytoplasmic membrane-bounded vesicle | GO:0016602 CCAAT-binding factor complex	GO:0003677 DNA binding | GO:0003700 sequence-specific DNA binding transcription factor activity	128810|Saccharum hybrid cultivar	Saccharum	Poaceae	Poales
comp67351_c0_seq14	1170	gi|514814655|ref|XP_004982098.1| PREDICTED: nuclear transcription factor Y subunit A-1-like	215	1.08e-113	401.995	GO:0048510 regulation of timing of transition from vegetative to reproductive phase | GO:0010262 somatic embryogenesis | GO:0055046 microgametogenesis | GO:0045892 negative regulation of transcription, DNA-dependent	GO:0016602 CCAAT-binding factor complex	GO:0003677 DNA binding | GO:0003700 sequence-specific DNA binding transcription factor activity	4555|Setaria italica	Setaria	Poaceae	Poales
comp67351_c0_seq4	1197	gi|514814655|ref|XP_004982098.1| PREDICTED: nuclear transcription factor Y subunit A-1-like	215	1.08e-113	401.995	GO:0048510 regulation of timing of transition from vegetative to reproductive phase | GO:0010262 somatic embryogenesis | GO:0055046 microgametogenesis | GO:0045892 negative regulation of transcription, DNA-dependent	GO:0016602 CCAAT-binding factor complex	GO:0003677 DNA binding | GO:0003700 sequence-specific DNA binding transcription factor activity	4555|Setaria italica	Setaria	Poaceae	Poales
Locus_17579_Transcript_70/92_Confidence_0.115_Length_2150	2150	gi|514710006|ref|XP_004951926.1| PREDICTED: squamosa promoter-binding-like protein 3 isoform X1	210	6.54e-115	406.033	GO:0045893 positive regulation of transcription, DNA-dependent | GO:0048510 regulation of timing of transition from vegetative to reproductive phase | GO:0010358 leaf shaping | GO:0048653 anther development	GO:0005634 nucleus	GO:0046872 metal ion binding | GO:0003677 DNA binding	4555|Setaria italica	Setaria	Poaceae	Poales
Locus_14087_Transcript_45/66_Confidence_0.333_Length_2026	2026	gi|530279228|gb|AGT17087.1| hypothetical protein SHCRBa_084_G07_R_80	219	1.38e-115	408.276	GO:0048510 regulation of timing of transition from vegetative to reproductive phase | GO:0006355 regulation of transcription, DNA-dependent | GO:0048653 anther development	GO:0005634 nucleus	GO:0046872 metal ion binding | GO:0003677 DNA binding	128810|Saccharum hybrid cultivar	Saccharum	Poaceae	Poales
comp79901_c0_seq23	2448	gi|514812964|ref|XP_004981271.1| PREDICTED: AP2-like ethylene-responsive transcription factor TOE3	184	7.39e-116	409.173	GO:0048316 seed development | GO:0009651 response to salt stress | GO:0006355 regulation of transcription, DNA-dependent | GO:0010073 meristem maintenance | GO:0010228 vegetative to reproductive phase transition of meristem | GO:0048481 ovule development | GO:0010093 specification of floral organ identity | GO:0009737 response to abscisic acid stimulus	GO:0005634 nucleus | GO:0005667 transcription factor complex	GO:0003677 DNA binding | GO:0003700 sequence-specific DNA binding transcription factor activity	4555|Setaria italica	Setaria	Poaceae	Poales
Locus_14087_Transcript_47/66_Confidence_0.346_Length_2533	2533	gi|242096962|ref|XP_002438971.1| hypothetical protein SORBIDRAFT_10g029190	221	2.4e-117	414.109	GO:0045893 positive regulation of transcription, DNA-dependent | GO:0048510 regulation of timing of transition from vegetative to reproductive phase | GO:0010358 leaf shaping | GO:0048653 anther development	GO:0005634 nucleus	GO:0046872 metal ion binding | GO:0003677 DNA binding	4558|Sorghum bicolor	Sorghum	Poaceae	Poales
Locus_14087_Transcript_50/66_Confidence_0.370_Length_2506	2506	gi|242096962|ref|XP_002438971.1| hypothetical protein SORBIDRAFT_10g029190	221	2.4e-117	414.109	GO:0045893 positive regulation of transcription, DNA-dependent | GO:0048510 regulation of timing of transition from vegetative to reproductive phase | GO:0010358 leaf shaping | GO:0048653 anther development	GO:0005634 nucleus	GO:0046872 metal ion binding | GO:0003677 DNA binding	4558|Sorghum bicolor	Sorghum	Poaceae	Poales
Locus_14087_Transcript_58/66_Confidence_0.284_Length_2834	2834	gi|242096962|ref|XP_002438971.1| hypothetical protein SORBIDRAFT_10g029190	221	2.4e-117	414.109	GO:0045893 positive regulation of transcription, DNA-dependent | GO:0048510 regulation of timing of transition from vegetative to reproductive phase | GO:0010358 leaf shaping | GO:0048653 anther development	GO:0005634 nucleus	GO:0046872 metal ion binding | GO:0003677 DNA binding	4558|Sorghum bicolor	Sorghum	Poaceae	Poales
comp65473_c0_seq6	1745	gi|944248861|gb|KQL13124.1| hypothetical protein SETIT_025305mg	211	1.65e-119	421.288	GO:0048316 seed development | GO:0006355 regulation of transcription, DNA-dependent | GO:0010073 meristem maintenance | GO:0048481 ovule development | GO:0010093 specification of floral organ identity	GO:0005634 nucleus | GO:0005667 transcription factor complex	GO:0003677 DNA binding | GO:0003700 sequence-specific DNA binding transcription factor activity	4555|Setaria italica	Setaria	Poaceae	Poales
comp63680_c0_seq23	2201	gi|242037619|ref|XP_002466204.1| hypothetical protein SORBIDRAFT_01g003400	197	3.48e-120	423.531	GO:0048316 seed development | GO:0009651 response to salt stress | GO:0006355 regulation of transcription, DNA-dependent | GO:0010073 meristem maintenance | GO:0010228 vegetative to reproductive phase transition of meristem | GO:0048481 ovule development | GO:0010093 specification of floral organ identity | GO:0009737 response to abscisic acid stimulus	GO:0005634 nucleus | GO:0005667 transcription factor complex	GO:0003677 DNA binding | GO:0003700 sequence-specific DNA binding transcription factor activity	4558|Sorghum bicolor	Sorghum	Poaceae	Poales
Locus_17813_Transcript_16/20_Confidence_0.333_Length_1166	1166	gi|475614277|gb|EMT29022.1| Nuclear transcription factor Y subunit A-2	235	1.28e-122	431.607	GO:0009414 response to water deprivation | GO:0048510 regulation of timing of transition from vegetative to reproductive phase | GO:0045892 negative regulation of transcription, DNA-dependent | GO:0055046 microgametogenesis | GO:0010262 somatic embryogenesis | GO:0009785 blue light signaling pathway	GO:0016602 CCAAT-binding factor complex	GO:0003677 DNA binding | GO:0003700 sequence-specific DNA binding transcription factor activity	37682|Aegilops tauschii	Aegilops	Poaceae	Poales
Locus_7001_Transcript_79/84_Confidence_0.135_Length_2928	2928	gi|514818685|ref|XP_004984044.1| PREDICTED: nuclear transcription factor Y subunit A-4-like isoform X1	242	2.23e-124	437.44	GO:0006355 regulation of transcription, DNA-dependent | GO:0010262 somatic embryogenesis	GO:0016602 CCAAT-binding factor complex	GO:0003677 DNA binding | GO:0003700 sequence-specific DNA binding transcription factor activity	4555|Setaria italica	Setaria	Poaceae	Poales
comp83375_c0_seq3	1698	gi|514818685|ref|XP_004984044.1| PREDICTED: nuclear transcription factor Y subunit A-4-like isoform X1	242	4.7e-125	439.683	GO:0009785 blue light signaling pathway | GO:0009414 response to water deprivation | GO:0010262 somatic embryogenesis | GO:0045892 negative regulation of transcription, DNA-dependent	GO:0016602 CCAAT-binding factor complex	GO:0003677 DNA binding | GO:0003700 sequence-specific DNA binding transcription factor activity	4555|Setaria italica	Setaria	Poaceae	Poales
Locus_7001_Transcript_2/84_Confidence_0.086_Length_1076	1076	gi|514818685|ref|XP_004984044.1| PREDICTED: nuclear transcription factor Y subunit A-4-like isoform X1	233	3.45e-125	440.132	GO:0009785 blue light signaling pathway | GO:0009414 response to water deprivation | GO:0010262 somatic embryogenesis | GO:0045892 negative regulation of transcription, DNA-dependent	GO:0016602 CCAAT-binding factor complex	GO:0003677 DNA binding | GO:0003700 sequence-specific DNA binding transcription factor activity	4555|Setaria italica	Setaria	Poaceae	Poales
Locus_18892_Transcript_39/56_Confidence_0.235_Length_1428	1428	gi|944084945|gb|KQK20297.1| hypothetical protein BRADI_1g53650	325	1.35e-125	441.478	GO:0048316 seed development | GO:0009651 response to salt stress | GO:0006355 regulation of transcription, DNA-dependent | GO:0010073 meristem maintenance | GO:0010228 vegetative to reproductive phase transition of meristem | GO:0048481 ovule development | GO:0010093 specification of floral organ identity | GO:0009737 response to abscisic acid stimulus	GO:0005634 nucleus | GO:0005667 transcription factor complex	GO:0003677 DNA binding | GO:0003700 sequence-specific DNA binding transcription factor activity	15368|Brachypodium distachyon	Brachypodium	Poaceae	Poales
Locus_20324_Transcript_6/30_Confidence_0.230_Length_1151	1151	gi|573952284|ref|XP_006658418.1| PREDICTED: floral homeotic protein APETALA 2-like	253	1.43e-128	451.349	GO:0009651 response to salt stress | GO:0009887 organ morphogenesis | GO:0006355 regulation of transcription, DNA-dependent | GO:0010228 vegetative to reproductive phase transition of meristem | GO:0009737 response to abscisic acid stimulus	GO:0005730 nucleolus | GO:0005667 transcription factor complex	GO:0003677 DNA binding | GO:0003700 sequence-specific DNA binding transcription factor activity	4533|Oryza brachyantha	Oryza	Poaceae	Poales
Locus_10929_Transcript_52/78_Confidence_0.206_Length_2094	2094	gi|514812964|ref|XP_004981271.1| PREDICTED: AP2-like ethylene-responsive transcription factor TOE3	224	4.12e-129	453.144	GO:0009651 response to salt stress | GO:0009887 organ morphogenesis | GO:0006355 regulation of transcription, DNA-dependent | GO:0010228 vegetative to reproductive phase transition of meristem | GO:0009658 chloroplast organization | GO:0009737 response to abscisic acid stimulus	GO:0005730 nucleolus | GO:0005667 transcription factor complex	GO:0003677 DNA binding | GO:0003700 sequence-specific DNA binding transcription factor activity	4555|Setaria italica	Setaria	Poaceae	Poales
Locus_15005_Transcript_8/11_Confidence_0.429_Length_659	659	gi|573942398|ref|XP_006653586.1| PREDICTED: 2-phytyl-1,4-beta-naphthoquinone methyltransferase, chloroplastic-like	216	3.02e-129	453.593	GO:0009234 menaquinone biosynthetic process | GO:0032259 methylation | GO:0042372 phylloquinone biosynthetic process	GO:0009536 plastid	GO:0052624 2-phytyl-1,4-naphthoquinone methyltransferase activity	4533|Oryza brachyantha	Oryza	Poaceae	Poales
comp73418_c0_seq7	1306	gi|514718835|ref|XP_004954092.1| PREDICTED: nuclear transcription factor Y subunit A-8-like	256	3.42e-130	456.733	GO:0009785 blue light signaling pathway | GO:0009414 response to water deprivation | GO:0010262 somatic embryogenesis | GO:0045892 negative regulation of transcription, DNA-dependent	GO:0016023 cytoplasmic membrane-bounded vesicle | GO:0016602 CCAAT-binding factor complex	GO:0003677 DNA binding | GO:0003700 sequence-specific DNA binding transcription factor activity	4555|Setaria italica	Setaria	Poaceae	Poales
comp73737_c0_seq3	1338	gi|514718835|ref|XP_004954092.1| PREDICTED: nuclear transcription factor Y subunit A-8-like	256	3.42e-130	456.733	GO:0009785 blue light signaling pathway | GO:0009414 response to water deprivation | GO:0010262 somatic embryogenesis | GO:0045892 negative regulation of transcription, DNA-dependent	GO:0016023 cytoplasmic membrane-bounded vesicle | GO:0016602 CCAAT-binding factor complex	GO:0003677 DNA binding | GO:0003700 sequence-specific DNA binding transcription factor activity	4555|Setaria italica	Setaria	Poaceae	Poales
Locus_21273_Transcript_7/23_Confidence_0.500_Length_1513	1513	gi|514718835|ref|XP_004954092.1| PREDICTED: nuclear transcription factor Y subunit A-8-like	256	3.42e-130	456.733	GO:0009785 blue light signaling pathway | GO:0009414 response to water deprivation | GO:0010262 somatic embryogenesis | GO:0045892 negative regulation of transcription, DNA-dependent	GO:0016023 cytoplasmic membrane-bounded vesicle | GO:0016602 CCAAT-binding factor complex	GO:0003677 DNA binding | GO:0003700 sequence-specific DNA binding transcription factor activity	4555|Setaria italica	Setaria	Poaceae	Poales
Locus_21011_Transcript_3/9_Confidence_0.273_Length_1077	1077	gi|514786455|ref|XP_004971091.1| PREDICTED: squamosa promoter-binding-like protein 2	260	9.83e-131	458.528	GO:0006355 regulation of transcription, DNA-dependent | GO:0048653 anther development	GO:0005634 nucleus	GO:0046872 metal ion binding | GO:0003677 DNA binding	4555|Setaria italica	Setaria	Poaceae	Poales
Locus_839_Transcript_88/261_Confidence_0.073_Length_2104	2104	gi|514821681|ref|XP_004985518.1| PREDICTED: nuclear transcription factor Y subunit A-7 isoform X4	225	3.86e-131	459.874	GO:0006355 regulation of transcription, DNA-dependent	GO:0016023 cytoplasmic membrane-bounded vesicle | GO:0016602 CCAAT-binding factor complex	GO:0003677 DNA binding | GO:0003700 sequence-specific DNA binding transcription factor activity	4555|Setaria italica	Setaria	Poaceae	Poales
comp73418_c0_seq6	2208	gi|530279101|gb|AGT16982.1| nuclear transcription factor	260	2.83e-131	460.323	GO:0009785 blue light signaling pathway | GO:0009414 response to water deprivation | GO:0010262 somatic embryogenesis | GO:0045892 negative regulation of transcription, DNA-dependent	GO:0016023 cytoplasmic membrane-bounded vesicle | GO:0016602 CCAAT-binding factor complex	GO:0003677 DNA binding | GO:0003700 sequence-specific DNA binding transcription factor activity	128810|Saccharum hybrid cultivar	Saccharum	Poaceae	Poales
comp73737_c0_seq1	1275	gi|530279101|gb|AGT16982.1| nuclear transcription factor	260	2.83e-131	460.323	GO:0009785 blue light signaling pathway | GO:0009414 response to water deprivation | GO:0010262 somatic embryogenesis | GO:0045892 negative regulation of transcription, DNA-dependent	GO:0016023 cytoplasmic membrane-bounded vesicle | GO:0016602 CCAAT-binding factor complex	GO:0003677 DNA binding | GO:0003700 sequence-specific DNA binding transcription factor activity	128810|Saccharum hybrid cultivar	Saccharum	Poaceae	Poales
Locus_9469_Transcript_46/63_Confidence_0.204_Length_1140	1140	gi|242036751|ref|XP_002465770.1| hypothetical protein SORBIDRAFT_01g045500	229	3.2e-132	463.463	GO:0045892 negative regulation of transcription, DNA-dependent	GO:0016023 cytoplasmic membrane-bounded vesicle | GO:0016602 CCAAT-binding factor complex	GO:0003677 DNA binding | GO:0003700 sequence-specific DNA binding transcription factor activity	4558|Sorghum bicolor	Sorghum	Poaceae	Poales
Locus_839_Transcript_89/261_Confidence_0.061_Length_1057	1057	gi|514821681|ref|XP_004985518.1| PREDICTED: nuclear transcription factor Y subunit A-7 isoform X4	227	1.72e-132	464.361	GO:0006355 regulation of transcription, DNA-dependent	GO:0016023 cytoplasmic membrane-bounded vesicle | GO:0016602 CCAAT-binding factor complex	GO:0003677 DNA binding | GO:0003700 sequence-specific DNA binding transcription factor activity	4555|Setaria italica	Setaria	Poaceae	Poales
Locus_5717_Transcript_33/37_Confidence_0.237_Length_1451	1451	gi|514709286|ref|XP_004951747.1| PREDICTED: squamosa promoter-binding-like protein 4	225	4.94e-133	466.156	GO:0048510 regulation of timing of transition from vegetative to reproductive phase | GO:0006355 regulation of transcription, DNA-dependent | GO:0048653 anther development	GO:0009536 plastid | GO:0005634 nucleus	GO:0046872 metal ion binding | GO:0003677 DNA binding	4555|Setaria italica	Setaria	Poaceae	Poales
comp78487_c0_seq10	1357	gi|514821677|ref|XP_004985516.1| PREDICTED: nuclear transcription factor Y subunit A-7 isoform X2	227	2.65e-133	467.053	GO:0006355 regulation of transcription, DNA-dependent	GO:0016023 cytoplasmic membrane-bounded vesicle | GO:0016602 CCAAT-binding factor complex	GO:0003677 DNA binding | GO:0003700 sequence-specific DNA binding transcription factor activity	4555|Setaria italica	Setaria	Poaceae	Poales
comp78487_c0_seq6	1234	gi|514821681|ref|XP_004985518.1| PREDICTED: nuclear transcription factor Y subunit A-7 isoform X4	227	1.42e-133	467.95	GO:0006355 regulation of transcription, DNA-dependent	GO:0016023 cytoplasmic membrane-bounded vesicle | GO:0016602 CCAAT-binding factor complex	GO:0003677 DNA binding | GO:0003700 sequence-specific DNA binding transcription factor activity	4555|Setaria italica	Setaria	Poaceae	Poales
Locus_9733_Transcript_13/16_Confidence_0.190_Length_991	991	gi|242070997|ref|XP_002450775.1| hypothetical protein SORBIDRAFT_05g017510	244	2.99e-134	470.194	GO:0006355 regulation of transcription, DNA-dependent	GO:0005634 nucleus	GO:0046872 metal ion binding | GO:0003677 DNA binding	4558|Sorghum bicolor	Sorghum	Poaceae	Poales
Locus_15085_Transcript_15/40_Confidence_0.302_Length_1564	1564	gi|242089537|ref|XP_002440601.1| hypothetical protein SORBIDRAFT_09g003870	207	2.99e-134	470.194	GO:0009734 auxin mediated signaling pathway | GO:0010311 lateral root formation | GO:0016567 protein ubiquitination | GO:0048443 stamen development | GO:0002237 response to molecule of bacterial origin | GO:0010152 pollen maturation | GO:0016036 cellular response to phosphate starvation	GO:0043224 nuclear SCF ubiquitin ligase complex	GO:0000822 inositol hexakisphosphate binding | GO:0010011 auxin binding | GO:0004842 ubiquitin-protein ligase activity	4558|Sorghum bicolor	Sorghum	Poaceae	Poales
Locus_5717_Transcript_35/37_Confidence_0.186_Length_1638	1638	gi|514709286|ref|XP_004951747.1| PREDICTED: squamosa promoter-binding-like protein 4	227	2.99e-134	470.194	GO:0048510 regulation of timing of transition from vegetative to reproductive phase | GO:0006355 regulation of transcription, DNA-dependent | GO:0048653 anther development	GO:0009536 plastid | GO:0005634 nucleus	GO:0046872 metal ion binding | GO:0003677 DNA binding	4555|Setaria italica	Setaria	Poaceae	Poales
Locus_839_Transcript_98/261_Confidence_0.054_Length_1125	1125	gi|514821677|ref|XP_004985516.1| PREDICTED: nuclear transcription factor Y subunit A-7 isoform X2	233	8.62e-135	471.988	GO:0045892 negative regulation of transcription, DNA-dependent	GO:0016023 cytoplasmic membrane-bounded vesicle | GO:0016602 CCAAT-binding factor complex	GO:0003677 DNA binding | GO:0003700 sequence-specific DNA binding transcription factor activity	4555|Setaria italica	Setaria	Poaceae	Poales
Locus_15085_Transcript_11/40_Confidence_0.340_Length_1603	1603	gi|242089537|ref|XP_002440601.1| hypothetical protein SORBIDRAFT_09g003870	207	2.48e-135	473.783	GO:0009734 auxin mediated signaling pathway | GO:0010311 lateral root formation | GO:0016567 protein ubiquitination | GO:0048443 stamen development | GO:0002237 response to molecule of bacterial origin | GO:0010152 pollen maturation | GO:0016036 cellular response to phosphate starvation	GO:0043224 nuclear SCF ubiquitin ligase complex	GO:0000822 inositol hexakisphosphate binding | GO:0010011 auxin binding | GO:0004842 ubiquitin-protein ligase activity	4558|Sorghum bicolor	Sorghum	Poaceae	Poales
Locus_9469_Transcript_41/63_Confidence_0.204_Length_1132	1132	gi|242036751|ref|XP_002465770.1| hypothetical protein SORBIDRAFT_01g045500	234	3.83e-136	476.475	GO:0045892 negative regulation of transcription, DNA-dependent	GO:0016023 cytoplasmic membrane-bounded vesicle | GO:0016602 CCAAT-binding factor complex	GO:0003677 DNA binding | GO:0003700 sequence-specific DNA binding transcription factor activity	4558|Sorghum bicolor	Sorghum	Poaceae	Poales
Locus_9469_Transcript_48/63_Confidence_0.140_Length_1434	1434	gi|242036751|ref|XP_002465770.1| hypothetical protein SORBIDRAFT_01g045500	234	3.83e-136	476.475	GO:0045892 negative regulation of transcription, DNA-dependent	GO:0016023 cytoplasmic membrane-bounded vesicle | GO:0016602 CCAAT-binding factor complex	GO:0003677 DNA binding | GO:0003700 sequence-specific DNA binding transcription factor activity	4558|Sorghum bicolor	Sorghum	Poaceae	Poales
comp78487_c0_seq4	1190	gi|514821677|ref|XP_004985516.1| PREDICTED: nuclear transcription factor Y subunit A-7 isoform X2	232	2.05e-136	477.372	GO:0006355 regulation of transcription, DNA-dependent	GO:0016023 cytoplasmic membrane-bounded vesicle | GO:0016602 CCAAT-binding factor complex	GO:0003677 DNA binding | GO:0003700 sequence-specific DNA binding transcription factor activity	4555|Setaria italica	Setaria	Poaceae	Poales
Locus_25981_Transcript_7/14_Confidence_0.381_Length_751	751	gi|115471291|ref|NP_001059244.1| Os07g0235800	246	1.1e-136	478.27	GO:0009651 response to salt stress | GO:0009887 organ morphogenesis | GO:0006355 regulation of transcription, DNA-dependent | GO:0010228 vegetative to reproductive phase transition of meristem | GO:0009737 response to abscisic acid stimulus	GO:0005730 nucleolus | GO:0005667 transcription factor complex	GO:0003677 DNA binding | GO:0003700 sequence-specific DNA binding transcription factor activity	4530|Oryza sativa	Oryza	Poaceae	Poales
comp78487_c0_seq1	1457	gi|514821677|ref|XP_004985516.1| PREDICTED: nuclear transcription factor Y subunit A-7 isoform X2	232	8.07e-137	478.718	GO:0006355 regulation of transcription, DNA-dependent	GO:0016023 cytoplasmic membrane-bounded vesicle | GO:0016602 CCAAT-binding factor complex	GO:0003677 DNA binding | GO:0003700 sequence-specific DNA binding transcription factor activity	4555|Setaria italica	Setaria	Poaceae	Poales
comp78487_c0_seq7	1334	gi|514821681|ref|XP_004985518.1| PREDICTED: nuclear transcription factor Y subunit A-7 isoform X4	232	4.33e-137	479.616	GO:0006355 regulation of transcription, DNA-dependent	GO:0016023 cytoplasmic membrane-bounded vesicle | GO:0016602 CCAAT-binding factor complex	GO:0003677 DNA binding | GO:0003700 sequence-specific DNA binding transcription factor activity	4555|Setaria italica	Setaria	Poaceae	Poales
Locus_9469_Transcript_54/63_Confidence_0.151_Length_1135	1135	gi|514821677|ref|XP_004985516.1| PREDICTED: nuclear transcription factor Y subunit A-7 isoform X2	232	2.32e-137	480.513	GO:0006355 regulation of transcription, DNA-dependent	GO:0016023 cytoplasmic membrane-bounded vesicle | GO:0016602 CCAAT-binding factor complex	GO:0003677 DNA binding | GO:0003700 sequence-specific DNA binding transcription factor activity	4555|Setaria italica	Setaria	Poaceae	Poales
comp73737_c0_seq5	1258	gi|514718835|ref|XP_004954092.1| PREDICTED: nuclear transcription factor Y subunit A-8-like	269	1.7e-137	480.962	GO:0009785 blue light signaling pathway | GO:0009414 response to water deprivation | GO:0010262 somatic embryogenesis | GO:0045892 negative regulation of transcription, DNA-dependent	GO:0016023 cytoplasmic membrane-bounded vesicle | GO:0016602 CCAAT-binding factor complex	GO:0003677 DNA binding | GO:0003700 sequence-specific DNA binding transcription factor activity	4555|Setaria italica	Setaria	Poaceae	Poales
Locus_21273_Transcript_6/23_Confidence_0.458_Length_1433	1433	gi|514718835|ref|XP_004954092.1| PREDICTED: nuclear transcription factor Y subunit A-8-like	269	1.7e-137	480.962	GO:0009785 blue light signaling pathway | GO:0009414 response to water deprivation | GO:0010262 somatic embryogenesis | GO:0045892 negative regulation of transcription, DNA-dependent	GO:0016023 cytoplasmic membrane-bounded vesicle | GO:0016602 CCAAT-binding factor complex	GO:0003677 DNA binding | GO:0003700 sequence-specific DNA binding transcription factor activity	4555|Setaria italica	Setaria	Poaceae	Poales
Locus_5983_Transcript_45/82_Confidence_0.325_Length_2408	2408	gi|530279228|gb|AGT17087.1| hypothetical protein SHCRBa_084_G07_R_80	255	9.12e-138	481.859	GO:0045893 positive regulation of transcription, DNA-dependent | GO:0048510 regulation of timing of transition from vegetative to reproductive phase | GO:0010358 leaf shaping | GO:0048653 anther development	GO:0005634 nucleus	GO:0046872 metal ion binding | GO:0003677 DNA binding	128810|Saccharum hybrid cultivar	Saccharum	Poaceae	Poales
Locus_14326_Transcript_27/49_Confidence_0.385_Length_2913	2913	gi|514735810|ref|XP_004958251.1| PREDICTED: nuclear transcription factor Y subunit A-4-like isoform X1	271	4.89e-138	482.757	GO:0006355 regulation of transcription, DNA-dependent	GO:0016602 CCAAT-binding factor complex	GO:0003677 DNA binding | GO:0003700 sequence-specific DNA binding transcription factor activity	4555|Setaria italica	Setaria	Poaceae	Poales
Locus_9469_Transcript_30/63_Confidence_0.140_Length_1187	1187	gi|514821677|ref|XP_004985516.1| PREDICTED: nuclear transcription factor Y subunit A-7 isoform X2	232	3.58e-138	483.205	GO:0006355 regulation of transcription, DNA-dependent	GO:0016023 cytoplasmic membrane-bounded vesicle | GO:0016602 CCAAT-binding factor complex	GO:0003677 DNA binding | GO:0003700 sequence-specific DNA binding transcription factor activity	4555|Setaria italica	Setaria	Poaceae	Poales
comp79438_c0_seq8	1305	gi|514735810|ref|XP_004958251.1| PREDICTED: nuclear transcription factor Y subunit A-4-like isoform X1	264	1.03e-138	485	GO:0006355 regulation of transcription, DNA-dependent	GO:0016602 CCAAT-binding factor complex	GO:0003677 DNA binding | GO:0003700 sequence-specific DNA binding transcription factor activity	4555|Setaria italica	Setaria	Poaceae	Poales
Locus_9469_Transcript_42/63_Confidence_0.204_Length_1155	1155	gi|242036751|ref|XP_002465770.1| hypothetical protein SORBIDRAFT_01g045500	234	7.56e-139	485.449	GO:0045892 negative regulation of transcription, DNA-dependent	GO:0016023 cytoplasmic membrane-bounded vesicle | GO:0016602 CCAAT-binding factor complex	GO:0003677 DNA binding | GO:0003700 sequence-specific DNA binding transcription factor activity	4558|Sorghum bicolor	Sorghum	Poaceae	Poales
comp64705_c0_seq5	1290	gi|514821681|ref|XP_004985518.1| PREDICTED: nuclear transcription factor Y subunit A-7 isoform X4	232	5.53e-139	485.897	GO:0006355 regulation of transcription, DNA-dependent	GO:0016023 cytoplasmic membrane-bounded vesicle | GO:0016602 CCAAT-binding factor complex	GO:0003677 DNA binding | GO:0003700 sequence-specific DNA binding transcription factor activity	4555|Setaria italica	Setaria	Poaceae	Poales
Locus_839_Transcript_84/261_Confidence_0.073_Length_1998	1998	gi|514821681|ref|XP_004985518.1| PREDICTED: nuclear transcription factor Y subunit A-7 isoform X4	232	5.53e-139	485.897	GO:0006355 regulation of transcription, DNA-dependent	GO:0016023 cytoplasmic membrane-bounded vesicle | GO:0016602 CCAAT-binding factor complex	GO:0003677 DNA binding | GO:0003700 sequence-specific DNA binding transcription factor activity	4555|Setaria italica	Setaria	Poaceae	Poales
comp67036_c0_seq8	2375	gi|514735810|ref|XP_004958251.1| PREDICTED: nuclear transcription factor Y subunit A-4-like isoform X1	271	5.53e-139	485.897	GO:0006355 regulation of transcription, DNA-dependent	GO:0016602 CCAAT-binding factor complex	GO:0003677 DNA binding | GO:0003700 sequence-specific DNA binding transcription factor activity	4555|Setaria italica	Setaria	Poaceae	Poales
Locus_839_Transcript_102/261_Confidence_0.054_Length_1180	1180	gi|514821677|ref|XP_004985516.1| PREDICTED: nuclear transcription factor Y subunit A-7 isoform X2	237	2.97e-139	486.795	GO:0045892 negative regulation of transcription, DNA-dependent	GO:0016023 cytoplasmic membrane-bounded vesicle | GO:0016602 CCAAT-binding factor complex	GO:0003677 DNA binding | GO:0003700 sequence-specific DNA binding transcription factor activity	4555|Setaria italica	Setaria	Poaceae	Poales
Locus_18892_Transcript_35/56_Confidence_0.294_Length_1637	1637	gi|952977755|ref|NP_001104904.2| indeterminate spikelet 1	233	1.17e-139	488.141	GO:0048316 seed development | GO:0009651 response to salt stress | GO:0006355 regulation of transcription, DNA-dependent | GO:0010073 meristem maintenance | GO:0010228 vegetative to reproductive phase transition of meristem | GO:0048481 ovule development | GO:0010093 specification of floral organ identity | GO:0009737 response to abscisic acid stimulus	GO:0005634 nucleus | GO:0005667 transcription factor complex	GO:0003677 DNA binding | GO:0003700 sequence-specific DNA binding transcription factor activity	4577|Zea mays	Zea	Poaceae	Poales
comp79373_c0_seq31	1226	gi|116309924|emb|CAH66957.1| OSIGBa0147H17.5	243	8.54e-140	488.589	GO:0055085 transmembrane transport	GO:0016021 integral to membrane	-	4530|Oryza sativa	Oryza	Poaceae	Poales
comp78487_c0_seq2	1290	gi|514821677|ref|XP_004985516.1| PREDICTED: nuclear transcription factor Y subunit A-7 isoform X2	237	6.26e-140	489.038	GO:0006355 regulation of transcription, DNA-dependent	GO:0016023 cytoplasmic membrane-bounded vesicle | GO:0016602 CCAAT-binding factor complex	GO:0003677 DNA binding | GO:0003700 sequence-specific DNA binding transcription factor activity	4555|Setaria italica	Setaria	Poaceae	Poales
comp54836_c0_seq1	740	gi|115471291|ref|NP_001059244.1| Os07g0235800	246	4.58e-140	489.487	GO:0009651 response to salt stress | GO:0009887 organ morphogenesis | GO:0006355 regulation of transcription, DNA-dependent | GO:0010228 vegetative to reproductive phase transition of meristem | GO:0009737 response to abscisic acid stimulus	GO:0005730 nucleolus | GO:0005667 transcription factor complex	GO:0003677 DNA binding | GO:0003700 sequence-specific DNA binding transcription factor activity	4530|Oryza sativa	Oryza	Poaceae	Poales
Locus_16183_Transcript_29/55_Confidence_0.367_Length_1386	1386	gi|514735810|ref|XP_004958251.1| PREDICTED: nuclear transcription factor Y subunit A-4-like isoform X1	271	2.04e-141	493.974	GO:0006355 regulation of transcription, DNA-dependent	GO:0016602 CCAAT-binding factor complex	GO:0003677 DNA binding | GO:0003700 sequence-specific DNA binding transcription factor activity	4555|Setaria italica	Setaria	Poaceae	Poales
Locus_2698_Transcript_8/112_Confidence_0.109_Length_1002	1002	gi|514767480|ref|XP_004966254.1| PREDICTED: auxin response factor 18	241	2.04e-141	493.974	GO:0048442 sepal development | GO:0009734 auxin mediated signaling pathway | GO:0010154 fruit development | GO:0006355 regulation of transcription, DNA-dependent | GO:0051301 cell division | GO:0009738 abscisic acid mediated signaling pathway | GO:0048441 petal development | GO:0031540 regulation of anthocyanin biosynthetic process | GO:0048589 developmental growth | GO:0048829 root cap developme…	GO:0005634 nucleus	GO:0003677 DNA binding | GO:0046983 protein dimerization activity	4555|Setaria italica	Setaria	Poaceae	Poales
comp64705_c0_seq3	1246	gi|514821677|ref|XP_004985516.1| PREDICTED: nuclear transcription factor Y subunit A-7 isoform X2	237	5.86e-142	495.768	GO:0006355 regulation of transcription, DNA-dependent	GO:0016023 cytoplasmic membrane-bounded vesicle | GO:0016602 CCAAT-binding factor complex	GO:0003677 DNA binding | GO:0003700 sequence-specific DNA binding transcription factor activity	4555|Setaria italica	Setaria	Poaceae	Poales
Locus_14326_Transcript_40/49_Confidence_0.333_Length_3120	3120	gi|514735810|ref|XP_004958251.1| PREDICTED: nuclear transcription factor Y subunit A-4-like isoform X1	276	4.29e-142	496.217	GO:0006355 regulation of transcription, DNA-dependent	GO:0016602 CCAAT-binding factor complex	GO:0003677 DNA binding | GO:0003700 sequence-specific DNA binding transcription factor activity	4555|Setaria italica	Setaria	Poaceae	Poales
Locus_14326_Transcript_24/49_Confidence_0.449_Length_2916	2916	gi|514735810|ref|XP_004958251.1| PREDICTED: nuclear transcription factor Y subunit A-4-like isoform X1	278	1.91e-143	500.704	GO:0006355 regulation of transcription, DNA-dependent	GO:0016602 CCAAT-binding factor complex	GO:0003677 DNA binding | GO:0003700 sequence-specific DNA binding transcription factor activity	4555|Setaria italica	Setaria	Poaceae	Poales
Locus_14326_Transcript_48/49_Confidence_0.295_Length_2957	2957	gi|514735810|ref|XP_004958251.1| PREDICTED: nuclear transcription factor Y subunit A-4-like isoform X1	278	1.91e-143	500.704	GO:0006355 regulation of transcription, DNA-dependent	GO:0016602 CCAAT-binding factor complex	GO:0003677 DNA binding | GO:0003700 sequence-specific DNA binding transcription factor activity	4555|Setaria italica	Setaria	Poaceae	Poales
Locus_14326_Transcript_28/49_Confidence_0.423_Length_2986	2986	gi|514735810|ref|XP_004958251.1| PREDICTED: nuclear transcription factor Y subunit A-4-like isoform X1	278	1.91e-143	500.704	GO:0006355 regulation of transcription, DNA-dependent	GO:0016602 CCAAT-binding factor complex	GO:0003677 DNA binding | GO:0003700 sequence-specific DNA binding transcription factor activity	4555|Setaria italica	Setaria	Poaceae	Poales
Locus_9469_Transcript_56/63_Confidence_0.151_Length_1190	1190	gi|514821677|ref|XP_004985516.1| PREDICTED: nuclear transcription factor Y subunit A-7 isoform X2	237	7.49e-144	502.05	GO:0006355 regulation of transcription, DNA-dependent	GO:0016023 cytoplasmic membrane-bounded vesicle | GO:0016602 CCAAT-binding factor complex	GO:0003677 DNA binding | GO:0003700 sequence-specific DNA binding transcription factor activity	4555|Setaria italica	Setaria	Poaceae	Poales
comp79438_c0_seq12	1442	gi|514735810|ref|XP_004958251.1| PREDICTED: nuclear transcription factor Y subunit A-4-like isoform X1	278	5.49e-144	502.498	GO:0006355 regulation of transcription, DNA-dependent	GO:0016602 CCAAT-binding factor complex	GO:0003677 DNA binding | GO:0003700 sequence-specific DNA binding transcription factor activity	4555|Setaria italica	Setaria	Poaceae	Poales
comp79438_c0_seq7	2951	gi|514735810|ref|XP_004958251.1| PREDICTED: nuclear transcription factor Y subunit A-4-like isoform X1	278	5.49e-144	502.498	GO:0006355 regulation of transcription, DNA-dependent	GO:0016602 CCAAT-binding factor complex	GO:0003677 DNA binding | GO:0003700 sequence-specific DNA binding transcription factor activity	4555|Setaria italica	Setaria	Poaceae	Poales
Locus_16183_Transcript_40/55_Confidence_0.517_Length_2939	2939	gi|514735810|ref|XP_004958251.1| PREDICTED: nuclear transcription factor Y subunit A-4-like isoform X1	276	1.58e-144	504.293	GO:0006355 regulation of transcription, DNA-dependent	GO:0016602 CCAAT-binding factor complex	GO:0003677 DNA binding | GO:0003700 sequence-specific DNA binding transcription factor activity	4555|Setaria italica	Setaria	Poaceae	Poales
Locus_15005_Transcript_4/11_Confidence_0.429_Length_778	778	gi|514802553|ref|XP_004976169.1| PREDICTED: 2-phytyl-1,4-beta-naphthoquinone methyltransferase, chloroplastic	228	1.58e-144	504.293	GO:0009234 menaquinone biosynthetic process | GO:0032259 methylation | GO:0042372 phylloquinone biosynthetic process	GO:0009536 plastid	GO:0052624 2-phytyl-1,4-naphthoquinone methyltransferase activity	4555|Setaria italica	Setaria	Poaceae	Poales
Locus_16183_Transcript_46/55_Confidence_0.450_Length_2770	2770	gi|514735810|ref|XP_004958251.1| PREDICTED: nuclear transcription factor Y subunit A-4-like isoform X1	276	8.47e-145	505.191	GO:0006355 regulation of transcription, DNA-dependent	GO:0016602 CCAAT-binding factor complex	GO:0003677 DNA binding | GO:0003700 sequence-specific DNA binding transcription factor activity	4555|Setaria italica	Setaria	Poaceae	Poales
comp79901_c0_seq34	2181	gi|514812964|ref|XP_004981271.1| PREDICTED: AP2-like ethylene-responsive transcription factor TOE3	260	2.02e-146	510.575	GO:0048316 seed development | GO:0009651 response to salt stress | GO:0006355 regulation of transcription, DNA-dependent | GO:0010073 meristem maintenance | GO:0010228 vegetative to reproductive phase transition of meristem | GO:0048481 ovule development | GO:0010093 specification of floral organ identity | GO:0009737 response to abscisic acid stimulus	GO:0005634 nucleus | GO:0005667 transcription factor complex	GO:0003677 DNA binding | GO:0003700 sequence-specific DNA binding transcription factor activity	4555|Setaria italica	Setaria	Poaceae	Poales
Locus_14326_Transcript_29/49_Confidence_0.397_Length_2927	2927	gi|514735810|ref|XP_004958251.1| PREDICTED: nuclear transcription factor Y subunit A-4-like isoform X1	283	1.48e-146	511.023	GO:0006355 regulation of transcription, DNA-dependent	GO:0016602 CCAAT-binding factor complex	GO:0003677 DNA binding | GO:0003700 sequence-specific DNA binding transcription factor activity	4555|Setaria italica	Setaria	Poaceae	Poales
comp67036_c0_seq7	1406	gi|514735810|ref|XP_004958251.1| PREDICTED: nuclear transcription factor Y subunit A-4-like isoform X1	278	1.08e-146	511.472	GO:0006355 regulation of transcription, DNA-dependent	GO:0016602 CCAAT-binding factor complex	GO:0003677 DNA binding | GO:0003700 sequence-specific DNA binding transcription factor activity	4555|Setaria italica	Setaria	Poaceae	Poales
Locus_17579_Transcript_83/92_Confidence_0.239_Length_2695	2695	gi|242060460|ref|XP_002451519.1| hypothetical protein SORBIDRAFT_04g003175	269	2.28e-147	513.715	GO:0048510 regulation of timing of transition from vegetative to reproductive phase | GO:0006355 regulation of transcription, DNA-dependent | GO:0048653 anther development	GO:0005634 nucleus	GO:0046872 metal ion binding | GO:0003677 DNA binding	4558|Sorghum bicolor	Sorghum	Poaceae	Poales
Locus_14326_Transcript_11/49_Confidence_0.397_Length_2973	2973	gi|514735810|ref|XP_004958251.1| PREDICTED: nuclear transcription factor Y subunit A-4-like isoform X1	283	1.67e-147	514.164	GO:0006355 regulation of transcription, DNA-dependent	GO:0016602 CCAAT-binding factor complex	GO:0003677 DNA binding | GO:0003700 sequence-specific DNA binding transcription factor activity	4555|Setaria italica	Setaria	Poaceae	Poales
Locus_12535_Transcript_49/73_Confidence_0.245_Length_2739	2739	gi|514710006|ref|XP_004951926.1| PREDICTED: squamosa promoter-binding-like protein 3 isoform X1	267	1.67e-147	514.164	GO:0045893 positive regulation of transcription, DNA-dependent | GO:0048510 regulation of timing of transition from vegetative to reproductive phase | GO:0010358 leaf shaping | GO:0048653 anther development	GO:0005634 nucleus	GO:0046872 metal ion binding | GO:0003677 DNA binding	4555|Setaria italica	Setaria	Poaceae	Poales
Locus_12535_Transcript_40/73_Confidence_0.311_Length_3011	3011	gi|514710006|ref|XP_004951926.1| PREDICTED: squamosa promoter-binding-like protein 3 isoform X1	267	1.67e-147	514.164	GO:0045893 positive regulation of transcription, DNA-dependent | GO:0048510 regulation of timing of transition from vegetative to reproductive phase | GO:0010358 leaf shaping | GO:0048653 anther development	GO:0005634 nucleus	GO:0046872 metal ion binding | GO:0003677 DNA binding	4555|Setaria italica	Setaria	Poaceae	Poales
Locus_12535_Transcript_31/73_Confidence_0.274_Length_3022	3022	gi|514710006|ref|XP_004951926.1| PREDICTED: squamosa promoter-binding-like protein 3 isoform X1	267	1.67e-147	514.164	GO:0045893 positive regulation of transcription, DNA-dependent | GO:0048510 regulation of timing of transition from vegetative to reproductive phase | GO:0010358 leaf shaping | GO:0048653 anther development	GO:0005634 nucleus	GO:0046872 metal ion binding | GO:0003677 DNA binding	4555|Setaria italica	Setaria	Poaceae	Poales
Locus_14326_Transcript_33/49_Confidence_0.256_Length_1527	1527	gi|514735810|ref|XP_004958251.1| PREDICTED: nuclear transcription factor Y subunit A-4-like isoform X1	283	4.81e-148	515.959	GO:0006355 regulation of transcription, DNA-dependent	GO:0016602 CCAAT-binding factor complex	GO:0003677 DNA binding | GO:0003700 sequence-specific DNA binding transcription factor activity	4555|Setaria italica	Setaria	Poaceae	Poales
Locus_20324_Transcript_21/30_Confidence_0.180_Length_863	863	gi|573952284|ref|XP_006658418.1| PREDICTED: floral homeotic protein APETALA 2-like	258	1.01e-148	518.202	GO:0009651 response to salt stress | GO:0009887 organ morphogenesis | GO:0006355 regulation of transcription, DNA-dependent | GO:0010228 vegetative to reproductive phase transition of meristem | GO:0009658 chloroplast organization | GO:0009737 response to abscisic acid stimulus	GO:0005730 nucleolus | GO:0005667 transcription factor complex	GO:0003677 DNA binding | GO:0003700 sequence-specific DNA binding transcription factor activity	4533|Oryza brachyantha	Oryza	Poaceae	Poales
Locus_17813_Transcript_11/20_Confidence_0.367_Length_1270	1270	gi|514755092|ref|XP_004963196.1| PREDICTED: nuclear transcription factor Y subunit A-10-like	270	3.98e-149	519.548	GO:0048510 regulation of timing of transition from vegetative to reproductive phase | GO:0010262 somatic embryogenesis | GO:0045892 negative regulation of transcription, DNA-dependent	GO:0016602 CCAAT-binding factor complex	GO:0003677 DNA binding | GO:0003700 sequence-specific DNA binding transcription factor activity	4555|Setaria italica	Setaria	Poaceae	Poales
Locus_20324_Transcript_17/30_Confidence_0.279_Length_1202	1202	gi|218199340|gb|EEC81767.1| hypothetical protein OsI_25450	281	2.92e-149	519.997	GO:0009651 response to salt stress | GO:0009887 organ morphogenesis | GO:0006355 regulation of transcription, DNA-dependent | GO:0010228 vegetative to reproductive phase transition of meristem | GO:0009658 chloroplast organization | GO:0009737 response to abscisic acid stimulus	GO:0005730 nucleolus | GO:0005667 transcription factor complex	GO:0003677 DNA binding | GO:0003700 sequence-specific DNA binding transcription factor activity	4530|Oryza sativa	Oryza	Poaceae	Poales
comp63680_c0_seq27	2229	gi|952977755|ref|NP_001104904.2| indeterminate spikelet 1	274	9.49e-151	524.932	GO:0048316 seed development | GO:0009651 response to salt stress | GO:0006355 regulation of transcription, DNA-dependent | GO:0010073 meristem maintenance | GO:0010228 vegetative to reproductive phase transition of meristem | GO:0048481 ovule development | GO:0010093 specification of floral organ identity | GO:0009737 response to abscisic acid stimulus	GO:0005634 nucleus | GO:0005667 transcription factor complex	GO:0003677 DNA binding | GO:0003700 sequence-specific DNA binding transcription factor activity	4577|Zea mays	Zea	Poaceae	Poales
comp82180_c0_seq21	2557	gi|944248861|gb|KQL13124.1| hypothetical protein SETIT_025305mg	252	5.09e-151	525.83	GO:0048316 seed development | GO:0009651 response to salt stress | GO:0006355 regulation of transcription, DNA-dependent | GO:0010073 meristem maintenance | GO:0010228 vegetative to reproductive phase transition of meristem | GO:0048481 ovule development | GO:0010093 specification of floral organ identity | GO:0009737 response to abscisic acid stimulus	GO:0005634 nucleus | GO:0005667 transcription factor complex	GO:0003677 DNA binding | GO:0003700 sequence-specific DNA binding transcription factor activity	4555|Setaria italica	Setaria	Poaceae	Poales
Locus_20324_Transcript_8/30_Confidence_0.328_Length_2043	2043	gi|242043418|ref|XP_002459580.1| hypothetical protein SORBIDRAFT_02g007000	252	1.47e-151	527.624	GO:0009651 response to salt stress | GO:0009887 organ morphogenesis | GO:0006355 regulation of transcription, DNA-dependent | GO:0010228 vegetative to reproductive phase transition of meristem | GO:0009737 response to abscisic acid stimulus	GO:0005730 nucleolus | GO:0005667 transcription factor complex	GO:0003677 DNA binding | GO:0003700 sequence-specific DNA binding transcription factor activity	4558|Sorghum bicolor	Sorghum	Poaceae	Poales
comp82180_c0_seq13	2389	gi|944248861|gb|KQL13124.1| hypothetical protein SETIT_025305mg	237	4.22e-152	529.419	GO:0048316 seed development | GO:0006355 regulation of transcription, DNA-dependent | GO:0010073 meristem maintenance | GO:0048481 ovule development | GO:0010093 specification of floral organ identity	GO:0005634 nucleus | GO:0005667 transcription factor complex	GO:0003677 DNA binding | GO:0003700 sequence-specific DNA binding transcription factor activity	4555|Setaria italica	Setaria	Poaceae	Poales
comp82180_c0_seq25	2377	gi|944248861|gb|KQL13124.1| hypothetical protein SETIT_025305mg	237	4.22e-152	529.419	GO:0048316 seed development | GO:0006355 regulation of transcription, DNA-dependent | GO:0010073 meristem maintenance | GO:0048481 ovule development | GO:0010093 specification of floral organ identity	GO:0005634 nucleus | GO:0005667 transcription factor complex	GO:0003677 DNA binding | GO:0003700 sequence-specific DNA binding transcription factor activity	4555|Setaria italica	Setaria	Poaceae	Poales
comp82180_c0_seq3	2353	gi|944248861|gb|KQL13124.1| hypothetical protein SETIT_025305mg	237	4.22e-152	529.419	GO:0048316 seed development | GO:0006355 regulation of transcription, DNA-dependent | GO:0010073 meristem maintenance | GO:0048481 ovule development | GO:0010093 specification of floral organ identity	GO:0005634 nucleus | GO:0005667 transcription factor complex	GO:0003677 DNA binding | GO:0003700 sequence-specific DNA binding transcription factor activity	4555|Setaria italica	Setaria	Poaceae	Poales
comp79373_c0_seq32	1307	gi|38605945|emb|CAD41659.3| OSJNBa0019K04.6	264	6.51e-153	532.111	GO:0055085 transmembrane transport	GO:0016021 integral to membrane	-	4530|Oryza sativa	Oryza	Poaceae	Poales
comp79373_c0_seq40	1048	gi|38605945|emb|CAD41659.3| OSJNBa0019K04.6	288	7.36e-154	535.252	GO:0055085 transmembrane transport	GO:0016021 integral to membrane	-	4530|Oryza sativa	Oryza	Poaceae	Poales
comp65473_c0_seq11	2380	gi|944248861|gb|KQL13124.1| hypothetical protein SETIT_025305mg	242	1.14e-154	537.944	GO:0048316 seed development | GO:0006355 regulation of transcription, DNA-dependent | GO:0010073 meristem maintenance | GO:0048481 ovule development | GO:0010093 specification of floral organ identity	GO:0005634 nucleus | GO:0005667 transcription factor complex	GO:0003677 DNA binding | GO:0003700 sequence-specific DNA binding transcription factor activity	4555|Setaria italica	Setaria	Poaceae	Poales
comp82727_c0_seq22	1764	gi|514755092|ref|XP_004963196.1| PREDICTED: nuclear transcription factor Y subunit A-10-like	305	6.1e-155	538.841	GO:0009414 response to water deprivation | GO:0048510 regulation of timing of transition from vegetative to reproductive phase | GO:0045892 negative regulation of transcription, DNA-dependent | GO:0055046 microgametogenesis | GO:0010262 somatic embryogenesis | GO:0009785 blue light signaling pathway	GO:0016602 CCAAT-binding factor complex	GO:0003677 DNA binding | GO:0003700 sequence-specific DNA binding transcription factor activity	4555|Setaria italica	Setaria	Poaceae	Poales
comp65375_c0_seq1	1841	gi|242064070|ref|XP_002453324.1| hypothetical protein SORBIDRAFT_04g003870	309	1.36e-158	550.956	GO:0006468 protein phosphorylation | GO:0009069 serine family amino acid metabolic process	GO:0016023 cytoplasmic membrane-bounded vesicle | GO:0016021 integral to membrane	GO:0005524 ATP binding | GO:0004674 protein serine/threonine kinase activity	4558|Sorghum bicolor	Sorghum	Poaceae	Poales
comp79584_c0_seq13	1382	gi|944248861|gb|KQL13124.1| hypothetical protein SETIT_025305mg	293	6.83e-161	558.583	GO:0009651 response to salt stress | GO:0009887 organ morphogenesis | GO:0006355 regulation of transcription, DNA-dependent | GO:0010228 vegetative to reproductive phase transition of meristem | GO:0009737 response to abscisic acid stimulus	GO:0005730 nucleolus | GO:0005667 transcription factor complex	GO:0003677 DNA binding | GO:0003700 sequence-specific DNA binding transcription factor activity	4555|Setaria italica	Setaria	Poaceae	Poales
Locus_7001_Transcript_65/84_Confidence_0.074_Length_1482	1482	gi|514818689|ref|XP_004984046.1| PREDICTED: nuclear transcription factor Y subunit A-4-like isoform X2	304	3.67e-161	559.481	GO:0009785 blue light signaling pathway | GO:0009414 response to water deprivation | GO:0010262 somatic embryogenesis | GO:0045892 negative regulation of transcription, DNA-dependent	GO:0016602 CCAAT-binding factor complex	GO:0003677 DNA binding | GO:0003700 sequence-specific DNA binding transcription factor activity	4555|Setaria italica	Setaria	Poaceae	Poales
Locus_7001_Transcript_54/84_Confidence_0.209_Length_2544	2544	gi|514818689|ref|XP_004984046.1| PREDICTED: nuclear transcription factor Y subunit A-4-like isoform X2	303	3.04e-162	563.07	GO:0006355 regulation of transcription, DNA-dependent | GO:0010262 somatic embryogenesis	GO:0016602 CCAAT-binding factor complex	GO:0003677 DNA binding | GO:0003700 sequence-specific DNA binding transcription factor activity	4555|Setaria italica	Setaria	Poaceae	Poales
Locus_7001_Transcript_52/84_Confidence_0.209_Length_2572	2572	gi|514818689|ref|XP_004984046.1| PREDICTED: nuclear transcription factor Y subunit A-4-like isoform X2	303	3.04e-162	563.07	GO:0006355 regulation of transcription, DNA-dependent | GO:0010262 somatic embryogenesis	GO:0016602 CCAAT-binding factor complex	GO:0003677 DNA binding | GO:0003700 sequence-specific DNA binding transcription factor activity	4555|Setaria italica	Setaria	Poaceae	Poales
Locus_7001_Transcript_66/84_Confidence_0.123_Length_1521	1521	gi|514818689|ref|XP_004984046.1| PREDICTED: nuclear transcription factor Y subunit A-4-like isoform X2	303	4.69e-163	565.762	GO:0006355 regulation of transcription, DNA-dependent | GO:0010262 somatic embryogenesis	GO:0016602 CCAAT-binding factor complex	GO:0003677 DNA binding | GO:0003700 sequence-specific DNA binding transcription factor activity	4555|Setaria italica	Setaria	Poaceae	Poales
Locus_25981_Transcript_6/14_Confidence_0.381_Length_856	856	gi|573952284|ref|XP_006658418.1| PREDICTED: floral homeotic protein APETALA 2-like	281	3.21e-165	572.941	GO:0009651 response to salt stress | GO:0009887 organ morphogenesis | GO:0006355 regulation of transcription, DNA-dependent | GO:0010228 vegetative to reproductive phase transition of meristem | GO:0009737 response to abscisic acid stimulus	GO:0005730 nucleolus | GO:0005667 transcription factor complex	GO:0003677 DNA binding | GO:0003700 sequence-specific DNA binding transcription factor activity	4533|Oryza brachyantha	Oryza	Poaceae	Poales
Locus_18892_Transcript_43/56_Confidence_0.309_Length_1319	1319	gi|514812964|ref|XP_004981271.1| PREDICTED: AP2-like ethylene-responsive transcription factor TOE3	298	3.21e-165	572.941	GO:0048316 seed development | GO:0009651 response to salt stress | GO:0006355 regulation of transcription, DNA-dependent | GO:0010073 meristem maintenance | GO:0010228 vegetative to reproductive phase transition of meristem | GO:0048481 ovule development | GO:0010093 specification of floral organ identity | GO:0009737 response to abscisic acid stimulus	GO:0005730 nucleolus | GO:0005667 transcription factor complex	GO:0003677 DNA binding | GO:0003700 sequence-specific DNA binding transcription factor activity	4555|Setaria italica	Setaria	Poaceae	Poales
Locus_18892_Transcript_23/56_Confidence_0.279_Length_1152	1152	gi|514812964|ref|XP_004981271.1| PREDICTED: AP2-like ethylene-responsive transcription factor TOE3	295	2.35e-165	573.39	GO:0048316 seed development | GO:0009651 response to salt stress | GO:0006355 regulation of transcription, DNA-dependent | GO:0010073 meristem maintenance | GO:0010228 vegetative to reproductive phase transition of meristem | GO:0048481 ovule development | GO:0010093 specification of floral organ identity | GO:0009737 response to abscisic acid stimulus	GO:0005730 nucleolus | GO:0005667 transcription factor complex	GO:0003677 DNA binding | GO:0003700 sequence-specific DNA binding transcription factor activity	4555|Setaria italica	Setaria	Poaceae	Poales
comp86229_c0_seq9	4312	gi|514816189|ref|XP_004982839.1| PREDICTED: auxin response factor 22	256	1.05e-166	577.876	GO:0048442 sepal development | GO:0009734 auxin mediated signaling pathway | GO:0010154 fruit development | GO:0006355 regulation of transcription, DNA-dependent | GO:0051301 cell division | GO:0009738 abscisic acid mediated signaling pathway | GO:0048441 petal development | GO:0031540 regulation of anthocyanin biosynthetic process | GO:0048589 developmental growth | GO:0048829 root cap developme…	GO:0005634 nucleus	GO:0003677 DNA binding | GO:0046983 protein dimerization activity	4555|Setaria italica	Setaria	Poaceae	Poales
comp86229_c0_seq14	4326	gi|514816189|ref|XP_004982839.1| PREDICTED: auxin response factor 22	256	1.05e-166	577.876	GO:0048442 sepal development | GO:0009734 auxin mediated signaling pathway | GO:0010154 fruit development | GO:0006355 regulation of transcription, DNA-dependent | GO:0051301 cell division | GO:0009738 abscisic acid mediated signaling pathway | GO:0048441 petal development | GO:0031540 regulation of anthocyanin biosynthetic process | GO:0048589 developmental growth | GO:0048829 root cap developme…	GO:0005634 nucleus	GO:0003677 DNA binding | GO:0046983 protein dimerization activity	4555|Setaria italica	Setaria	Poaceae	Poales
comp86229_c0_seq13	4353	gi|514816189|ref|XP_004982839.1| PREDICTED: auxin response factor 22	256	1.05e-166	577.876	GO:0048442 sepal development | GO:0009734 auxin mediated signaling pathway | GO:0010154 fruit development | GO:0006355 regulation of transcription, DNA-dependent | GO:0051301 cell division | GO:0009738 abscisic acid mediated signaling pathway | GO:0048441 petal development | GO:0031540 regulation of anthocyanin biosynthetic process | GO:0048589 developmental growth | GO:0048829 root cap developme…	GO:0005634 nucleus	GO:0003677 DNA binding | GO:0046983 protein dimerization activity	4555|Setaria italica	Setaria	Poaceae	Poales
comp86229_c0_seq1	4367	gi|514816189|ref|XP_004982839.1| PREDICTED: auxin response factor 22	256	1.05e-166	577.876	GO:0048442 sepal development | GO:0009734 auxin mediated signaling pathway | GO:0010154 fruit development | GO:0006355 regulation of transcription, DNA-dependent | GO:0051301 cell division | GO:0009738 abscisic acid mediated signaling pathway | GO:0048441 petal development | GO:0031540 regulation of anthocyanin biosynthetic process | GO:0048589 developmental growth | GO:0048829 root cap developme…	GO:0005634 nucleus	GO:0003677 DNA binding | GO:0046983 protein dimerization activity	4555|Setaria italica	Setaria	Poaceae	Poales
comp82180_c0_seq22	2435	gi|944248861|gb|KQL13124.1| hypothetical protein SETIT_025305mg	252	2.49e-168	583.261	GO:0048316 seed development | GO:0009651 response to salt stress | GO:0006355 regulation of transcription, DNA-dependent | GO:0010073 meristem maintenance | GO:0010228 vegetative to reproductive phase transition of meristem | GO:0048481 ovule development | GO:0010093 specification of floral organ identity | GO:0009737 response to abscisic acid stimulus	GO:0005634 nucleus | GO:0005667 transcription factor complex	GO:0003677 DNA binding | GO:0003700 sequence-specific DNA binding transcription factor activity	4555|Setaria italica	Setaria	Poaceae	Poales
comp82180_c0_seq42	2423	gi|944248861|gb|KQL13124.1| hypothetical protein SETIT_025305mg	252	2.49e-168	583.261	GO:0048316 seed development | GO:0009651 response to salt stress | GO:0006355 regulation of transcription, DNA-dependent | GO:0010073 meristem maintenance | GO:0010228 vegetative to reproductive phase transition of meristem | GO:0048481 ovule development | GO:0010093 specification of floral organ identity | GO:0009737 response to abscisic acid stimulus	GO:0005634 nucleus | GO:0005667 transcription factor complex	GO:0003677 DNA binding | GO:0003700 sequence-specific DNA binding transcription factor activity	4555|Setaria italica	Setaria	Poaceae	Poales
comp82180_c0_seq8	2411	gi|944248861|gb|KQL13124.1| hypothetical protein SETIT_025305mg	252	2.49e-168	583.261	GO:0048316 seed development | GO:0009651 response to salt stress | GO:0006355 regulation of transcription, DNA-dependent | GO:0010073 meristem maintenance | GO:0010228 vegetative to reproductive phase transition of meristem | GO:0048481 ovule development | GO:0010093 specification of floral organ identity | GO:0009737 response to abscisic acid stimulus	GO:0005634 nucleus | GO:0005667 transcription factor complex	GO:0003677 DNA binding | GO:0003700 sequence-specific DNA binding transcription factor activity	4555|Setaria italica	Setaria	Poaceae	Poales
comp82180_c0_seq9	2399	gi|944248861|gb|KQL13124.1| hypothetical protein SETIT_025305mg	252	2.49e-168	583.261	GO:0048316 seed development | GO:0009651 response to salt stress | GO:0006355 regulation of transcription, DNA-dependent | GO:0010073 meristem maintenance | GO:0010228 vegetative to reproductive phase transition of meristem | GO:0048481 ovule development | GO:0010093 specification of floral organ identity | GO:0009737 response to abscisic acid stimulus	GO:0005634 nucleus | GO:0005667 transcription factor complex	GO:0003677 DNA binding | GO:0003700 sequence-specific DNA binding transcription factor activity	4555|Setaria italica	Setaria	Poaceae	Poales
comp73370_c0_seq7	854	gi|573952284|ref|XP_006658418.1| PREDICTED: floral homeotic protein APETALA 2-like	282	7.17e-169	585.055	GO:0006355 regulation of transcription, DNA-dependent | GO:0009658 chloroplast organization | GO:0007275 multicellular organismal development	GO:0005730 nucleolus | GO:0005667 transcription factor complex	GO:0003677 DNA binding | GO:0003700 sequence-specific DNA binding transcription factor activity	4533|Oryza brachyantha	Oryza	Poaceae	Poales
Locus_5717_Transcript_10/37_Confidence_0.237_Length_1208	1208	gi|514709286|ref|XP_004951747.1| PREDICTED: squamosa promoter-binding-like protein 4	278	4.35e-170	589.093	GO:0045893 positive regulation of transcription, DNA-dependent | GO:0048510 regulation of timing of transition from vegetative to reproductive phase | GO:0010358 leaf shaping | GO:0048653 anther development	GO:0009536 plastid | GO:0005634 nucleus	GO:0046872 metal ion binding | GO:0003677 DNA binding	4555|Setaria italica	Setaria	Poaceae	Poales
Locus_20324_Transcript_24/30_Confidence_0.377_Length_1421	1421	gi|573952284|ref|XP_006658418.1| PREDICTED: floral homeotic protein APETALA 2-like	318	1.71e-170	590.439	GO:0006355 regulation of transcription, DNA-dependent	GO:0005730 nucleolus | GO:0005667 transcription factor complex	GO:0003677 DNA binding | GO:0003700 sequence-specific DNA binding transcription factor activity	4533|Oryza brachyantha	Oryza	Poaceae	Poales
Locus_2976_Transcript_20/49_Confidence_0.231_Length_1926	1926	gi|242078523|ref|XP_002444030.1| hypothetical protein SORBIDRAFT_07g006120	267	1.25e-170	590.888	GO:0009733 response to auxin stimulus | GO:0043248 proteasome assembly | GO:0043161 proteasomal ubiquitin-dependent protein catabolic process | GO:0051788 response to misfolded protein | GO:0009908 flower development | GO:0009647 skotomorphogenesis | GO:0009408 response to heat | GO:0031540 regulation of anthocyanin biosynthetic process | GO:0048825 cotyledon development | GO:0009735 response to …	GO:0005829 cytosol | GO:0005838 proteasome regulatory particle | GO:0009941 chloroplast envelope	-	4558|Sorghum bicolor	Sorghum	Poaceae	Poales
Locus_15085_Transcript_23/40_Confidence_0.434_Length_1898	1898	gi|242089537|ref|XP_002440601.1| hypothetical protein SORBIDRAFT_09g003870	267	2.64e-171	593.131	GO:0010103 stomatal complex morphogenesis | GO:0016036 cellular response to phosphate starvation | GO:0009825 multidimensional cell growth | GO:0010311 lateral root formation | GO:0043481 anthocyanin accumulation in tissues in response to UV light | GO:0048767 root hair elongation | GO:0045014 negative regulation of transcription by glucose | GO:0006511 ubiquitin-dependent protein catabolic proce…	GO:0043224 nuclear SCF ubiquitin ligase complex	GO:0005515 protein binding | GO:0004842 ubiquitin-protein ligase activity | GO:0000822 inositol hexakisphosphate binding | GO:0010011 auxin binding	4558|Sorghum bicolor	Sorghum	Poaceae	Poales
Locus_15085_Transcript_26/40_Confidence_0.434_Length_1888	1888	gi|242089537|ref|XP_002440601.1| hypothetical protein SORBIDRAFT_09g003870	267	2.64e-171	593.131	GO:0010103 stomatal complex morphogenesis | GO:0016036 cellular response to phosphate starvation | GO:0009825 multidimensional cell growth | GO:0010311 lateral root formation | GO:0043481 anthocyanin accumulation in tissues in response to UV light | GO:0048767 root hair elongation | GO:0045014 negative regulation of transcription by glucose | GO:0006511 ubiquitin-dependent protein catabolic proce…	GO:0043224 nuclear SCF ubiquitin ligase complex	GO:0005515 protein binding | GO:0004842 ubiquitin-protein ligase activity | GO:0000822 inositol hexakisphosphate binding | GO:0010011 auxin binding	4558|Sorghum bicolor	Sorghum	Poaceae	Poales
comp82045_c1_seq1	1234	gi|514709286|ref|XP_004951747.1| PREDICTED: squamosa promoter-binding-like protein 4	280	8.59e-173	598.067	GO:0045893 positive regulation of transcription, DNA-dependent | GO:0048510 regulation of timing of transition from vegetative to reproductive phase | GO:0010358 leaf shaping | GO:0048653 anther development	GO:0009536 plastid | GO:0005634 nucleus	GO:0046872 metal ion binding | GO:0003677 DNA binding	4555|Setaria italica	Setaria	Poaceae	Poales
comp82045_c1_seq2	1226	gi|514709286|ref|XP_004951747.1| PREDICTED: squamosa promoter-binding-like protein 4	280	8.59e-173	598.067	GO:0045893 positive regulation of transcription, DNA-dependent | GO:0048510 regulation of timing of transition from vegetative to reproductive phase | GO:0010358 leaf shaping | GO:0048653 anther development	GO:0009536 plastid | GO:0005634 nucleus	GO:0046872 metal ion binding | GO:0003677 DNA binding	4555|Setaria italica	Setaria	Poaceae	Poales
Locus_15085_Transcript_34/40_Confidence_0.358_Length_1852	1852	gi|242089537|ref|XP_002440601.1| hypothetical protein SORBIDRAFT_09g003870	267	4.61e-173	598.964	GO:0010103 stomatal complex morphogenesis | GO:0016036 cellular response to phosphate starvation | GO:0009825 multidimensional cell growth | GO:0010311 lateral root formation | GO:0043481 anthocyanin accumulation in tissues in response to UV light | GO:0048767 root hair elongation | GO:0045014 negative regulation of transcription by glucose | GO:0006511 ubiquitin-dependent protein catabolic proce…	GO:0043224 nuclear SCF ubiquitin ligase complex	GO:0005515 protein binding | GO:0004842 ubiquitin-protein ligase activity | GO:0000822 inositol hexakisphosphate binding | GO:0010011 auxin binding	4558|Sorghum bicolor	Sorghum	Poaceae	Poales
Locus_5717_Transcript_28/37_Confidence_0.305_Length_1065	1065	gi|514709286|ref|XP_004951747.1| PREDICTED: squamosa promoter-binding-like protein 4	285	2.05e-174	603.451	GO:0045893 positive regulation of transcription, DNA-dependent | GO:0048510 regulation of timing of transition from vegetative to reproductive phase | GO:0010358 leaf shaping | GO:0048653 anther development	GO:0009536 plastid | GO:0005634 nucleus	GO:0046872 metal ion binding | GO:0003677 DNA binding	4555|Setaria italica	Setaria	Poaceae	Poales
Locus_5523_Transcript_78/107_Confidence_0.180_Length_1806	1806	gi|242060520|ref|XP_002451549.1| hypothetical protein SORBIDRAFT_04g003600	325	1.69e-175	607.04	GO:0010440 stomatal lineage progression | GO:0006355 regulation of transcription, DNA-dependent | GO:0048578 positive regulation of long-day photoperiodism, flowering	GO:0005634 nucleus | GO:0005667 transcription factor complex	GO:0003677 DNA binding | GO:0003700 sequence-specific DNA binding transcription factor activity | GO:0008134 transcription factor binding | GO:0042803 protein homodimerization activity	4558|Sorghum bicolor	Sorghum	Poaceae	Poales
Locus_5523_Transcript_72/107_Confidence_0.155_Length_1838	1838	gi|242060520|ref|XP_002451549.1| hypothetical protein SORBIDRAFT_04g003600	326	1.24e-175	607.489	GO:0010440 stomatal lineage progression | GO:0006355 regulation of transcription, DNA-dependent | GO:0048578 positive regulation of long-day photoperiodism, flowering	GO:0005634 nucleus | GO:0005667 transcription factor complex	GO:0003677 DNA binding | GO:0003700 sequence-specific DNA binding transcription factor activity | GO:0008134 transcription factor binding | GO:0042803 protein homodimerization activity	4558|Sorghum bicolor	Sorghum	Poaceae	Poales
Locus_5523_Transcript_81/107_Confidence_0.174_Length_1782	1782	gi|242060520|ref|XP_002451549.1| hypothetical protein SORBIDRAFT_04g003600	327	4.88e-176	608.835	GO:0010440 stomatal lineage progression | GO:0006355 regulation of transcription, DNA-dependent | GO:0048578 positive regulation of long-day photoperiodism, flowering	GO:0005634 nucleus | GO:0005667 transcription factor complex	GO:0003677 DNA binding | GO:0003700 sequence-specific DNA binding transcription factor activity | GO:0008134 transcription factor binding | GO:0042803 protein homodimerization activity	4558|Sorghum bicolor	Sorghum	Poaceae	Poales
Locus_2976_Transcript_14/49_Confidence_0.277_Length_1953	1953	gi|242062364|ref|XP_002452471.1| hypothetical protein SORBIDRAFT_04g026360	276	1.79e-178	616.911	GO:0046686 response to cadmium ion | GO:0019643 reductive tricarboxylic acid cycle	GO:0042709 succinate-CoA ligase complex	GO:0004776 succinate-CoA ligase (GDP-forming) activity | GO:0005507 copper ion binding | GO:0005524 ATP binding | GO:0004775 succinate-CoA ligase (ADP-forming) activity	4558|Sorghum bicolor	Sorghum	Poaceae	Poales
Locus_2976_Transcript_15/49_Confidence_0.323_Length_1918	1918	gi|242062364|ref|XP_002452471.1| hypothetical protein SORBIDRAFT_04g026360	278	1.09e-179	620.949	GO:0046686 response to cadmium ion | GO:0019643 reductive tricarboxylic acid cycle	GO:0042709 succinate-CoA ligase complex	GO:0004776 succinate-CoA ligase (GDP-forming) activity | GO:0005507 copper ion binding | GO:0005524 ATP binding | GO:0004775 succinate-CoA ligase (ADP-forming) activity	4558|Sorghum bicolor	Sorghum	Poaceae	Poales
Locus_9727_Transcript_19/27_Confidence_0.377_Length_1523	1523	gi|242062386|ref|XP_002452482.1| hypothetical protein SORBIDRAFT_04g026610	392	2.29e-180	623.193	GO:0048442 sepal development | GO:0009734 auxin mediated signaling pathway | GO:0010154 fruit development | GO:0006355 regulation of transcription, DNA-dependent | GO:0051301 cell division | GO:0009738 abscisic acid mediated signaling pathway | GO:0048441 petal development | GO:0031540 regulation of anthocyanin biosynthetic process | GO:0048589 developmental growth | GO:0048829 root cap developme…	GO:0005634 nucleus	GO:0003677 DNA binding | GO:0046983 protein dimerization activity	4558|Sorghum bicolor	Sorghum	Poaceae	Poales
Locus_20324_Transcript_18/30_Confidence_0.311_Length_1307	1307	gi|573952284|ref|XP_006658418.1| PREDICTED: floral homeotic protein APETALA 2-like	317	1.68e-180	623.642	GO:0009651 response to salt stress | GO:0009887 organ morphogenesis | GO:0006355 regulation of transcription, DNA-dependent | GO:0010228 vegetative to reproductive phase transition of meristem | GO:0009658 chloroplast organization | GO:0009737 response to abscisic acid stimulus	GO:0005730 nucleolus | GO:0005667 transcription factor complex	GO:0003677 DNA binding | GO:0003700 sequence-specific DNA binding transcription factor activity	4533|Oryza brachyantha	Oryza	Poaceae	Poales
comp83218_c0_seq14	1464	gi|944248861|gb|KQL13124.1| hypothetical protein SETIT_025305mg	307	4.24e-185	638.897	GO:0048316 seed development | GO:0006355 regulation of transcription, DNA-dependent | GO:0010073 meristem maintenance | GO:0048481 ovule development | GO:0010093 specification of floral organ identity	GO:0005634 nucleus | GO:0005667 transcription factor complex	GO:0003677 DNA binding | GO:0003700 sequence-specific DNA binding transcription factor activity	4555|Setaria italica	Setaria	Poaceae	Poales
Locus_10929_Transcript_37/78_Confidence_0.186_Length_1269	1269	gi|514812964|ref|XP_004981271.1| PREDICTED: AP2-like ethylene-responsive transcription factor TOE3	315	6.54e-186	641.589	GO:0009651 response to salt stress | GO:0009887 organ morphogenesis | GO:0006355 regulation of transcription, DNA-dependent | GO:0010228 vegetative to reproductive phase transition of meristem | GO:0009658 chloroplast organization | GO:0009737 response to abscisic acid stimulus	GO:0005730 nucleolus | GO:0005667 transcription factor complex	GO:0003677 DNA binding | GO:0003700 sequence-specific DNA binding transcription factor activity	4555|Setaria italica	Setaria	Poaceae	Poales
Locus_5983_Transcript_72/82_Confidence_0.307_Length_2736	2736	gi|530279228|gb|AGT17087.1| hypothetical protein SHCRBa_084_G07_R_80	342	1.56e-187	646.973	GO:0045893 positive regulation of transcription, DNA-dependent | GO:0048510 regulation of timing of transition from vegetative to reproductive phase | GO:0010358 leaf shaping | GO:0048653 anther development	GO:0005634 nucleus	GO:0046872 metal ion binding | GO:0003677 DNA binding	128810|Saccharum hybrid cultivar	Saccharum	Poaceae	Poales
Locus_13957_Transcript_44/58_Confidence_0.247_Length_1311	1311	gi|944248861|gb|KQL13124.1| hypothetical protein SETIT_025305mg	312	3.72e-189	652.357	GO:0048316 seed development | GO:0006355 regulation of transcription, DNA-dependent | GO:0010073 meristem maintenance | GO:0048481 ovule development | GO:0010093 specification of floral organ identity	GO:0005634 nucleus | GO:0005667 transcription factor complex	GO:0003677 DNA binding | GO:0003700 sequence-specific DNA binding transcription factor activity	4555|Setaria italica	Setaria	Poaceae	Poales
Locus_18892_Transcript_37/56_Confidence_0.309_Length_1330	1330	gi|514812964|ref|XP_004981271.1| PREDICTED: AP2-like ethylene-responsive transcription factor TOE3	336	3.48e-191	659.087	GO:0048316 seed development | GO:0009651 response to salt stress | GO:0006355 regulation of transcription, DNA-dependent | GO:0010073 meristem maintenance | GO:0010228 vegetative to reproductive phase transition of meristem | GO:0048481 ovule development | GO:0010093 specification of floral organ identity | GO:0009737 response to abscisic acid stimulus	GO:0005634 nucleus | GO:0005667 transcription factor complex	GO:0003677 DNA binding | GO:0003700 sequence-specific DNA binding transcription factor activity	4555|Setaria italica	Setaria	Poaceae	Poales
Locus_4522_Transcript_3/58_Confidence_0.100_Length_1519	1519	gi|836025763|ref|XP_012698161.1| PREDICTED: serine/threonine-protein kinase SMG1-like isoform X1	374	1.45e-194	670.304	GO:0000160 two-component signal transduction system (phosphorelay) | GO:0006278 RNA-dependent DNA replication | GO:0006544 glycine metabolic process | GO:0032259 methylation | GO:0023014 signal transduction via phosphorylation event | GO:0006563 L-serine metabolic process	GO:0016020 membrane | GO:0009365 protein histidine kinase complex	GO:0003723 RNA binding | GO:0003964 RNA-directed DNA polymerase activity | GO:0005524 ATP binding | GO:0004372 glycine hydroxymethyltransferase activity | GO:0030170 pyridoxal phosphate binding | GO:0008168 methyltransferase activity | GO:0000155 two-component sensor activity	4555|Setaria italica	Setaria	Poaceae	Poales
comp65473_c0_seq9	1446	gi|944248861|gb|KQL13124.1| hypothetical protein SETIT_025305mg	321	1.06e-194	670.753	GO:0048316 seed development | GO:0006355 regulation of transcription, DNA-dependent | GO:0010073 meristem maintenance | GO:0048481 ovule development | GO:0010093 specification of floral organ identity	GO:0005634 nucleus | GO:0005667 transcription factor complex	GO:0003677 DNA binding | GO:0003700 sequence-specific DNA binding transcription factor activity	4555|Setaria italica	Setaria	Poaceae	Poales
Locus_2827_Transcript_70/166_Confidence_0.091_Length_1163	1163	gi|514816187|ref|XP_004982838.1| PREDICTED: homeobox-leucine zipper protein HOX9	310	1.64e-195	673.445	GO:0009944 polarity specification of adaxial/abaxial axis | GO:0010014 meristem initiation | GO:0006355 regulation of transcription, DNA-dependent | GO:0010051 xylem and phloem pattern formation | GO:0009956 radial pattern formation | GO:0009855 determination of bilateral symmetry	GO:0005634 nucleus | GO:0005667 transcription factor complex	GO:0008289 lipid binding | GO:0043565 sequence-specific DNA binding | GO:0003700 sequence-specific DNA binding transcription factor activity	4555|Setaria italica	Setaria	Poaceae	Poales
Locus_18892_Transcript_33/56_Confidence_0.309_Length_1342	1342	gi|514812964|ref|XP_004981271.1| PREDICTED: AP2-like ethylene-responsive transcription factor TOE3	339	1.64e-195	673.445	GO:0048316 seed development | GO:0009651 response to salt stress | GO:0006355 regulation of transcription, DNA-dependent | GO:0010073 meristem maintenance | GO:0010228 vegetative to reproductive phase transition of meristem | GO:0048481 ovule development | GO:0010093 specification of floral organ identity | GO:0009737 response to abscisic acid stimulus	GO:0005634 nucleus | GO:0005667 transcription factor complex	GO:0003677 DNA binding | GO:0003700 sequence-specific DNA binding transcription factor activity	4555|Setaria italica	Setaria	Poaceae	Poales
Locus_17579_Transcript_76/92_Confidence_0.230_Length_2939	2939	gi|944264552|gb|KQL28792.1| hypothetical protein SETIT_017520mg	363	1.53e-197	680.175	GO:0045893 positive regulation of transcription, DNA-dependent | GO:0048510 regulation of timing of transition from vegetative to reproductive phase | GO:0010358 leaf shaping | GO:0048653 anther development	GO:0005634 nucleus	GO:0046872 metal ion binding | GO:0003677 DNA binding	4555|Setaria italica	Setaria	Poaceae	Poales
Locus_12535_Transcript_50/73_Confidence_0.274_Length_3312	3312	gi|944264552|gb|KQL28792.1| hypothetical protein SETIT_017520mg	363	3.23e-198	682.418	GO:0045893 positive regulation of transcription, DNA-dependent | GO:0048510 regulation of timing of transition from vegetative to reproductive phase | GO:0010358 leaf shaping | GO:0048653 anther development	GO:0005634 nucleus	GO:0046872 metal ion binding | GO:0003677 DNA binding	4555|Setaria italica	Setaria	Poaceae	Poales
Locus_12535_Transcript_42/73_Confidence_0.330_Length_3584	3584	gi|944264552|gb|KQL28792.1| hypothetical protein SETIT_017520mg	363	3.23e-198	682.418	GO:0045893 positive regulation of transcription, DNA-dependent | GO:0048510 regulation of timing of transition from vegetative to reproductive phase | GO:0010358 leaf shaping | GO:0048653 anther development	GO:0005634 nucleus	GO:0046872 metal ion binding | GO:0003677 DNA binding	4555|Setaria italica	Setaria	Poaceae	Poales
comp63680_c0_seq8	1343	gi|952977755|ref|NP_001104904.2| indeterminate spikelet 1	340	3.23e-198	682.418	GO:0048316 seed development | GO:0009651 response to salt stress | GO:0006355 regulation of transcription, DNA-dependent | GO:0010073 meristem maintenance | GO:0010228 vegetative to reproductive phase transition of meristem | GO:0048481 ovule development | GO:0010093 specification of floral organ identity | GO:0009737 response to abscisic acid stimulus	GO:0005634 nucleus | GO:0005667 transcription factor complex	GO:0003677 DNA binding | GO:0003700 sequence-specific DNA binding transcription factor activity	4577|Zea mays	Zea	Poaceae	Poales
comp83218_c0_seq1	989	gi|944248861|gb|KQL13124.1| hypothetical protein SETIT_025305mg	321	3.62e-204	702.16	GO:0048316 seed development | GO:0009651 response to salt stress | GO:0006355 regulation of transcription, DNA-dependent | GO:0010073 meristem maintenance | GO:0010228 vegetative to reproductive phase transition of meristem | GO:0048481 ovule development | GO:0010093 specification of floral organ identity | GO:0009737 response to abscisic acid stimulus	GO:0005634 nucleus | GO:0005667 transcription factor complex	GO:0003677 DNA binding | GO:0003700 sequence-specific DNA binding transcription factor activity	4555|Setaria italica	Setaria	Poaceae	Poales
Locus_5983_Transcript_75/82_Confidence_0.149_Length_1612	1612	gi|530279228|gb|AGT17087.1| hypothetical protein SHCRBa_084_G07_R_80	407	1.94e-204	703.058	GO:0045893 positive regulation of transcription, DNA-dependent | GO:0048510 regulation of timing of transition from vegetative to reproductive phase | GO:0010358 leaf shaping | GO:0048653 anther development	GO:0005634 nucleus	GO:0046872 metal ion binding | GO:0003677 DNA binding	128810|Saccharum hybrid cultivar	Saccharum	Poaceae	Poales
Locus_13957_Transcript_53/58_Confidence_0.259_Length_1334	1334	gi|944248861|gb|KQL13124.1| hypothetical protein SETIT_025305mg	327	7.63e-205	704.404	GO:0048316 seed development | GO:0009651 response to salt stress | GO:0006355 regulation of transcription, DNA-dependent | GO:0010073 meristem maintenance | GO:0010228 vegetative to reproductive phase transition of meristem | GO:0048481 ovule development | GO:0010093 specification of floral organ identity | GO:0009737 response to abscisic acid stimulus	GO:0005634 nucleus | GO:0005667 transcription factor complex	GO:0003677 DNA binding | GO:0003700 sequence-specific DNA binding transcription factor activity	4555|Setaria italica	Setaria	Poaceae	Poales
Locus_13957_Transcript_40/58_Confidence_0.294_Length_1356	1356	gi|944248861|gb|KQL13124.1| hypothetical protein SETIT_025305mg	327	7.63e-205	704.404	GO:0048316 seed development | GO:0009651 response to salt stress | GO:0006355 regulation of transcription, DNA-dependent | GO:0010073 meristem maintenance | GO:0010228 vegetative to reproductive phase transition of meristem | GO:0048481 ovule development | GO:0010093 specification of floral organ identity | GO:0009737 response to abscisic acid stimulus	GO:0005634 nucleus | GO:0005667 transcription factor complex	GO:0003677 DNA binding | GO:0003700 sequence-specific DNA binding transcription factor activity	4555|Setaria italica	Setaria	Poaceae	Poales
comp82180_c0_seq27	1477	gi|944248861|gb|KQL13124.1| hypothetical protein SETIT_025305mg	328	3.17e-208	715.621	GO:0048316 seed development | GO:0009651 response to salt stress | GO:0006355 regulation of transcription, DNA-dependent | GO:0010073 meristem maintenance | GO:0010228 vegetative to reproductive phase transition of meristem | GO:0048481 ovule development | GO:0010093 specification of floral organ identity | GO:0009737 response to abscisic acid stimulus	GO:0005634 nucleus | GO:0005667 transcription factor complex	GO:0003677 DNA binding | GO:0003700 sequence-specific DNA binding transcription factor activity	4555|Setaria italica	Setaria	Poaceae	Poales
comp65473_c0_seq7	1479	gi|944248861|gb|KQL13124.1| hypothetical protein SETIT_025305mg	333	2.97e-210	722.351	GO:0048316 seed development | GO:0009651 response to salt stress | GO:0006355 regulation of transcription, DNA-dependent | GO:0010073 meristem maintenance | GO:0010228 vegetative to reproductive phase transition of meristem | GO:0048481 ovule development | GO:0010093 specification of floral organ identity | GO:0009737 response to abscisic acid stimulus	GO:0005634 nucleus | GO:0005667 transcription factor complex	GO:0003677 DNA binding | GO:0003700 sequence-specific DNA binding transcription factor activity	4555|Setaria italica	Setaria	Poaceae	Poales
Locus_14087_Transcript_23/66_Confidence_0.309_Length_1867	1867	gi|242096962|ref|XP_002438971.1| hypothetical protein SORBIDRAFT_10g029190	432	2.58e-219	752.412	GO:0045893 positive regulation of transcription, DNA-dependent | GO:0048510 regulation of timing of transition from vegetative to reproductive phase | GO:0010358 leaf shaping | GO:0048653 anther development	GO:0005634 nucleus	GO:0046872 metal ion binding | GO:0003677 DNA binding	4558|Sorghum bicolor	Sorghum	Poaceae	Poales
Locus_14087_Transcript_46/66_Confidence_0.333_Length_2030	2030	gi|242096962|ref|XP_002438971.1| hypothetical protein SORBIDRAFT_10g029190	432	2.92e-220	755.553	GO:0045893 positive regulation of transcription, DNA-dependent | GO:0048510 regulation of timing of transition from vegetative to reproductive phase | GO:0010358 leaf shaping | GO:0048653 anther development	GO:0005634 nucleus	GO:0046872 metal ion binding | GO:0003677 DNA binding	4558|Sorghum bicolor	Sorghum	Poaceae	Poales
Locus_14087_Transcript_25/66_Confidence_0.296_Length_1702	1702	gi|530279228|gb|AGT17087.1| hypothetical protein SHCRBa_084_G07_R_80	432	8.41e-221	757.348	GO:0045893 positive regulation of transcription, DNA-dependent | GO:0048510 regulation of timing of transition from vegetative to reproductive phase | GO:0010358 leaf shaping | GO:0048653 anther development	GO:0005634 nucleus	GO:0046872 metal ion binding | GO:0003677 DNA binding	128810|Saccharum hybrid cultivar	Saccharum	Poaceae	Poales
comp82796_c1_seq4	2063	gi|530279228|gb|AGT17087.1| hypothetical protein SHCRBa_084_G07_R_80	432	2.42e-221	759.142	GO:0045893 positive regulation of transcription, DNA-dependent | GO:0048510 regulation of timing of transition from vegetative to reproductive phase | GO:0010358 leaf shaping | GO:0048653 anther development	GO:0005634 nucleus	GO:0046872 metal ion binding | GO:0003677 DNA binding	128810|Saccharum hybrid cultivar	Saccharum	Poaceae	Poales
Locus_14087_Transcript_42/66_Confidence_0.296_Length_2209	2209	gi|242096962|ref|XP_002438971.1| hypothetical protein SORBIDRAFT_10g029190	432	3.73e-222	761.834	GO:0045893 positive regulation of transcription, DNA-dependent | GO:0048510 regulation of timing of transition from vegetative to reproductive phase | GO:0010358 leaf shaping | GO:0048653 anther development	GO:0005634 nucleus	GO:0046872 metal ion binding | GO:0003677 DNA binding	4558|Sorghum bicolor	Sorghum	Poaceae	Poales
comp82796_c1_seq10	2033	gi|530279228|gb|AGT17087.1| hypothetical protein SHCRBa_084_G07_R_80	435	1.21e-223	766.77	GO:0045893 positive regulation of transcription, DNA-dependent | GO:0048510 regulation of timing of transition from vegetative to reproductive phase | GO:0010358 leaf shaping | GO:0048653 anther development	GO:0005634 nucleus	GO:0046872 metal ion binding | GO:0003677 DNA binding	128810|Saccharum hybrid cultivar	Saccharum	Poaceae	Poales
Locus_12874_Transcript_17/17_Confidence_0.188_Length_3832	3832	gi|514755416|ref|XP_004963275.1| PREDICTED: putative disease resistance RPP13-like protein 3 isoform X1	580	8.9e-224	767.219	GO:0006952 defense response | GO:0008152 metabolic process | GO:0006915 apoptotic process	GO:0016023 cytoplasmic membrane-bounded vesicle	GO:0043531 ADP binding | GO:0005524 ATP binding | GO:0017111 nucleoside-triphosphatase activity	4555|Setaria italica	Setaria	Poaceae	Poales
Locus_14087_Transcript_55/66_Confidence_0.235_Length_1931	1931	gi|242096962|ref|XP_002438971.1| hypothetical protein SORBIDRAFT_10g029190	432	6.52e-224	767.667	GO:0045893 positive regulation of transcription, DNA-dependent | GO:0048510 regulation of timing of transition from vegetative to reproductive phase | GO:0010358 leaf shaping | GO:0048653 anther development	GO:0005634 nucleus	GO:0046872 metal ion binding | GO:0003677 DNA binding	4558|Sorghum bicolor	Sorghum	Poaceae	Poales
comp82796_c1_seq18	1964	gi|530279228|gb|AGT17087.1| hypothetical protein SHCRBa_084_G07_R_80	432	2.56e-224	769.013	GO:0045893 positive regulation of transcription, DNA-dependent | GO:0048510 regulation of timing of transition from vegetative to reproductive phase | GO:0010358 leaf shaping | GO:0048653 anther development	GO:0005634 nucleus	GO:0046872 metal ion binding | GO:0003677 DNA binding	128810|Saccharum hybrid cultivar	Saccharum	Poaceae	Poales
comp82796_c1_seq17	2061	gi|530279228|gb|AGT17087.1| hypothetical protein SHCRBa_084_G07_R_80	435	1.29e-226	776.641	GO:0045893 positive regulation of transcription, DNA-dependent | GO:0048510 regulation of timing of transition from vegetative to reproductive phase | GO:0010358 leaf shaping | GO:0048653 anther development	GO:0005634 nucleus	GO:0046872 metal ion binding | GO:0003677 DNA binding	128810|Saccharum hybrid cultivar	Saccharum	Poaceae	Poales
comp82796_c1_seq19	2256	gi|530279228|gb|AGT17087.1| hypothetical protein SHCRBa_084_G07_R_80	432	1.99e-227	779.333	GO:0045893 positive regulation of transcription, DNA-dependent | GO:0048510 regulation of timing of transition from vegetative to reproductive phase | GO:0010358 leaf shaping | GO:0048653 anther development	GO:0005634 nucleus	GO:0046872 metal ion binding | GO:0003677 DNA binding	128810|Saccharum hybrid cultivar	Saccharum	Poaceae	Poales
comp82796_c1_seq3	1920	gi|530279228|gb|AGT17087.1| hypothetical protein SHCRBa_084_G07_R_80	435	9.97e-230	786.96	GO:0045893 positive regulation of transcription, DNA-dependent | GO:0048510 regulation of timing of transition from vegetative to reproductive phase | GO:0010358 leaf shaping | GO:0048653 anther development	GO:0005634 nucleus	GO:0046872 metal ion binding | GO:0003677 DNA binding	128810|Saccharum hybrid cultivar	Saccharum	Poaceae	Poales
comp82796_c1_seq14	2226	gi|530279228|gb|AGT17087.1| hypothetical protein SHCRBa_084_G07_R_80	435	9.97e-230	786.96	GO:0045893 positive regulation of transcription, DNA-dependent | GO:0048510 regulation of timing of transition from vegetative to reproductive phase | GO:0010358 leaf shaping | GO:0048653 anther development	GO:0005634 nucleus	GO:0046872 metal ion binding | GO:0003677 DNA binding	128810|Saccharum hybrid cultivar	Saccharum	Poaceae	Poales
Locus_11957_Transcript_43/43_Confidence_0.108_Length_2177	2177	gi|514802682|ref|XP_004976233.1| PREDICTED: uncharacterized protein LOC101753179	465	5.3e-235	804.459	-	-	GO:0008270 zinc ion binding	4555|Setaria italica	Setaria	Poaceae	Poales
Locus_4567_Transcript_53/65_Confidence_0.221_Length_1541	1541	gi|514734446|ref|XP_004957913.1| PREDICTED: pre-rRNA-processing protein esf1	406	1.53e-235	806.254	-	GO:0005634 nucleus | GO:0005829 cytosol	-	4555|Setaria italica	Setaria	Poaceae	Poales
Locus_4023_Transcript_12/33_Confidence_0.362_Length_2182	2182	gi|514802682|ref|XP_004976233.1| PREDICTED: uncharacterized protein LOC101753179	465	9.26e-237	810.292	-	-	GO:0008270 zinc ion binding	4555|Setaria italica	Setaria	Poaceae	Poales
Locus_17579_Transcript_81/92_Confidence_0.274_Length_2046	2046	gi|514710006|ref|XP_004951926.1| PREDICTED: squamosa promoter-binding-like protein 3 isoform X1	475	4.65e-239	817.919	GO:0045893 positive regulation of transcription, DNA-dependent | GO:0048510 regulation of timing of transition from vegetative to reproductive phase | GO:0010358 leaf shaping | GO:0048653 anther development	GO:0005634 nucleus	GO:0046872 metal ion binding | GO:0003677 DNA binding	4555|Setaria italica	Setaria	Poaceae	Poales
Locus_12535_Transcript_61/73_Confidence_0.264_Length_2122	2122	gi|514710006|ref|XP_004951926.1| PREDICTED: squamosa promoter-binding-like protein 3 isoform X1	459	1.34e-239	819.714	GO:0045893 positive regulation of transcription, DNA-dependent | GO:0048510 regulation of timing of transition from vegetative to reproductive phase | GO:0010358 leaf shaping | GO:0048653 anther development	GO:0005634 nucleus	GO:0046872 metal ion binding | GO:0003677 DNA binding	4555|Setaria italica	Setaria	Poaceae	Poales
Locus_12535_Transcript_38/73_Confidence_0.330_Length_2362	2362	gi|514710006|ref|XP_004951926.1| PREDICTED: squamosa promoter-binding-like protein 3 isoform X1	459	1.34e-239	819.714	GO:0045893 positive regulation of transcription, DNA-dependent | GO:0048510 regulation of timing of transition from vegetative to reproductive phase | GO:0010358 leaf shaping | GO:0048653 anther development	GO:0005634 nucleus	GO:0046872 metal ion binding | GO:0003677 DNA binding	4555|Setaria italica	Setaria	Poaceae	Poales
Locus_12535_Transcript_29/73_Confidence_0.292_Length_2373	2373	gi|514710006|ref|XP_004951926.1| PREDICTED: squamosa promoter-binding-like protein 3 isoform X1	459	1.34e-239	819.714	GO:0045893 positive regulation of transcription, DNA-dependent | GO:0048510 regulation of timing of transition from vegetative to reproductive phase | GO:0010358 leaf shaping | GO:0048653 anther development	GO:0005634 nucleus	GO:0046872 metal ion binding | GO:0003677 DNA binding	4555|Setaria italica	Setaria	Poaceae	Poales
Locus_12535_Transcript_57/73_Confidence_0.321_Length_2433	2433	gi|514710006|ref|XP_004951926.1| PREDICTED: squamosa promoter-binding-like protein 3 isoform X1	459	1.34e-239	819.714	GO:0045893 positive regulation of transcription, DNA-dependent | GO:0048510 regulation of timing of transition from vegetative to reproductive phase | GO:0010358 leaf shaping | GO:0048653 anther development	GO:0005634 nucleus	GO:0046872 metal ion binding | GO:0003677 DNA binding	4555|Setaria italica	Setaria	Poaceae	Poales
Locus_17579_Transcript_71/92_Confidence_0.204_Length_1744	1744	gi|514710006|ref|XP_004951926.1| PREDICTED: squamosa promoter-binding-like protein 3 isoform X1	459	1.34e-239	819.714	GO:0045893 positive regulation of transcription, DNA-dependent | GO:0048510 regulation of timing of transition from vegetative to reproductive phase | GO:0010358 leaf shaping | GO:0048653 anther development	GO:0005634 nucleus	GO:0046872 metal ion binding | GO:0003677 DNA binding	4555|Setaria italica	Setaria	Poaceae	Poales
Locus_17579_Transcript_43/92_Confidence_0.265_Length_2096	2096	gi|514710006|ref|XP_004951926.1| PREDICTED: squamosa promoter-binding-like protein 3 isoform X1	482	8.05e-246	840.353	GO:0045893 positive regulation of transcription, DNA-dependent | GO:0048510 regulation of timing of transition from vegetative to reproductive phase | GO:0010358 leaf shaping | GO:0048653 anther development	GO:0005634 nucleus	GO:0046872 metal ion binding | GO:0003677 DNA binding	4555|Setaria italica	Setaria	Poaceae	Poales
Locus_17579_Transcript_44/92_Confidence_0.265_Length_2051	2051	gi|514710006|ref|XP_004951926.1| PREDICTED: squamosa promoter-binding-like protein 3 isoform X1	482	8.05e-246	840.353	GO:0045893 positive regulation of transcription, DNA-dependent | GO:0048510 regulation of timing of transition from vegetative to reproductive phase | GO:0010358 leaf shaping | GO:0048653 anther development	GO:0005634 nucleus	GO:0046872 metal ion binding | GO:0003677 DNA binding	4555|Setaria italica	Setaria	Poaceae	Poales
Locus_17579_Transcript_39/92_Confidence_0.212_Length_1794	1794	gi|514710006|ref|XP_004951926.1| PREDICTED: squamosa promoter-binding-like protein 3 isoform X1	466	5.89e-246	840.802	GO:0045893 positive regulation of transcription, DNA-dependent | GO:0048510 regulation of timing of transition from vegetative to reproductive phase | GO:0010358 leaf shaping | GO:0048653 anther development	GO:0005634 nucleus	GO:0046872 metal ion binding | GO:0003677 DNA binding	4555|Setaria italica	Setaria	Poaceae	Poales
Locus_17579_Transcript_38/92_Confidence_0.195_Length_1749	1749	gi|514710006|ref|XP_004951926.1| PREDICTED: squamosa promoter-binding-like protein 3 isoform X1	466	2.32e-246	842.148	GO:0045893 positive regulation of transcription, DNA-dependent | GO:0048510 regulation of timing of transition from vegetative to reproductive phase | GO:0010358 leaf shaping | GO:0048653 anther development	GO:0005634 nucleus	GO:0046872 metal ion binding | GO:0003677 DNA binding	4555|Setaria italica	Setaria	Poaceae	Poales
Locus_12535_Transcript_54/73_Confidence_0.264_Length_2167	2167	gi|514710006|ref|XP_004951926.1| PREDICTED: squamosa promoter-binding-like protein 3 isoform X1	466	9.1e-247	843.494	GO:0045893 positive regulation of transcription, DNA-dependent | GO:0048510 regulation of timing of transition from vegetative to reproductive phase | GO:0010358 leaf shaping | GO:0048653 anther development	GO:0005634 nucleus	GO:0046872 metal ion binding | GO:0003677 DNA binding	4555|Setaria italica	Setaria	Poaceae	Poales
Locus_12535_Transcript_44/73_Confidence_0.330_Length_2439	2439	gi|514710006|ref|XP_004951926.1| PREDICTED: squamosa promoter-binding-like protein 3 isoform X1	466	9.1e-247	843.494	GO:0045893 positive regulation of transcription, DNA-dependent | GO:0048510 regulation of timing of transition from vegetative to reproductive phase | GO:0010358 leaf shaping | GO:0048653 anther development	GO:0005634 nucleus	GO:0046872 metal ion binding | GO:0003677 DNA binding	4555|Setaria italica	Setaria	Poaceae	Poales
Locus_12535_Transcript_32/73_Confidence_0.321_Length_2450	2450	gi|514710006|ref|XP_004951926.1| PREDICTED: squamosa promoter-binding-like protein 3 isoform X1	466	1.16e-248	849.775	GO:0045893 positive regulation of transcription, DNA-dependent | GO:0048510 regulation of timing of transition from vegetative to reproductive phase | GO:0010358 leaf shaping | GO:0048653 anther development	GO:0005634 nucleus	GO:0046872 metal ion binding | GO:0003677 DNA binding	4555|Setaria italica	Setaria	Poaceae	Poales
Locus_12535_Transcript_53/73_Confidence_0.283_Length_2124	2124	gi|514710006|ref|XP_004951926.1| PREDICTED: squamosa promoter-binding-like protein 3 isoform X1	466	4.57e-249	851.121	GO:0045893 positive regulation of transcription, DNA-dependent | GO:0048510 regulation of timing of transition from vegetative to reproductive phase | GO:0010358 leaf shaping | GO:0048653 anther development	GO:0005634 nucleus	GO:0046872 metal ion binding | GO:0003677 DNA binding	4555|Setaria italica	Setaria	Poaceae	Poales
Locus_12535_Transcript_43/73_Confidence_0.349_Length_2396	2396	gi|514710006|ref|XP_004951926.1| PREDICTED: squamosa promoter-binding-like protein 3 isoform X1	466	4.57e-249	851.121	GO:0045893 positive regulation of transcription, DNA-dependent | GO:0048510 regulation of timing of transition from vegetative to reproductive phase | GO:0010358 leaf shaping | GO:0048653 anther development	GO:0005634 nucleus	GO:0046872 metal ion binding | GO:0003677 DNA binding	4555|Setaria italica	Setaria	Poaceae	Poales
Locus_1826_Transcript_74/132_Confidence_0.098_Length_2091	2091	gi|514817906|ref|XP_004983666.1| PREDICTED: uncharacterized protein LOC101784313 isoform X1	677	9.68e-283	962.842	-	GO:0009506 plasmodesma	-	4555|Setaria italica	Setaria	Poaceae	Poales
Locus_2827_Transcript_160/166_Confidence_0.116_Length_2750	2750	gi|414864316|tpg|DAA42873.1| TPA: putative homeobox/lipid-binding domain family protein	435	3.77e-288	980.789	GO:0009944 polarity specification of adaxial/abaxial axis | GO:0010014 meristem initiation | GO:0006355 regulation of transcription, DNA-dependent | GO:0010051 xylem and phloem pattern formation | GO:0009956 radial pattern formation | GO:0009855 determination of bilateral symmetry	GO:0005634 nucleus | GO:0005667 transcription factor complex	GO:0008289 lipid binding | GO:0043565 sequence-specific DNA binding | GO:0003700 sequence-specific DNA binding transcription factor activity	4577|Zea mays	Zea	Poaceae	Poales
Locus_10795_Transcript_55/70_Confidence_0.316_Length_1886	1886	gi|242095504|ref|XP_002438242.1| hypothetical protein SORBIDRAFT_10g010450	480	2.74e-293	997.839	GO:0046854 phosphatidylinositol phosphorylation | GO:0046777 protein autophosphorylation	-	GO:0016773 phosphotransferase activity, alcohol group as acceptor | GO:0016301 kinase activity | GO:0043424 protein histidine kinase binding	4558|Sorghum bicolor	Sorghum	Poaceae	Poales
comp64193_c0_seq1	1487	gi|514744390|ref|XP_004960622.1| PREDICTED: pentatricopeptide repeat-containing protein At3g49170, chloroplastic	492	4.47e-297	1010.4	GO:0009793 embryo development ending in seed dormancy | GO:0009749 response to glucose stimulus | GO:0050832 defense response to fungus | GO:0009651 response to salt stress | GO:0009737 response to abscisic acid stimulus	GO:0009536 plastid | GO:0005739 mitochondrion	-	4555|Setaria italica	Setaria	Poaceae	Poales
comp79373_c0_seq23	3159	gi|944234172|gb|KQK98534.1| hypothetical protein SETIT_009523mg	494	7.25e-306	1039.57	GO:0055085 transmembrane transport	GO:0016021 integral to membrane	-	4555|Setaria italica	Setaria	Poaceae	Poales
comp81084_c0_seq3	1838	gi|514734446|ref|XP_004957913.1| PREDICTED: pre-rRNA-processing protein esf1	606	0	1114.05	-	GO:0005634 nucleus | GO:0005829 cytosol	-	4555|Setaria italica	Setaria	Poaceae	Poales
comp81084_c0_seq8	1856	gi|514734446|ref|XP_004957913.1| PREDICTED: pre-rRNA-processing protein esf1	612	0	1124.37	-	GO:0005634 nucleus | GO:0005829 cytosol	-	4555|Setaria italica	Setaria	Poaceae	Poales
comp81084_c0_seq2	2524	gi|242045868|ref|XP_002460805.1| hypothetical protein SORBIDRAFT_02g035270	759	0	1421.39	-	GO:0005634 nucleus | GO:0005829 cytosol	-	4558|Sorghum bicolor	Sorghum	Poaceae	Poales
comp81084_c0_seq9	2542	gi|242045868|ref|XP_002460805.1| hypothetical protein SORBIDRAFT_02g035270	765	0	1429.47	-	GO:0005634 nucleus | GO:0005829 cytosol	-	4558|Sorghum bicolor	Sorghum	Poaceae	Poales
comp81084_c0_seq1	2590	gi|242045868|ref|XP_002460805.1| hypothetical protein SORBIDRAFT_02g035270	759	0	1416.9	-	GO:0005634 nucleus | GO:0005829 cytosol	-	4558|Sorghum bicolor	Sorghum	Poaceae	Poales
comp81084_c0_seq6	2608	gi|242045868|ref|XP_002460805.1| hypothetical protein SORBIDRAFT_02g035270	765	0	1424.98	-	GO:0005634 nucleus | GO:0005829 cytosol	-	4558|Sorghum bicolor	Sorghum	Poaceae	Poales
comp86034_c0_seq2	2300	gi|242045868|ref|XP_002460805.1| hypothetical protein SORBIDRAFT_02g035270	658	0	1282.3	-	GO:0005634 nucleus | GO:0005829 cytosol	-	4558|Sorghum bicolor	Sorghum	Poaceae	Poales
Locus_4567_Transcript_29/65_Confidence_0.295_Length_2301	2301	gi|242045868|ref|XP_002460805.1| hypothetical protein SORBIDRAFT_02g035270	754	0	1401.2	-	GO:0005634 nucleus | GO:0005829 cytosol	-	4558|Sorghum bicolor	Sorghum	Poaceae	Poales
Locus_4567_Transcript_44/65_Confidence_0.379_Length_2535	2535	gi|242045868|ref|XP_002460805.1| hypothetical protein SORBIDRAFT_02g035270	758	0	1429.47	-	GO:0005634 nucleus | GO:0005829 cytosol	-	4558|Sorghum bicolor	Sorghum	Poaceae	Poales
Locus_4567_Transcript_60/65_Confidence_0.400_Length_2601	2601	gi|514734446|ref|XP_004957913.1| PREDICTED: pre-rRNA-processing protein esf1	756	0	1432.61	-	GO:0005634 nucleus | GO:0005829 cytosol	-	4555|Setaria italica	Setaria	Poaceae	Poales
Locus_1826_Transcript_123/132_Confidence_0.149_Length_2437	2437	gi|514817906|ref|XP_004983666.1| PREDICTED: uncharacterized protein LOC101784313 isoform X1	717	0	1126.61	-	GO:0009506 plasmodesma	-	4555|Setaria italica	Setaria	Poaceae	Poales
Locus_1826_Transcript_80/132_Confidence_0.423_Length_6004	6004	gi|514817908|ref|XP_004983667.1| PREDICTED: uncharacterized protein LOC101784313 isoform X2	1089	0	1909.1	-	GO:0009506 plasmodesma	-	4555|Setaria italica	Setaria	Poaceae	Poales
comp72072_c0_seq1	6715	gi|514817908|ref|XP_004983667.1| PREDICTED: uncharacterized protein LOC101784313 isoform X2	2073	0	3395.13	-	GO:0009506 plasmodesma	-	4555|Setaria italica	Setaria	Poaceae	Poales
Locus_1826_Transcript_119/132_Confidence_0.505_Length_7004	7004	gi|514817908|ref|XP_004983667.1| PREDICTED: uncharacterized protein LOC101784313 isoform X2	1092	0	1929.74	-	GO:0009506 plasmodesma	-	4555|Setaria italica	Setaria	Poaceae	Poales
Locus_12874_Transcript_14/17_Confidence_0.406_Length_3978	3978	gi|514755416|ref|XP_004963275.1| PREDICTED: putative disease resistance RPP13-like protein 3 isoform X1	924	0	1375.63	GO:0006952 defense response | GO:0008152 metabolic process	-	GO:0017111 nucleoside-triphosphatase activity | GO:0043531 ADP binding | GO:0005524 ATP binding	4555|Setaria italica	Setaria	Poaceae	Poales
Locus_12874_Transcript_15/17_Confidence_0.375_Length_4044	4044	gi|514755416|ref|XP_004963275.1| PREDICTED: putative disease resistance RPP13-like protein 3 isoform X1	924	0	1372.04	GO:0006952 defense response | GO:0008152 metabolic process	-	GO:0017111 nucleoside-triphosphatase activity | GO:0043531 ADP binding | GO:0005524 ATP binding	4555|Setaria italica	Setaria	Poaceae	Poales
Locus_4749_Transcript_72/72_Confidence_0.095_Length_2701	2701	gi|242068555|ref|XP_002449554.1| hypothetical protein SORBIDRAFT_05g019010	859	0	1427.22	GO:0009651 response to salt stress | GO:0006355 regulation of transcription, DNA-dependent | GO:0006289 nucleotide-excision repair | GO:0009788 negative regulation of abscisic acid mediated signaling pathway | GO:0006470 protein dephosphorylation	GO:0000439 core TFIIH complex | GO:0008287 protein serine/threonine phosphatase complex	GO:0008022 protein C-terminus binding | GO:0046872 metal ion binding | GO:0004722 protein serine/threonine phosphatase activity	4558|Sorghum bicolor	Sorghum	Poaceae	Poales
Locus_4749_Transcript_50/72_Confidence_0.505_Length_4493	4493	gi|242068555|ref|XP_002449554.1| hypothetical protein SORBIDRAFT_05g019010	1113	0	1951.73	GO:0009651 response to salt stress | GO:0006355 regulation of transcription, DNA-dependent | GO:0006289 nucleotide-excision repair | GO:0009788 negative regulation of abscisic acid mediated signaling pathway | GO:0006470 protein dephosphorylation	GO:0000439 core TFIIH complex | GO:0008287 protein serine/threonine phosphatase complex	GO:0008022 protein C-terminus binding | GO:0046872 metal ion binding | GO:0004722 protein serine/threonine phosphatase activity	4558|Sorghum bicolor	Sorghum	Poaceae	Poales
Locus_4749_Transcript_53/72_Confidence_0.495_Length_4332	4332	gi|242068555|ref|XP_002449554.1| hypothetical protein SORBIDRAFT_05g019010	1114	0	1966.09	GO:0009651 response to salt stress | GO:0006355 regulation of transcription, DNA-dependent | GO:0006289 nucleotide-excision repair | GO:0009788 negative regulation of abscisic acid mediated signaling pathway | GO:0006470 protein dephosphorylation	GO:0000439 core TFIIH complex | GO:0008287 protein serine/threonine phosphatase complex	GO:0008022 protein C-terminus binding | GO:0046872 metal ion binding | GO:0004722 protein serine/threonine phosphatase activity	4558|Sorghum bicolor	Sorghum	Poaceae	Poales
Locus_7399_Transcript_60/60_Confidence_0.131_Length_3993	3993	gi|242068555|ref|XP_002449554.1| hypothetical protein SORBIDRAFT_05g019010	928	0	1664.57	GO:0009651 response to salt stress | GO:0006355 regulation of transcription, DNA-dependent | GO:0006289 nucleotide-excision repair | GO:0009788 negative regulation of abscisic acid mediated signaling pathway | GO:0006470 protein dephosphorylation	GO:0000439 core TFIIH complex | GO:0008287 protein serine/threonine phosphatase complex	GO:0008022 protein C-terminus binding | GO:0046872 metal ion binding | GO:0004722 protein serine/threonine phosphatase activity	4558|Sorghum bicolor	Sorghum	Poaceae	Poales
comp88323_c0_seq2	3600	gi|242042549|ref|XP_002468669.1| hypothetical protein SORBIDRAFT_01g050000	707	0	1533.11	GO:0009944 polarity specification of adaxial/abaxial axis | GO:0010014 meristem initiation | GO:0006355 regulation of transcription, DNA-dependent | GO:0010051 xylem and phloem pattern formation | GO:0009956 radial pattern formation | GO:0009855 determination of bilateral symmetry	GO:0005634 nucleus | GO:0005667 transcription factor complex	GO:0008289 lipid binding | GO:0043565 sequence-specific DNA binding | GO:0003700 sequence-specific DNA binding transcription factor activity	4558|Sorghum bicolor	Sorghum	Poaceae	Poales
comp88323_c0_seq6	3414	gi|242042549|ref|XP_002468669.1| hypothetical protein SORBIDRAFT_01g050000	840	0	1793.79	GO:0009944 polarity specification of adaxial/abaxial axis | GO:0010014 meristem initiation | GO:0006355 regulation of transcription, DNA-dependent | GO:0010051 xylem and phloem pattern formation | GO:0009956 radial pattern formation | GO:0009855 determination of bilateral symmetry	GO:0005634 nucleus | GO:0005667 transcription factor complex	GO:0008289 lipid binding | GO:0043565 sequence-specific DNA binding | GO:0003700 sequence-specific DNA binding transcription factor activity	4558|Sorghum bicolor	Sorghum	Poaceae	Poales
Locus_2827_Transcript_105/166_Confidence_0.155_Length_3065	3065	gi|242042549|ref|XP_002468669.1| hypothetical protein SORBIDRAFT_01g050000	840	0	1893.85	GO:0009944 polarity specification of adaxial/abaxial axis | GO:0010014 meristem initiation | GO:0006355 regulation of transcription, DNA-dependent | GO:0010051 xylem and phloem pattern formation | GO:0009956 radial pattern formation | GO:0009855 determination of bilateral symmetry	GO:0005634 nucleus | GO:0005667 transcription factor complex	GO:0008289 lipid binding | GO:0043565 sequence-specific DNA binding | GO:0003700 sequence-specific DNA binding transcription factor activity	4558|Sorghum bicolor	Sorghum	Poaceae	Poales
Locus_2827_Transcript_125/166_Confidence_0.185_Length_3349	3349	gi|242042549|ref|XP_002468669.1| hypothetical protein SORBIDRAFT_01g050000	840	0	1892.05	GO:0009944 polarity specification of adaxial/abaxial axis | GO:0010014 meristem initiation | GO:0006355 regulation of transcription, DNA-dependent | GO:0010051 xylem and phloem pattern formation | GO:0009956 radial pattern formation | GO:0009855 determination of bilateral symmetry	GO:0005634 nucleus | GO:0005667 transcription factor complex	GO:0008289 lipid binding | GO:0043565 sequence-specific DNA binding | GO:0003700 sequence-specific DNA binding transcription factor activity	4558|Sorghum bicolor	Sorghum	Poaceae	Poales
Locus_2827_Transcript_126/166_Confidence_0.228_Length_3355	3355	gi|242042549|ref|XP_002468669.1| hypothetical protein SORBIDRAFT_01g050000	839	0	1856.61	GO:0009944 polarity specification of adaxial/abaxial axis | GO:0010014 meristem initiation | GO:0006355 regulation of transcription, DNA-dependent | GO:0010051 xylem and phloem pattern formation | GO:0009956 radial pattern formation | GO:0009855 determination of bilateral symmetry	GO:0005634 nucleus | GO:0005667 transcription factor complex	GO:0008289 lipid binding | GO:0043565 sequence-specific DNA binding | GO:0003700 sequence-specific DNA binding transcription factor activity	4558|Sorghum bicolor	Sorghum	Poaceae	Poales
Locus_2827_Transcript_137/166_Confidence_0.142_Length_3039	3039	gi|242042549|ref|XP_002468669.1| hypothetical protein SORBIDRAFT_01g050000	840	0	1893.85	GO:0009944 polarity specification of adaxial/abaxial axis | GO:0010014 meristem initiation | GO:0006355 regulation of transcription, DNA-dependent | GO:0010051 xylem and phloem pattern formation | GO:0009956 radial pattern formation | GO:0009855 determination of bilateral symmetry	GO:0005634 nucleus | GO:0005667 transcription factor complex	GO:0008289 lipid binding | GO:0043565 sequence-specific DNA binding | GO:0003700 sequence-specific DNA binding transcription factor activity	4558|Sorghum bicolor	Sorghum	Poaceae	Poales
Locus_2827_Transcript_139/166_Confidence_0.194_Length_3036	3036	gi|242042549|ref|XP_002468669.1| hypothetical protein SORBIDRAFT_01g050000	839	0	1856.61	GO:0009944 polarity specification of adaxial/abaxial axis | GO:0010014 meristem initiation | GO:0006355 regulation of transcription, DNA-dependent | GO:0010051 xylem and phloem pattern formation | GO:0009956 radial pattern formation | GO:0009855 determination of bilateral symmetry	GO:0005634 nucleus | GO:0005667 transcription factor complex	GO:0008289 lipid binding | GO:0043565 sequence-specific DNA binding | GO:0003700 sequence-specific DNA binding transcription factor activity	4558|Sorghum bicolor	Sorghum	Poaceae	Poales
Locus_2827_Transcript_85/166_Confidence_0.263_Length_3063	3063	gi|514816187|ref|XP_004982838.1| PREDICTED: homeobox-leucine zipper protein HOX9	810	0	1765.53	GO:0009944 polarity specification of adaxial/abaxial axis | GO:0010014 meristem initiation | GO:0006355 regulation of transcription, DNA-dependent | GO:0010051 xylem and phloem pattern formation | GO:0009956 radial pattern formation | GO:0009855 determination of bilateral symmetry	GO:0005634 nucleus | GO:0005667 transcription factor complex	GO:0008289 lipid binding | GO:0043565 sequence-specific DNA binding | GO:0003700 sequence-specific DNA binding transcription factor activity	4555|Setaria italica	Setaria	Poaceae	Poales
Locus_11912_Transcript_33/63_Confidence_0.195_Length_2505	2505	gi|514801060|ref|XP_004975445.1| PREDICTED: transport inhibitor response 1-like protein Os04g0395600	573	0	1291.27	GO:0016036 cellular response to phosphate starvation | GO:0010311 lateral root formation | GO:0010152 pollen maturation | GO:0071249 cellular response to nitrate | GO:0016567 protein ubiquitination | GO:0009734 auxin mediated signaling pathway | GO:0080022 primary root development | GO:0002237 response to molecule of bacterial origin | GO:0048443 stamen development	GO:0005774 vacuolar membrane | GO:0019005 SCF ubiquitin ligase complex | GO:0005634 nucleus	GO:0004842 ubiquitin-protein ligase activity | GO:0000822 inositol hexakisphosphate binding | GO:0010011 auxin binding	4555|Setaria italica	Setaria	Poaceae	Poales
Locus_11912_Transcript_37/63_Confidence_0.203_Length_2515	2515	gi|514801060|ref|XP_004975445.1| PREDICTED: transport inhibitor response 1-like protein Os04g0395600	573	0	1289.03	GO:0016036 cellular response to phosphate starvation | GO:0010311 lateral root formation | GO:0010152 pollen maturation | GO:0071249 cellular response to nitrate | GO:0016567 protein ubiquitination | GO:0009734 auxin mediated signaling pathway | GO:0080022 primary root development | GO:0002237 response to molecule of bacterial origin | GO:0048443 stamen development	GO:0005774 vacuolar membrane | GO:0019005 SCF ubiquitin ligase complex | GO:0005634 nucleus	GO:0004842 ubiquitin-protein ligase activity | GO:0000822 inositol hexakisphosphate binding | GO:0010011 auxin binding	4555|Setaria italica	Setaria	Poaceae	Poales
Locus_11912_Transcript_21/63_Confidence_0.322_Length_2924	2924	gi|514801060|ref|XP_004975445.1| PREDICTED: transport inhibitor response 1-like protein Os04g0395600	573	0	1291.27	GO:0016036 cellular response to phosphate starvation | GO:0010311 lateral root formation | GO:0010152 pollen maturation | GO:0071249 cellular response to nitrate | GO:0016567 protein ubiquitination | GO:0009734 auxin mediated signaling pathway | GO:0080022 primary root development | GO:0002237 response to molecule of bacterial origin | GO:0048443 stamen development	GO:0005774 vacuolar membrane | GO:0019005 SCF ubiquitin ligase complex | GO:0005634 nucleus	GO:0004842 ubiquitin-protein ligase activity | GO:0000822 inositol hexakisphosphate binding | GO:0010011 auxin binding	4555|Setaria italica	Setaria	Poaceae	Poales
Locus_11912_Transcript_55/63_Confidence_0.305_Length_2951	2951	gi|514801060|ref|XP_004975445.1| PREDICTED: transport inhibitor response 1-like protein Os04g0395600	573	0	1294.86	GO:0016036 cellular response to phosphate starvation | GO:0010311 lateral root formation | GO:0010152 pollen maturation | GO:0071249 cellular response to nitrate | GO:0016567 protein ubiquitination | GO:0009734 auxin mediated signaling pathway | GO:0080022 primary root development | GO:0002237 response to molecule of bacterial origin | GO:0048443 stamen development	GO:0005774 vacuolar membrane | GO:0019005 SCF ubiquitin ligase complex | GO:0005634 nucleus	GO:0004842 ubiquitin-protein ligase activity | GO:0000822 inositol hexakisphosphate binding | GO:0010011 auxin binding	4555|Setaria italica	Setaria	Poaceae	Poales
Locus_11912_Transcript_57/63_Confidence_0.288_Length_2961	2961	gi|514801060|ref|XP_004975445.1| PREDICTED: transport inhibitor response 1-like protein Os04g0395600	573	0	1287.69	GO:0016036 cellular response to phosphate starvation | GO:0010311 lateral root formation | GO:0010152 pollen maturation | GO:0071249 cellular response to nitrate | GO:0016567 protein ubiquitination | GO:0009734 auxin mediated signaling pathway | GO:0080022 primary root development | GO:0002237 response to molecule of bacterial origin | GO:0048443 stamen development	GO:0005774 vacuolar membrane | GO:0019005 SCF ubiquitin ligase complex | GO:0005634 nucleus	GO:0004842 ubiquitin-protein ligase activity | GO:0000822 inositol hexakisphosphate binding | GO:0010011 auxin binding	4555|Setaria italica	Setaria	Poaceae	Poales
Locus_11912_Transcript_54/63_Confidence_0.263_Length_3181	3181	gi|514801060|ref|XP_004975445.1| PREDICTED: transport inhibitor response 1-like protein Os04g0395600	573	0	1285.44	GO:0016036 cellular response to phosphate starvation | GO:0010311 lateral root formation | GO:0010152 pollen maturation | GO:0071249 cellular response to nitrate | GO:0016567 protein ubiquitination | GO:0009734 auxin mediated signaling pathway | GO:0080022 primary root development | GO:0002237 response to molecule of bacterial origin | GO:0048443 stamen development	GO:0005774 vacuolar membrane | GO:0019005 SCF ubiquitin ligase complex | GO:0005634 nucleus	GO:0004842 ubiquitin-protein ligase activity | GO:0000822 inositol hexakisphosphate binding | GO:0010011 auxin binding	4555|Setaria italica	Setaria	Poaceae	Poales
Locus_11912_Transcript_46/63_Confidence_0.331_Length_3202	3202	gi|514801060|ref|XP_004975445.1| PREDICTED: transport inhibitor response 1-like protein Os04g0395600	573	0	1285.44	GO:0016036 cellular response to phosphate starvation | GO:0010311 lateral root formation | GO:0010152 pollen maturation | GO:0071249 cellular response to nitrate | GO:0016567 protein ubiquitination | GO:0009734 auxin mediated signaling pathway | GO:0080022 primary root development | GO:0002237 response to molecule of bacterial origin | GO:0048443 stamen development	GO:0005774 vacuolar membrane | GO:0019005 SCF ubiquitin ligase complex | GO:0005634 nucleus	GO:0004842 ubiquitin-protein ligase activity | GO:0000822 inositol hexakisphosphate binding | GO:0010011 auxin binding	4555|Setaria italica	Setaria	Poaceae	Poales
Locus_11912_Transcript_27/63_Confidence_0.339_Length_3472	3472	gi|514801060|ref|XP_004975445.1| PREDICTED: transport inhibitor response 1-like protein Os04g0395600	573	0	1292.62	GO:0016036 cellular response to phosphate starvation | GO:0010311 lateral root formation | GO:0010152 pollen maturation | GO:0071249 cellular response to nitrate | GO:0016567 protein ubiquitination | GO:0009734 auxin mediated signaling pathway | GO:0080022 primary root development | GO:0002237 response to molecule of bacterial origin | GO:0048443 stamen development	GO:0005774 vacuolar membrane | GO:0019005 SCF ubiquitin ligase complex | GO:0005634 nucleus	GO:0004842 ubiquitin-protein ligase activity | GO:0000822 inositol hexakisphosphate binding | GO:0010011 auxin binding	4555|Setaria italica	Setaria	Poaceae	Poales
Locus_11912_Transcript_60/63_Confidence_0.305_Length_3544	3544	gi|514801060|ref|XP_004975445.1| PREDICTED: transport inhibitor response 1-like protein Os04g0395600	573	0	1291.27	GO:0016036 cellular response to phosphate starvation | GO:0010311 lateral root formation | GO:0010152 pollen maturation | GO:0071249 cellular response to nitrate | GO:0016567 protein ubiquitination | GO:0009734 auxin mediated signaling pathway | GO:0080022 primary root development | GO:0002237 response to molecule of bacterial origin | GO:0048443 stamen development	GO:0005774 vacuolar membrane | GO:0019005 SCF ubiquitin ligase complex | GO:0005634 nucleus	GO:0004842 ubiquitin-protein ligase activity | GO:0000822 inositol hexakisphosphate binding | GO:0010011 auxin binding	4555|Setaria italica	Setaria	Poaceae	Poales
Locus_11912_Transcript_51/63_Confidence_0.314_Length_3693	3693	gi|514801060|ref|XP_004975445.1| PREDICTED: transport inhibitor response 1-like protein Os04g0395600	573	0	1285.44	GO:0016036 cellular response to phosphate starvation | GO:0010311 lateral root formation | GO:0010152 pollen maturation | GO:0071249 cellular response to nitrate | GO:0016567 protein ubiquitination | GO:0009734 auxin mediated signaling pathway | GO:0080022 primary root development | GO:0002237 response to molecule of bacterial origin | GO:0048443 stamen development	GO:0005774 vacuolar membrane | GO:0019005 SCF ubiquitin ligase complex | GO:0005634 nucleus	GO:0004842 ubiquitin-protein ligase activity | GO:0000822 inositol hexakisphosphate binding | GO:0010011 auxin binding	4555|Setaria italica	Setaria	Poaceae	Poales
Locus_11912_Transcript_47/63_Confidence_0.314_Length_3761	3761	gi|514801060|ref|XP_004975445.1| PREDICTED: transport inhibitor response 1-like protein Os04g0395600	573	0	1285.44	GO:0016036 cellular response to phosphate starvation | GO:0010311 lateral root formation | GO:0010152 pollen maturation | GO:0071249 cellular response to nitrate | GO:0016567 protein ubiquitination | GO:0009734 auxin mediated signaling pathway | GO:0080022 primary root development | GO:0002237 response to molecule of bacterial origin | GO:0048443 stamen development	GO:0005774 vacuolar membrane | GO:0019005 SCF ubiquitin ligase complex | GO:0005634 nucleus	GO:0004842 ubiquitin-protein ligase activity | GO:0000822 inositol hexakisphosphate binding | GO:0010011 auxin binding	4555|Setaria italica	Setaria	Poaceae	Poales
comp70939_c0_seq6	3002	gi|514801060|ref|XP_004975445.1| PREDICTED: transport inhibitor response 1-like protein Os04g0395600	573	0	1287.24	GO:0016036 cellular response to phosphate starvation | GO:0010311 lateral root formation | GO:0010152 pollen maturation | GO:0071249 cellular response to nitrate | GO:0016567 protein ubiquitination | GO:0009734 auxin mediated signaling pathway | GO:0080022 primary root development | GO:0002237 response to molecule of bacterial origin | GO:0048443 stamen development	GO:0005774 vacuolar membrane | GO:0019005 SCF ubiquitin ligase complex | GO:0005634 nucleus	GO:0004842 ubiquitin-protein ligase activity | GO:0000822 inositol hexakisphosphate binding | GO:0010011 auxin binding	4555|Setaria italica	Setaria	Poaceae	Poales
comp70939_c0_seq5	3025	gi|514801060|ref|XP_004975445.1| PREDICTED: transport inhibitor response 1-like protein Os04g0395600	573	0	1287.24	GO:0016036 cellular response to phosphate starvation | GO:0010311 lateral root formation | GO:0010152 pollen maturation | GO:0071249 cellular response to nitrate | GO:0016567 protein ubiquitination | GO:0009734 auxin mediated signaling pathway | GO:0080022 primary root development | GO:0002237 response to molecule of bacterial origin | GO:0048443 stamen development	GO:0005774 vacuolar membrane | GO:0019005 SCF ubiquitin ligase complex | GO:0005634 nucleus	GO:0004842 ubiquitin-protein ligase activity | GO:0000822 inositol hexakisphosphate binding | GO:0010011 auxin binding	4555|Setaria italica	Setaria	Poaceae	Poales
comp70939_c0_seq9	3591	gi|514801060|ref|XP_004975445.1| PREDICTED: transport inhibitor response 1-like protein Os04g0395600	573	0	1287.24	GO:0016036 cellular response to phosphate starvation | GO:0010311 lateral root formation | GO:0010152 pollen maturation | GO:0071249 cellular response to nitrate | GO:0016567 protein ubiquitination | GO:0009734 auxin mediated signaling pathway | GO:0080022 primary root development | GO:0002237 response to molecule of bacterial origin | GO:0048443 stamen development	GO:0005774 vacuolar membrane | GO:0019005 SCF ubiquitin ligase complex | GO:0005634 nucleus	GO:0004842 ubiquitin-protein ligase activity | GO:0000822 inositol hexakisphosphate binding | GO:0010011 auxin binding	4555|Setaria italica	Setaria	Poaceae	Poales
Locus_8503_Transcript_56/83_Confidence_0.566_Length_5268	5268	gi|242036331|ref|XP_002465560.1| hypothetical protein SORBIDRAFT_01g041140	1649	0	3584.47	GO:0016192 vesicle-mediated transport | GO:0009561 megagametogenesis | GO:0043087 regulation of GTPase activity | GO:0032012 regulation of ARF protein signal transduction	GO:0005829 cytosol | GO:0005802 trans-Golgi network | GO:0005634 nucleus	GO:0005086 ARF guanyl-nucleotide exchange factor activity	4558|Sorghum bicolor	Sorghum	Poaceae	Poales
Locus_8503_Transcript_68/83_Confidence_0.531_Length_5297	5297	gi|242036331|ref|XP_002465560.1| hypothetical protein SORBIDRAFT_01g041140	1649	0	3590.3	GO:0016192 vesicle-mediated transport | GO:0009561 megagametogenesis | GO:0043087 regulation of GTPase activity | GO:0032012 regulation of ARF protein signal transduction	GO:0005829 cytosol | GO:0005802 trans-Golgi network | GO:0005634 nucleus	GO:0005086 ARF guanyl-nucleotide exchange factor activity	4558|Sorghum bicolor	Sorghum	Poaceae	Poales
Locus_4522_Transcript_42/58_Confidence_0.383_Length_11225	11225	gi|836025763|ref|XP_012698161.1| PREDICTED: serine/threonine-protein kinase SMG1-like isoform X1	3501	0	6888.53	GO:0023014 signal transduction via phosphorylation event | GO:0000160 two-component signal transduction system (phosphorelay)	GO:0016020 membrane | GO:0009365 protein histidine kinase complex	GO:0000155 two-component sensor activity | GO:0005524 ATP binding	4555|Setaria italica	Setaria	Poaceae	Poales
Locus_10795_Transcript_53/70_Confidence_0.480_Length_2677	2677	gi|242095504|ref|XP_002438242.1| hypothetical protein SORBIDRAFT_10g010450	649	0	1293.97	GO:0046854 phosphatidylinositol phosphorylation | GO:0046777 protein autophosphorylation	-	GO:0016773 phosphotransferase activity, alcohol group as acceptor | GO:0016301 kinase activity | GO:0043424 protein histidine kinase binding	4558|Sorghum bicolor	Sorghum	Poaceae	Poales
Locus_10795_Transcript_56/70_Confidence_0.408_Length_2722	2722	gi|242095504|ref|XP_002438242.1| hypothetical protein SORBIDRAFT_10g010450	649	0	1301.15	GO:0046854 phosphatidylinositol phosphorylation | GO:0046777 protein autophosphorylation	-	GO:0016773 phosphotransferase activity, alcohol group as acceptor | GO:0016301 kinase activity | GO:0043424 protein histidine kinase binding	4558|Sorghum bicolor	Sorghum	Poaceae	Poales
Locus_10795_Transcript_58/70_Confidence_0.408_Length_2732	2732	gi|242095504|ref|XP_002438242.1| hypothetical protein SORBIDRAFT_10g010450	653	0	1310.12	GO:0046854 phosphatidylinositol phosphorylation | GO:0046777 protein autophosphorylation	-	GO:0016773 phosphotransferase activity, alcohol group as acceptor | GO:0016301 kinase activity | GO:0043424 protein histidine kinase binding	4558|Sorghum bicolor	Sorghum	Poaceae	Poales
Locus_7685_Transcript_12/54_Confidence_0.366_Length_2212	2212	gi|835916147|ref|XP_012704272.1| PREDICTED: scarecrow-like protein 27	588	0	1153.53	GO:0048768 root hair cell tip growth | GO:0006355 regulation of transcription, DNA-dependent | GO:0007623 circadian rhythm | GO:0051301 cell division | GO:0010492 maintenance of shoot apical meristem identity	-	-	4555|Setaria italica	Setaria	Poaceae	Poales
Locus_7685_Transcript_9/54_Confidence_0.085_Length_2115	2115	gi|835916147|ref|XP_012704272.1| PREDICTED: scarecrow-like protein 27	588	0	1202.89	GO:0048768 root hair cell tip growth | GO:0006355 regulation of transcription, DNA-dependent | GO:0007623 circadian rhythm | GO:0051301 cell division | GO:0010492 maintenance of shoot apical meristem identity	GO:0009536 plastid	-	4555|Setaria italica	Setaria	Poaceae	Poales
comp79373_c0_seq33	3240	gi|944234172|gb|KQK98534.1| hypothetical protein SETIT_009523mg	512	0	1075.46	GO:0055085 transmembrane transport	GO:0016021 integral to membrane	-	4555|Setaria italica	Setaria	Poaceae	Poales
comp79373_c0_seq24	3356	gi|944234172|gb|KQK98534.1| hypothetical protein SETIT_009523mg	512	0	1075.46	GO:0055085 transmembrane transport	GO:0016021 integral to membrane	-	4555|Setaria italica	Setaria	Poaceae	Poales
comp79373_c0_seq27	2937	gi|944234172|gb|KQK98534.1| hypothetical protein SETIT_009523mg	512	0	1078.15	GO:0055085 transmembrane transport	GO:0016021 integral to membrane	-	4555|Setaria italica	Setaria	Poaceae	Poales
comp79373_c0_seq25	3053	gi|944234172|gb|KQK98534.1| hypothetical protein SETIT_009523mg	512	0	1078.15	GO:0055085 transmembrane transport	GO:0016021 integral to membrane	-	4555|Setaria italica	Setaria	Poaceae	Poales
comp79373_c0_seq15	2797	gi|514803320|ref|XP_004976548.1| PREDICTED: SPX domain-containing membrane protein OsI_17046	677	0	1415.56	GO:0055085 transmembrane transport	GO:0016021 integral to membrane | GO:0005794 Golgi apparatus	-	4555|Setaria italica	Setaria	Poaceae	Poales
comp79373_c0_seq17	2878	gi|514803320|ref|XP_004976548.1| PREDICTED: SPX domain-containing membrane protein OsI_17046	695	0	1451.45	GO:0055085 transmembrane transport	GO:0016021 integral to membrane | GO:0005794 Golgi apparatus	-	4555|Setaria italica	Setaria	Poaceae	Poales
comp79373_c0_seq43	2913	gi|514803320|ref|XP_004976548.1| PREDICTED: SPX domain-containing membrane protein OsI_17046	601	0	1263.91	GO:0055085 transmembrane transport	GO:0016021 integral to membrane | GO:0005794 Golgi apparatus	-	4555|Setaria italica	Setaria	Poaceae	Poales
comp79373_c0_seq30	2994	gi|514803320|ref|XP_004976548.1| PREDICTED: SPX domain-containing membrane protein OsI_17046	619	0	1299.8	GO:0055085 transmembrane transport	GO:0016021 integral to membrane | GO:0005794 Golgi apparatus	-	4555|Setaria italica	Setaria	Poaceae	Poales
comp79373_c0_seq36	2691	gi|514803320|ref|XP_004976548.1| PREDICTED: SPX domain-containing membrane protein OsI_17046	619	0	1302.49	GO:0055085 transmembrane transport	GO:0016021 integral to membrane | GO:0005794 Golgi apparatus	-	4555|Setaria italica	Setaria	Poaceae	Poales
Locus_6904_Transcript_2/7_Confidence_0.364_Length_2520	2520	gi|514803320|ref|XP_004976548.1| PREDICTED: SPX domain-containing membrane protein OsI_17046	695	0	1436.2	GO:0055085 transmembrane transport	GO:0016021 integral to membrane | GO:0005794 Golgi apparatus	-	4555|Setaria italica	Setaria	Poaceae	Poales
Locus_6904_Transcript_3/7_Confidence_0.273_Length_2563	2563	gi|514803320|ref|XP_004976548.1| PREDICTED: SPX domain-containing membrane protein OsI_17046	696	0	1457.29	GO:0055085 transmembrane transport	GO:0016021 integral to membrane | GO:0005794 Golgi apparatus	-	4555|Setaria italica	Setaria	Poaceae	Poales
